# Supplementary material for: Identification of rare de novo epigenetic variations in congenital disorders
Source: Nat Commun. 2018 May 25;9:2064. doi: 10.1038/s41467-018-04540-x (PMC5970273; doi:10.1038/s41467-018-04540-x)
Supplement: Supplementary file 4 — Supplementary Data 1 [file 41467_2018_4540_MOESM4_ESM.xlsx]

## Sheet: Supplementary Data 1
Sample_ID	Age at enrollment in years	Sex	Growth	Head circumference	Intellectual Disability	Autism Spectrum Disorder	Epilepsy/Seizures	Behaviour/Neurologic abnormalities	Congenital Heart Defects	Other Malformations/Anomalies	Facial Dysmorphism	Family history
Proband1	Newborn	M	short stature	N					Tetralogy Fallot	esophageal atresia, TE fistula, duodenal atresia, single kidney, no humerus, radius/ulna or hand bones on the left side	Y	N
Proband2	16	F	short stature	N					double outlet right ventricle, hypoplastic left ventricle	protein losing enteropathy	N	N
Proband3	15	M	N	N					mitral stenosis, patent ductus arteriosus	pectus excavatum	N	N
Proband4	Newborn	F	N	N					hypoplastic left heart syndrome	sacral dimple, hemangioma	N	N
Proband5	16	M	N	N	Y				Atrioventricular canal totally anomalous pulmonary return, aortic arch hypoplasia, abdominal heterotaxy	left-sided liver, polysplenia, right-sided stomach	N	N
Proband6	1	M	N	N					Tetralogy Fallot	mildly hypoplastic proximal thumbs, facial skin tags	Y	N
Proband7	3	M	N	N	Y			speech problem	Tetralogy Fallot	Inguinal hernia, cryptorchidism	N	N
Proband8	29	F	N	N					Tetralogy Fallot	sacral dimple	N	N
Proband9	20	M	low weight	N					Tetralogy Fallot	N	N	N
Proband10	Newborn	F	short stature	N				ventriculomegaly	Tetralogy Fallot	left vocal cord paresis, left diaphragm paralysis, sacral dimple	N	N
Proband11	12	M	N	N					left isomerism	hydrocele of testis	Y	N
Proband12	Newborn	F	low weight	N					Situs inversus totalis	left-sided liver	N	N
Proband13	23	F	N	N				depression	Situs inversus totalis	asplenia, duodenal atresia, inguinal hernia	N	N
Proband14	Newborn	F	N	N					Tetralogy Fallot	webbed neck, micrognathia, wide spaced nipples, anteriorly placed anus, club foot	Y	N
Proband15	28	M	short stature	N	Y			speech problem,ADHD,anxiety, cerebral palsy	transposition of the great vessels	Chron's disease	N	N
Proband16	3	F	N	N					double outlet right ventricle	horseshoe kidney	N	N
Proband17	4	M	N	N				speech problem	mitral stenosis, unicommissural aortic valve	phimosis	N	N
Proband18	19	M	N	N	Y			speech problem,ADHD, anxiety	hypoplastic left heart syndrome	late onset of puberty/growth hormone deficiency	N	father: congenital heart disease
Proband19	Newborn	M	N	N					hypoplastic left heart syndrome	hydronephrosis,ureterocele, right vesicoureteric reflux	N	N
Proband20	41	M	N	N					transposition of the great vessels	cecal carcinoma	N	N
Proband21	Newborn	F	N	N					hypoplastic left heart syndrome	GERD, spina bifida, congenital hemivertebra	N	N
Proband22	3	F	short stature	N					double outlet right ventricle, hypoplastic left ventricle	asplenia	N	N
Proband23	9	M	N	N	Y		Y	speech problem	bicuspid aortic valve	Chiari malformation	N	N
Proband24	18	F	N	N					right isomerism	left-sided liver, asplenia, gut malrotation	N	N
Proband25	Newborn	M	low weight	N					heterotaxy	left-sided liver, asplenia, gut malrotation,hydronephrosis	N	N
Proband26	Newborn	F	N	N					truncus arteriosus	webbed neck, wide spaced nipples, 3 right kidneys, 1 left kidney, anteriorly placed anus, sacral agenesis, club foot, foot polydactyly	Y	N
Proband27	Newborn	M	N	N					double outlet right ventricle, atrial septal defect	webbed neck, wide spaced nipples, lung hypoplasia, hydronephrosis, cryptorchidism, sacral dimple	N	N
Proband28	5	M	N	N					aortic coarctation	Inguinal hernia	N	N
Proband29	10	M	N	N					transposition of the great vessels	micropenis	N	N
Proband30	Newborn	M	N	N					Tetralogy Fallot	congenital cystic adenomatoid malformation, hypospadias	N	N
Proband31	15	M	N	N					heterotaxy, abdominal situs inversus	left-sided liver, right-sided stomach	N	mother: congenital heart disease
Proband32	12	F	N	N					heterotaxy	polysplenia	N	N
Proband33	Newborn	F	N	N					hypoplastic left heart syndrome, heterotaxy	gut malrotation	N	N
Proband34	21	M	obesity	N	Y	Y		ADHD,anxiety,depression	dextrocardia, hypoplastic left heart, AV canal	N	Y	N
Proband35	16	M	N	N					atrial septal defect, aortic coarctation	congenital scoliosis, factor XII deficiency	N	N
Proband36	3	M	short stature	N	Y				Tetralogy Fallot	Duane anomaly, inguinal hernia	N	N
Proband37	3	M	N	N					hypoplastic left heart syndrome	hydronephrosis, single kidney	N	N
Proband38	16	M	N	N				speech problem	aortic arch hypoplasia	Duane anomaly, strabismus	Y	N
Proband39	2	M	N	N					heterotaxy	infantile hepatic hemangioma, asplenia, cryptorchidism, phimosis	N	N
Proband40	Newborn	M	N	N					transposition of the great vessels	sandal gap	N	N
Proband41	13	M	obesity	N					Pulmonary stenosis	single kidney	N	N
Proband42	8	M	N	N					heterotaxy	asplenia	N	mother: congenital heart disease
Proband43	Newborn	F	N	microcephaly					Tetralogy Fallot	intraretinal hemorrhages, left ureterocele with absent right kidney	N	N
Proband44	Newborn	F	low weight	N					right aortic arch with abnormal branching	dysplastic kidney, absent right kidney, hypoplastic left kidney	N	N
Proband45	4	M	N	N	Y	Y		speech problem	unicommissural aortic valve	strabismus, pectus excavatum	N	N
Proband46	25	M	N	N	Y			speech problem	transposition of the great vessels	hydrocele	N	N
Proband47	Newborn	F	N	N					transposition of the great vessels	left microphthalmia with coloboma	N	N
Proband48	28	F	N	N				speech problem,anxiety,depression,	transposition of the great vessels	micrognathia	Y	N
Proband49	14	M	N	N					Scimitar syndrome, dextrocardia	lung hypoplasia	N	N
Proband50	5	M	N	N	Y				transposition of the great vessels	GERD	N	father with congenital heart disease
Proband51	15	M	N	N					Tetralogy Fallot	chronic renal insufficiency	N	N
Proband52	Newborn	F	N	N					mitral valve prolapse	wide spaced nipples	N	N
Proband53	Newborn	M	N	N					transposition of the great vessels	N	N	N
Proband54	2	F	N	N					heterotaxy	ptosis, asplenia	N	N
Proband55	8	M	N	N					heterotaxy	asplenia	N	N
Proband56	Newborn	M	low weight	N					heterotaxy	laryngo-bronchio-tracheomalacia, reversed pulmonary anatomy (L-sided on R, R on L), left-sided liver, asplenia, gut malrotation, right-sided stomach, hypogammaglobulinemia	N	N
Proband57	16	M	N	N					Tetralogy Fallot	hemangioma	Y	N
Proband58	Newborn	F	N	N					hypoplastic left heart syndrome	webbed neck, wide spaced nipples	N	N
Proband59	17	F	N	N					hypoplastic left ventricle	hypertrophic osteoathropathy	N	N
Proband60	19.14	F	N	N	Y	Y			atrial septal defect, ventricular septal defect	strabismus	Y	N
Proband61	12.77	M	N	N	Y				transposition of the great vessels, heterotaxy	N	N	N
Proband62	18.08	M	short stature	N	Y			speech problem,ADHD,depression,OCD	Tetralogy Fallot	cleft lip, cleft palate, inguinal hernia, micropenis	Y	N
Proband63	4.6	M	N	N	Y				hypoplastic left heart syndrome	scoliosis	N	N
Proband64	20.66	F	short stature	N	Y			cerebral palsy	truncus arteriosus	foot polydactyly	N	N
Proband65	8.21	M	N	N	Y			speech problem	double outlet right ventricle, hypoplastic left ventricle	lung hypoplasia	N	N
Proband66	27.13	F	short stature	N	Y				atrial septal defect, tricuspd atresia	scoliosis, Ig deficiency	N	N
Proband67	11.79	M	N	N	Y		Y	speech problem	bicuspid aortic valve	N	N	N
Proband68	8.54	M	N	N	Y			speech problem	Pentalogy of Cantrell	diaphragmatic hernia, lung hypoplasia, inguinal hernia, bifid scrotum	N	N
Proband69	11.83	M		macrocephaly	Y				aortic stenosis, pulmonary stenosis, atrial septal defect	bifid uvula, pectus carinatum	Y	N
Proband70	9.13	M	tall stature	N	Y			speech problem	dextrocardia, hypoplastic left heart, AV canal	N	N	N
Proband71	4.18	M	tall stature	N		Y			atrial septal defect	N	N	N
Proband72	3.03	F	N	N	Y				truncus arteriosus	N	N	N
Proband73	22.89	M	N	N	Y			ADHD,anxiety,depression	hypoplastic left heart syndrome	N	N	N
Proband74	21.95	M	tall stature	N	Y				aortic stenosis	N	N	N
Proband75	5.19	F	N	N					hypoplastic left heart syndrome	N	Y	N
Proband76	0.56	M	N	N					atrioventricular canal, pulmonary stenosis	deafness, hypoplasia of kidney, cryptorchidism, periventricular leukomalacia	N	N
Proband77	1.19	M	N	N	Y			speech problem	atrial septal defect, hypoplastic right ventricle, dysplastic tricupis valve	N	N	N
Proband78	7.36	M	N	N	Y				right aortic arch with abnormal branching	inguinal hernia, cryptorchidism	N	N
Proband79	2.48	F	short stature	macrocephaly	Y			speech problem	truncus arteriosus	coloboma, TE fistula, deformity of the right anterolateral abdominal wall, club foot with polydactyly	Y	N
Proband80	19.12	M	N	N	Y			speech problem	atrial septal defect, dysplastic tricuspid valve	N	N	N
Proband81	13.74	M	N	N	Y			speech problem	aortic coarctation, bicuspid aortic valve	N	N	N
Proband82	1.54	M	N	N	Y				hypoplastic left heart syndrome	N	N	N
Proband83	5.3	M	N	N	Y			speech problem	Shone's syndrome	strabismus, laryngo-bronchio-tracheomalacia	N	N
Proband84	4.71	F	N	N	Y			speech problem	atrial septal defect	N	N	N
Proband85	1.34	F	short stature	N	Y				heterotaxy	left-sided liver, polysplenia, dysplastic kidney	N	N
Proband86	12.53	F	N	N	Y				cardiomyopathy restrictive	strabismus	N	N
Proband87	19.61	M	N	N	Y			ADHD	aortic coarctation, atrial septal defect, ventricular septal defect	N	N	N
Proband88	4.85	F	short stature	N	Y			speech problem	cardiomiopathy left ventricular noncompaction, atrial septal defect	N	N	N
Proband89	4.56	M	obesity	N	Y		Y	speech problem	atrial septal defect, ventricular septal defect, hypoplastic right ventricle, pulmonary stenosis	N	N	N
Proband90	22.41	F	N	N	Y				Scimitar syndrome	N	N	N
Proband91	27.73	M	N	N	Y	Y		speech problem	double outlet right ventricle	hypospadias	N	N
Proband92	10.44	F	N	N	Y		Y	speech problem,ADHD,anxiety,OCD	hypoplastic right heart syndrome	N	N	N
Proband93	7.95	M	N	N	Y			speech problem, ataxia	double aortic arch	N	Y	N
Proband94	18.45	M	N	N	Y				aortic coarctation	Chiari malformation	N	N
Proband95	4.13	M	N	N	Y			speech problem	aortict coarctation, atrial septal defect, ventricular septal defect	N	N	N
Proband96	16.79	M	N	N	Y			ADHD	atrial septal defect	N	N	N
Proband97	18.62	M	N	macrocephaly	Y	Y		anxiety	ventricular septal defect	club foot	N	N
Proband98	8.52	M	N	N	Y	Y		speech problem,ADHD	aortict coarctation, ventricular septal defect	N	N	N
Proband99	3.79	M	N	N	Y			speech problem	heterotaxy	N	N	N
Proband100	5.85	M	N	N	Y		Y		heterotaxy	N	N	N
Proband101	10.2	F	N	N	Y			ADHD	transposition of the great vessels	N	N	N
Proband102	11.4	M	low weight	N	Y			speech problem	heterotaxy	asplenia, malrotation	N	N
Proband103	17.9	M	N	N	Y			speech problem,ADHD,Tourette's symptoms,OCD	Tetralogy Fallot	N	N	N
Proband104	2.89	M	N	N	Y				heterotaxy	left-sided liver, malrotation, right-sided stomach and spleen	N	N
Proband105	18.35	F	low weight	N	Y				Tetralogy Fallot	strabismus, scoliosis	N	N
Proband106	17.92	F	short stature	microcephaly	Y		Y	speech problem,ADHD	atrioventricular canal, aortic coarctation	N	Y	N
Proband107	7.79	F	N	N	Y			hemiplegic cerebral palsy, abnormal gait	Ebstein anomaly, Wolff-Parkinson-White syndrome	hypoglycemia	N	N
Proband108	15.2	M	N	N	Y			speech problem	truncus arteriosus	premature puberty	N	N
Proband109	3.91	F	N	microcephaly	Y				ventriuclar septal defect	strabismus	N	N
Proband110	4.79	M	N	N	Y			periventricular leukomalacia	atrial septal defect	N	N	N
Proband111	1.32	F	N	N	Y				atrial septal defect	N	N	N
Proband112	5.4	M	short stature	N	Y				hypoplastic left heart syndrome	bifid uvula, single kidney, cryptorchidism	Y	N
Proband113	18.84	F	short stature	N	Y			speech problem	aortic coarctation	cleft palate	N	N
Proband114	14.64	F	short stature	N	Y			speech problem	Tetralogy Fallot	diaphragmatic hernia	N	N
Proband115	48.44	F	N	N	Y		Y		hypoplastic right heart syndrome	N	N	N
Proband116	24.57	M	N	N	Y			ADHD,oppositional/defiance disorder	heterotaxy	left-sided liver	N	N
Proband117	8.64	F	obesity	N	Y			speech problem,anxiety	pulmonary stenosis	laryngo-bronchio-tracheomalacia, foot polydactyly	N	N
Proband118	13.09	M	N	N	Y			speech problem,ADHD	bicuspid aortic valve	N	N	N
Proband119	7.78	M	N	N	Y			ADHD,anxiety	atrial septal defect	N	N	N
Proband120	5.86	F	N	N	Y			speech problem	right aortic arch, pulmonary stenosis, ventricular septal defect	N	N	N
Proband121	29.69	M	short stature	N	Y			speech problem, cerebral palsy	aortic coarctation, ventricular septal defect	N	N	N
Proband122	7.94	M	obesity	N	Y	Y		speech problem	heterotaxy	N	N	N
Proband123	9.79	M	short stature	N	Y				heterotaxy	malrotation, hand polydactyly	N	N
Proband124	16.99	F	low weight	N	Y			speech problem	heterotaxy	N	N	N
Proband125	17.84	F	short stature	N	Y			speech problem,depression,	Tetralogy Fallot	scoliosis	Y	N
Proband126	3.12	F	N	N	Y		Y	speech problem	pulmonary atresia, ventricular septal defect	stroke in the left frontal lobe occuring during the perinatal period	N	N
Proband127	21.63	M	low weight	N	Y	Y	Y	speech problem	aortic coarctation, atrial septal defect, ventricular septal defect	cryptorchidism, absent corpus callosum	N	N
Proband128	9.37	M	N	N	Y	Y		ADHD,anxiety,OCD	aortic coarctation	N	Y	N
Proband129	2.29	F	N	N	Y		Y	speech problem	ventricular septal defect	N	N	N
Proband130	1.67	F	short stature	N	Y				patent ductus arteriosus, ventricular septal defect, right aortic arch\	coloboma, nystagmus, scoliosis	Y	N
Proband131	3.02	M	N	N	Y			speech problem	tricuspid atresia	coloboma, webbed neck, micropenis, sacral dimple	Y	N
Proband132	7.37	M	N	microcephaly	Y			speech problem	atrial septal defect	deafness, pyloric stenosis, cystic or polycystic kidney	Y	N
Proband133	2.11	M	N	N	Y				hypoplastic left heart syndrome	N	N	N
Proband134	12.95	F	N	N	Y	Y			hypoplastic left heart syndrome	N	N	N
Proband135	4	M	N	microcephaly	Y				transposition of the great vessels	h/o left vocal cord paralysis; hydronephrosis; hypercoagulable state	N	N
Proband136	1.3	M	short stature	N	Y				aortic coarctation	cleft lip and palate	Y	N
Proband137	24.52	M	N	N	Y			speech problem	atrial septal defect	deafness	N	N
Proband138	1.76	F	N	microcephaly	Y				aortic coarctation, atrial septal defect, ventricular septal defect	hypothyroidism, hyperbilirubinemia, hypoplastic corpus callosum, vermis hypoplasia	Y	N
Proband139	6.06	M	N	N		Y			Ebstein disease, myocardial noncompaction, ventricular septal defect	pectus excavatum	N	N
Proband140	4.29	M	N	N	Y			speech problem	sinus venous septal defect, partially anomalous pulmonary veins	strabismus	N	N
Proband141	10.45	F	N	N	Y		Y	speech problem	Tetralogy Fallot	duodenal atresia	N	N
Proband142	1.44	F	short stature	N	Y			speech problem	atrial septal defect	inguinal hernia, hydronephrosis	N	N
Proband143	1.81	M	N	N	Y				heterotaxy	diaphragmatic hernia	N	N
Proband144	3.68	M	low weight	N	Y			speech problem,anxiety	atrial septal defect	inguinal hernia, ambiguous genitalia, hypospadias	N	N
Proband145	7.85	M	N	N	Y	Y		speech problem	heterotaxy	esophageal atresia, laryngo-bronchio-tracheomalacia, TE fistula	N	N
Proband146	7.16	F	short stature	N	Y			speech problem	aortic coarctation, ventricular septal defect	laryngo-bronchio-tracheomalacia, ileal atresia, imperforate or atretic anus, scoliosis, club foot	N	N
Proband147	22.3	F	short stature	N	Y				dysplastic tricuspid valve, patent ductus arteriosus, pulmonary stenosis	coloboma, scoliosis, juvenile rheumatoid arthritis	Y	N
Proband148	17.4	F	N	N	Y				aortic coarctation, ventricular septal defect	scoliosis	N	N
Proband149	5.72	F	N	N			Y		Tetralogy Fallot	N	N	N
Proband150	0.12	M	short stature	N					heterotaxy	inguinal hernia, hydrocephalus	N	N
Proband151	10.31	M	N	N	Y			anxiety	transposition of the great vessels	N	N	N
Proband152	6.48	M	N	N	Y			speech problem	aortic stenosis, atrial septal defect, ventricular septal defect	N	N	N
Proband153	4.07	F	short stature	microcephaly	Y	Y		speech problem,anxiety,OCD	atrial septal defect	strabismus	N	N
Proband154	6.93	F	N	N	Y			speech problem	atrial septal defect	deafness	N	N
Proband155	8.97	M	N	N	Y			speech problem	ventricular septal defect	absent corpus callosum, neural tube defect	Y	N
Proband156		F				Y
Proband157		F				Y
Proband158		F				Y
Proband159	5	M	N		N	Y	N				N	maternal cousin: ADHD
Proband160	7	F	N		Y	Y	Y,Landau Kleffner	ADHD			N	paternal second cousin: autism
Proband161	1.5	M	N			Y	N			N	N	paternal aunt: bipolar disorder
Proband162	4	M	N		Y	Y	N	ADHD		N	N	N
Proband163	48	F			Y,borderline			OCD		N
Proband164	11	F	N	N	N	Y	N			N	N	paternal aunt: anxiety and depression, paternal grandfather: anxiety
Proband165		M			N	Y				N
Proband166	22	M				Y
Proband167		M				Y
Proband168		M				Y
Proband169		M				Y
Proband170		M				Y
Proband171		M				Y
Proband172		M				Y
Proband173		M				Y
Proband174		M				Y
Proband175		M				Y
Proband176		F				Y
Proband177		M				Y
Proband178		F				Y
Proband179		M				Y
Proband180		M				Y
Proband181		M				Y
Proband182		M				Y
Proband183		M				Y
Proband184		M				Y
Proband185		M				Y
Proband186		M				Y
Proband187		M				Y
Proband188		M				Y
Proband189		M				Y
Proband190		M				Y
Proband191		F				Y
Proband192		F				Y
Proband193		M				Y
Proband194	5	M				Y	N			eczema	N	mother: depression
Proband195		M				Y
Proband196		M				Y
Proband197		M				Y
Proband198		F				Y
Proband199		M				Y
Proband200		M				Y
Proband201		M				Y
Proband202		M				Y
Proband203		M				Y
Proband204		M				Y
Proband205		M				Y
Proband206		M				Y
Proband207		M				Y
Proband208		M				Y
Proband209		M				Y
Proband210		M				Y
Proband211		M				Y
Proband212		M				Y
Proband213		M				Y
Proband214		M				Y
Proband215		M				Y
Proband216		M				Y
Proband217		M				Y
Proband218		M				Y
Proband219		M				Y
Proband220		M				Y
Proband221		M				Y
Proband222		M				Y
Proband223		F				Y
Proband224		M				Y
Proband225		M				Y
Proband226		M				Y
Proband227		M				Y
Proband228		M				Y
Proband229		M				Y
Proband230		M				Y
Proband231		M				Y
Proband232		M				Y
Proband233		M				Y
Proband234		M				Y
Proband235		M				Y
Proband236		M				Y
Proband237		M				Y
Proband238		M				Y
Proband239		M				Y
Proband240		M				Y
Proband241		F				Y
Proband242		F				Y
Proband243		M				Y
Proband244		M				Y
Proband245		M				Y
Proband246		M				Y
Proband247		M				Y
Proband248		M				Y
Proband249		M				Y
Proband250		F				Y
Proband251		M				Y
Proband252		M				Y
Proband253		M				Y
Proband254		M				Y
Proband255	4	F	N	N		Y	Y,febrile seizures			N	N	2 paternal cousins: autistic traits, paternal uncle: speech problems
Proband256	7	M	N		N	Y	N	ADHD		N	N	paternal and maternal first cousins with language delay. maternal grandmother and paternal great aunts with schizophrenia
Proband257	5	M			N	Y	N			N	N	paternal first cousin and aunt with ADHD, first degree family history of anxiety and depression
Proband258	5	M	N		N	Y	N			N	N	maternal cousin: ASD
Proband259	15	F	N		Y	Y	Y,febrile seizures	hand flapping		GERD	Y	maternal second cousin with ASD and paternal second cousin with ASD and ID. Paternal aunt with OCD traits, paternal grandmother with bipolar
Proband260	27	M			Y	Y	Y,Landau Kleffner			GERD, celiac disease		maternal uncle: ASD, paternal uncle: schizophrenia
Proband261	4	M	N		N	Y	N	ADHD			N	N
Proband262	4	M			N	Y	N	hypotonia, ADHD		N	N	4 second cousins with ID
Proband263	7	F			N	Y	N	hypotonia		N	N	paternal 3rd cousin: ASD, maternal uncle: traits of autism or OCD, maternal great-grandfather: mood disorder
Proband264	14	F			Y	Y	N			N	N	N
Proband265	54	M	N		N	Y	N			N	N	N
Proband266	5.5	M	N	N		Y	N			N	N	paternal father and paternal grandfather: ASD traits
Proband267	2.4	M		N	N	Y	N			N	N	maternal uncle and maternal first cousin: ADHD, father: anxiety
Proband268	6	M	N		Y	Y	N	ADHD		N	N	N
Proband269	2.5	M			N	Y	N	hypotonia	atrial septal defect	recurrent ear infections	N	maternal auncle and paternal aunt: ASD. father: dyslexia.
Proband270	9	M	N		N	Y	N			asthma, prematurity (27w)	N	twin sister has visual impairment, history of motor delay, learning difficulties, and status post patent ductus arteriosis ligation
Proband271	10	M	N	N	Y,moderate	Y	Y	aggressiveness, stereotypies, hyperactivity	N	N	N	N
Proband272	4	M	N	N	Y,moderate	Y	Y	agressiveness, impulsiveness	N	N	Y	N
Proband273	12	F	N	N	Y,severe	Y	Y	N	N	N	Y	N
Proband274	6	M	N	macrocephaly	Y,mild	Y	Y	stereotypies	N	N	Y	N
Proband275	12	M	macrosomy	macrocephaly	Y,severe	Y	Y	ADHD,thin corpus callosum	aortic coarctation, ventricular septal defect		Y	suggestive of Xlinked
Proband276	14	M	short stature	N	Y,severe	Y	Y	ADHD, aggressiveness, stereotypies, apraxia	N	N	N	suggestive of Xlinked
Proband277	13	M	N	N	Y,moderate	Y	N	ADHD, motor discoordination	N	precocius puberty	Y	N
Proband278	11	M	N	N	Y,moderate	Y	Y	ADHD, stereotypies	N	hypertelorism, telecanthus, cleft palate	Y	N
Proband279	8	M	N	N	Y,moderate	Y	N	N	N	N	N	N
Proband280	10	M	N	N	Y,moderate	Y	N	N	N	N	N	N
Proband281	9	M	N	macrocephaly	Y,moderate	Y	N	dilation of cisterna magna	N		N	N
Proband282	17	F	N	N	Y,moderate	Y	N	N	N	N	N	father and paternal grandfather: OCD
Proband283	20	M	N	N	Y,severe	Y	N	agressiveness	N	N	Y	N
Proband284	9	F	short stature	microcephaly	Y,severe	Y	N	N	N	anteriorly placed anus	N	N
Proband285	6	M	N	N	Y,severe	Y	Y,West	N	N	N	N	N
Proband286	13	M	N	macrocephaly	Y,moderate	Y	N	hand flapping	atrial septal defect	bilateral club feet	Y	N
Proband287	8	M	N	microcephaly	Y,moderate	Y	N	ADHD, stereotypies	N	adducted thumbs	N	suggestive of Xlinked
Proband288	6	M	N	N	Y,mild	Y	N	hand flapping, hand bitting,periventricular heterotopies	N	N	Y	N
Proband289	12	M	macrosomy	N	Y,mild	Y	N	N	N	N	N	N
Proband290	14	F	N	microcephaly	Y,severe	N	Y	regression, stereotypies	N	N	N	N
Proband291	10	F	N	N	Y,severe	Y	N	happy disposition,partial dysgenesis of the corpus callosum	N	N	Y	N
Proband292	2	M	macrosomy	macrocephaly	Y,moderate	Y	N	hyperactivity	N	N	N	N
Proband293	2	F	N	N	Y,moderate	Y	N	hypotonia, stereotypies,enlargement of the pericerebral space, thin corpus callosum	N	pectus excavatum	Y	N
Proband294	10	M	N	N	Y,mild	Y	N	ADHD	N	N	Y	N
Proband295	12	F	N	N	Y,moderate	Y	N	ADHD	N	N	N	N
Proband296	9	M	N	N	Y,severe	Y	Y	hyperactivity	N	N	Y	N
Proband297	10	F	macrosomy	macrocephaly	Y,moderate	Y	N	stereotypies, echolalia	N	N	Y	N
Proband298	3	M	N	N	Y,moderate	Y	N	hand flapping	N	coloboma of iris; cryptorchidism	Y	N
Proband299	6	F	N	N	Y,severe	Y	N	stereotypies	N	N	N	affected sister
Proband300	2	F	N	macrocephaly	Y,moderate	Y	N	stereotypies, echolalia, hyperventilation, ataxia	N	N	N	N
Proband301	2	M	N	N	Y,mild	Y	N	hyperactivity,heterotopic nodule in white matter of right semioval centre	N	N	N	affected brother
Proband302	13	F	obesity	macrocephaly	Y,severe	Y	Y	hyperactivity, stereotypies	N	N	Y	N
Proband303	8	F	N	N	Y,moderate	Y	Y,West	stereotypies, bruxism	N	N	N	N
Proband304	7	M	N	N	Y,mild	Y	N	N	N	N	N	mother: epilepsy, father: learning difficulties
Proband305	15	M	short stature	N	Y,moderate	Y	Y,myoclonic	anxiety	N	N	N	N
Proband306	4	M	N	N	Y,severe	Y	Y,myoclonic	hypotonia, agressiveness,sudden unexplained mood changes	N	cryptorchidism, urinary tract infections	N	N
Proband307	7	M	macrosomy	macrocephaly	Y,moderate	Y	N	hypotonia	N	N	N	N
Proband308	4	F	N	microcephaly	Y,severe	Y	N	stereotypies	N	N	Y	N
Proband309		M				Y	N			N		N
Proband310		F				Y	N			N		N
Proband311	3	M	N		Y	Y	N		N	skin rashes	Y	mother's cousin: Down syndrome, maternal cousin: language difficulties, cousin: ID
Proband312	8	M			Y	Y					Y	family history of ID
Proband313	10	M				Y
Proband314	8	M			Y	Y				abnormal gait	N	maternal aunt: epilepsy
Proband315	9	M	N		Y	Y	N			skin rashes	N	N
Proband316	4	M	N		Y	Y	N			skin rashes	N	paternal cousin: ID
Proband317	7	M	N		Y	Y	N		N	N	N	N
Proband318	4	M			Y	Y	N		N		N	maternal uncle: ID
Proband319	7	M	N		Y	Y	Y	hyperactivity, insomnia			N	N
Proband320	4	M			Y	Y	N				N	paternal cousin: ASD, paternal cousin and paternal uncle: ID
Proband321	11	M	N		Y	Y	N		N		N	mother: diabetes mellitus
Proband322	5	M	N		Y	Y	N	hyperactivity	N		N	mother: depression. maternal aunt: ID.
Proband323	5	M	N		Y	Y	N	hyperactivity	N		N	N
Proband324	4	M	N		Y	Y	N		N		N	mother: epilepsy. maternal cousin: deafness. maternal grandmother: epilepsy. paternal grandfather: diabetes mellitus. mother's uncles: speech problems
Proband325	9	M	N		Y	Y	N		N		N	maternal cousin: epilepsy
Proband326	5	F	N		Y	Y	Y		Y		Y	N
Proband327	2	M			Y	Y
Proband328	3	M	N		Y	Y	Y			recurrent respiratory infections	N	paternal uncle: autistic traits. paternal cousin: cerebral palsy
Proband329	3	M	N		Y	Y	N			recurrent diarrhea	N	maternal uncle: speech problems
Proband330	4	M			Y	Y
Proband331	3	M			Y	Y
Proband332	10	M			Y	Y
Proband333	4	F			N	Y
Proband334	4	M			Y	Y
Proband335	8	M			Y	Y
Proband336	3	M			N	Y
Proband337	7	M	N		Y	Y	Y			N	N
Proband338	7	F			Y	Y
Proband339	4	M			Y	Y
Proband340	9	M			Y	Y
Proband341	6	M			Y	Y
Proband342	12	M				Y
Proband343	10	M				Y						N
Proband344	5	M			Y	Y
Proband345	4	F			Y	Y
Proband346	12	M			Y	Y
Proband347	3	M		N	Y	Y	N		N	skin rashes	N	two maternal cousins and a maternal aunt: ID
Proband348	5	M	N		Y	Y	N			excessive vomitting	N
Proband349	5	M	N		N	Y	N			skin rashes	N	N
Proband350	6	M				Y
Proband351	5	M			N	Y
Proband352		M			Y	Y
Proband353	21	M	N		Y	Y	Y			N	N	family history with ASD, ID and deafness
Proband354	4	M	N		Y	Y	N		N	low set ear and strange hair line	N	paternal grandmother: dyselxia
Proband355	9	M	N		Y	Y	N			N	N	family history with epilepsy and ID
Proband356	3	M	N		Y	Y	N				N	maternal cousin: ID, maternal grandmother: blindness
Proband357	6	M			Y	Y	N			skin rashes	N	N
Proband358	16	F	short stature	microcephaly	Y,moderate	N	N	N	N	simplified pattern of gyration, microphthalmia (left eye)	Y	N
Proband359	1	M	short stature	N	Y,severe	N	N	hypotonia	ventricular septal defect	hypospadias, strabismus	Y	N
Proband360	3	M	N	macrocephaly	Y	N	N	speech problem	aortic coarctation	large fontanelle, clinodactyly fifth finger	Y	N
Proband361	4	M	short stature	microcephaly	Y	N	N	N	N	Hypermetropia, kidney cyst, feeding difficulties: PEG tube, brachycephaly, low weight, overiding toes, hernia inguinalis, hydrocele	Y	N
Proband362	10.5	F	N	N	Y	Y	Y	neonatal hypotonia, automutilation, aggresive outbursts	N		Y	N
Proband363	12	F	N	microcephaly	Y,mild	Y	N	white matter abnormalities	N	neonatal feeding difficulties, deafness unilateral, POF	Y	N
Proband364	25	M	N	N	Y,severe	N	N	agressiveness, apathy, automutilation	N	prematurity (35 weeks)	Y	sister: mild ID
Proband365	20	M	short stature	N	Y,severe	N	Y,tonic-clonic	happy disposition, automutilation, hypertonia	N	PEG-tube, clinodactyly 5th fingers	Y	half-brother: head/neck cancer at age 14y, half-sister: angiofibromas
Proband366	5	M	short stature	microcephaly	Y,severe	N	Y	global cerebral atrophy, white matter abnormalities	N	club feet, oligohydramnion, congenital hyp dysplasia, congenital contractures, weakness of facial muscles, cryptorchidism	Y	N
Proband367	15	F	N	N	Y,moderate	N		hypertonia, several structural defects (hypoplasia of corpus callosum, laminar/nodular heterotopias, fused nucleus caudatus and putamen, small pons)	N	Hirschprung disease, megalocornea, hypoplastic papil, low vision, broad feet, pes planus	Y	mother: iris and retinacoloboma in both eyes, cataract in left eye; eye problems in maternal side of the family
Proband368	5	M	N	N	Y	N	N	N	N	high cholesterol, large liver, dysplastic urethra	N	N
Proband369	10	M	N	N	Y,moderate	N	N	agressiveness	N	feeding problems, obesity, pes planus	Y	N
Proband370	32	F	N	microcephaly	Y,moderate	N	N	neonatal hypertonia	N	severe hypermetropia, strabismus	Y	N
Proband371	5	M	obesity	N	Y,mild	Y	N	N	N	cryptorchidism, inverted nipples, different hair colors (specific pattern)	Y	both parents: obesity, two cousins: ADHD/ASD, no ID in family
Proband372	4	F	N	N	Y,mild	N	N	anxiety	N	strabismus, hypermetropia	N	N
Proband373	51	M	short stature	microcephaly	Y,severe	N	Y	spastic tetraplegia, happy behavior	N	mild brachycephaly, prognathism, prominent ears, asymmetric ears, wide mouth, full lower lip, widely spaced teeth, diafragmatic hernia, eczema	N	N
Proband374	23	M	N	N	Y,severe	Y	N	automutilation	N	scleroderma	Y	N
Proband375	21	M	N	microcephaly	Y	N	N	N	N	sandal gap, pes cavus	N	N
Proband376	10.5	M	short stature	microcephaly	Y,severe	N	Y	dyskinesia, encephalopathy	N	thrombopenia, scoliosis	N	N
Proband377	13	M	N	macrocephaly	Y	Y	N	ADHD, obsessions	N	deafness	Y	brother: ASD, ADHD
Proband378	12	F	N	microcephaly	Y,mild	N	N	sleeping disorder	N	GERD, amblyopia, feeding difficulties	Y	N
Proband379	7	F	N	N	Y	N	N	aggressiveness	N	pes planus	Y	N
Proband380	3.5	M	N	N	N	N	Y	N	N	scaphocephaly, pes planus, 2 cafe-au-lait spot	Y
Proband381	5	M	N	N	Y,mild	N	N	neonatal hypotonia, short attention span, anxiety	N	intrauterine growth retardation, neonatal jaundice, recurrent infections, feeding problems, pectus excavatum, scoliosis	Y	father: ASD, diabetes, rheumatoid arthritis
Proband382		M				Y
Proband383		F				Y
Proband384		F				Y
Proband385		M				Y
Proband386		M				Y
Proband387		F				Y
Proband388		M				Y
Proband389	23	M	short stature	microcephaly	Y,severe	N	Y	hypotonia, contractures of elbows, knees, hips	N	scoliosis, feeding problems (PEG-tube), severe kyphoscoliosiss	Y	N
Proband390	2	F	N	N	Y	N	Y	wide-based/stiff-legged gait	N	constipation	Y	N
Proband391	15	F	N	N	Y,mild	N	N	verbal dyspraxia	N	late puberty, hirsutism	Y	N
Proband392	35	M	short stature	microcephaly	Y	N	N	severe sensomotor axonal neuropathy	N	hypertension, hypermetropia	Y	N
Proband393	12	F	N	N	Y,severe	N	Y	hyperreflexia, Babinski	N	Hip dysplasia, neonatal respiratoir insufficiency, severe feeding difficulties requiring PEG, constipation, retinopathy	N	N
Proband394	32	M	short stature	microcephaly	Y,severe	N	Y	N	N	neonatal feeding difficulties, obesity, cryptorchidism, micropenis	Y	parents deceased, grandfather: epilepsy
Proband395	17	M	tall stature	N	Y,mild	Y	N	N	N	fetal finger pads	Y	consanguinity
Proband396	3	M	tall stature	N	Y	N	N	N	N	feeding problems, ambiguous genitalia, large fontanelle, pectus excavatum, short fingers and toes, tapering fingers	Y	N
Proband397	9	M	short stature	microcephaly	Y,mild	N	Y	N	pulmonary stenosis	microphthalmia, iris coloboma both eyes, brachydactyly, hypospadia, horsehoe kidney, conductive hearing loss, neutropenia	Y	mother: colobomas. father: x-linked albinism.
Proband398	15	M	short stature	N	Y,mild	N	N	hypotonia	N	obesity (but until age 2y: underweight), hearing loss.	Y	two brothers: learning disabilities/ mild developmental delay. Parents highly educated.
Proband399	6	M	N	N	Y,severe	N	Y	severe cerebral atrophy, hypoplastic brain stem and corpus callosum	N	multicystic dysplastic kidney, hypospadia, cryptorchidism, hernia inguinalis, alopecia	N	N
Proband400	6	M	tall stature	N	Y,mild	Y	N	hyperactivity	N	feeding problems, recurrent infections, joint laxity, clinodactyly	Y	N
Proband401	1	F	N	microcephaly	Y	N	Y,West	visual impairment, pyramidal symptoms, periventricular leukomalacia, delayed myelinisation	atrial septal defect, patent foramen ovale	premature birth (placenta praevia), perinatal asphyxia, feeding problems	Y	maternal relatives: heart problems
Proband402	29	F	short stature	N	Y,severe	N	Y,multifocal	sleeping problems, neonatal hypotonia, spastic tetraparesis	N	congenital hip dysplasia, feeding problems, pes planus, hallux valgus	Y	N
Proband403	11	M	N	macrocephaly	Y,severe	Y	N	N	N	conductive deafness	Y	brother with same phenotype
Proband404	9	M	N	N	Y,moderate	N	N	N	pulmonary stenosis	N	Y	N
Proband405	13	F	N	N	Y,severe	N	Y	ADHD, aggressiveness, stereotypies, apraxia	N	brain atrophy, hyperthelorism/telecanthus, ptosis	Y	N
Proband406	8	M	N	microcephaly	Y,moderate	N	N	ADHD, aggressiveness, stereotypies	N	N	N	N
Proband407	8	F	short stature	microcephaly	Y,severe	N	Y	N	N	N	N	consanguinity, 2 deceased sisters with the same phenotype
Proband408	10	M	N	N	Y,severe	Y	N	ADHD, stereotypies	N	albinism with black lock. heterochromy, optic nerve hipoplasia, neurosensorial deafness	Y	N
Proband409	11	F	N	microcephaly	Y,severe	N	N	hyperventilation	N	Y	Y	N
Proband410	11	F	N	N	Y,severe	N	Y	stereotypies	N	N	Y	consanguinity
Proband411	10	F	short stature	microcephaly	Y,moderate	N	N	ADHD	Tetralogy Fallot	N	Y	2 brothers and a paternal cousin: learning dificulties
Proband412	14	F	short stature	microcephaly	Y,severe	N	Y	ADHD, stereotypies, inappropriate laughter	N	N	Y	consanguinity
Proband413	10	F	short stature	microcephaly	Y,moderate	N	N	ADHD	coartation aorta	cleft palate, microretrogmatia, bilateral preauricular pits, cystic kidney, anteriorly place anus	Y	N
Proband414	13	F	N	N	Y,moderate	N	Y	ADHD, hand flapping	N	N	N	N
Proband415	9	M	short stature	microcephaly	Y,mild	N	N	stereotypies	atrial septal defect	hypertelorism, ptosis (right)	Y	N
Proband416	17	M	low weight	N	Y,severe	N	N	ADHD	N	hypertelorism	Y	N
Proband417	10	M	N	N	Y,moderate	N	N	stereotypies, hand flapping	N	bilateral cryptorchidism, mild hydronephrosis	Y	N
Proband418	8	M	N	N	Y,mild	N	N	ADHD	N	downslanting, bilateral ptosis, limitation of movement of eyes, postaxial polydactyly (right foot)	Y	N
Proband419	6	F	N	N	Y,mild	N	N	ADHD, stereotypies	atrial septal defect, ventricular septal defect	cleft palate, hydronephrosis, thin corpus callosum with absence of rostrum	Y	N
Proband420	19	M	short stature	microcephaly	Y,severe	N	N	N	ventricular septal defect, mitral valve prolapse	bilateral cryptorchidy	Y	N
Proband421	3	F	N	N	Y,moderate	N	N	Irritability	N	short palpebral fissures, bifid uvula, laryngotracheomalacia; dysplastic and anteverted ears	Y	N
Proband422	9	F	N	N	Y,mild	N	N	ADHD	interauricular comunication/Ostium secundum - closed spontaneously	hypoplastic cerebelar vermis	Y	N
Proband423	19	F	short stature	N	Y,mild	N	N	N	N	shortening of 4th and 5th metacarpals and metatarsals	Y	N
Proband424	5	F	N	N	Y,moderate	N	N	N	N	ventriculomegaly, trigonocephaly, umbilical and inguinal hernia, contractures (shoulder, hip, ankle), club feet, angioma of the forehead and eyelids	Y	N
Proband425	10	F	N	N	Y,moderate	N	N	ADHD, aggressiveness	atrial septal defect	delayed closure of the fontanelles	Y	N
Proband426	4	F	short stature	microcephaly	Y,moderate	N	N	N	interauricular comunication/Ostium secundum - closed spontaneously	absent corpus calosum, neurosensorial deafness	N	N
Proband427	15	F	obesity	macrocephaly	Y,severe	N	N	hyperactivity, disinhibition, compulsive feeding	N	N	Y	N
Proband428	14	M	macrosomy	N	Y,mild	N	Y	hyperactivity, aggressiveness	N	N	Y	N
Proband429	12	F	short stature	N	Y,severe	N	N	N	N	hypoplasia of the left hemisfere of cerebellum, periventricular encephaloclastic lesions; hypertelorism, upslant	Y	N
Proband430	4	M	N	N	Y,severe	N	N	hypotonia, ataxia	N	cerebellar vermis atrophy but no molar tooth sign, hypoplasia of corpus calosum	N	N
Proband431	17	M	obesity	N	Y,mild	N	N	N	N	N	Y	N
Proband432	44	M	N	microcephaly	Y,moderate	N	N	N	N	N	Y	suggestive of AR (2 sisters affected)
Proband433	11	F	N	N	Y,severe	Y	N	aggressiveness, hyperactivity	N	N	N	affected brother
Proband434	6	M	N	N	Y,moderate	N	N	aggressiveness	patent foramen ovale	scoliosis, cryptorchid testes	Y	N
Proband435	7	F	N	N	Y,severe	N	Y,myoclonic	hypotonia	N	N	Y	N
Proband436	19	F	N	N	Y,mild	N	N	N	N	anomaly of the occipito-vertebral transition - odontoid hypoplasia and C2-C3 fusion	Y	N
Proband437	16	F	short stature	N	Y,mild	N	N	N	N	N	Y	N
Proband438	10	M	short stature	N	Y,mild	N	N	hyperactivity	N	N	Y	N
Proband439	7	M	N	microcephaly	Y,mild	N	Y,absence	agressiveness, impulsiveness, intense agitation crisis	N	N	N	N
Proband440	12	M	N	N	Y,moderate	N	N	stuborness, tantrums	N	kyphoscoliosis, vertebral segmentation defect T7	Y	N
Proband441	8	M	N	N	Y,mild	N	N	hyperactivity, anxiety, motor discoordination	N	N	Y	N
Proband442	9	M	macrosomy	N	Y,mild	N		apathy	N	N	Y	N
Proband443	8	M	N	N	Y,mild	N	N	anxiety	ventricular septal defect	thin skin with visible vasculature, hypospadias	Y	N
Proband444	7	F	N	N	Y,moderate	Y	Y,febrile seizures	stereoytypies, hyperventilation, bruxism,absent speech, unstable gait	N	delayed mielination	N	N
Proband445	16	F	short stature	N	Y,moderate	N	N	ADHD	N	N	Y	N
Proband446	5	F	short stature	microcephaly	N	N	N	N	patent ductus arteriosus	fetal finger pads, sacral dimple	N	N
Proband447	6	F	short stature	microcephaly	Y,mild	N	N	N	N	hypermetropia	Y	N
Proband448	41	F	N	macrocephaly	Y,severe	Y	Y	hydrocephalus, right spastic hemiplegia, right hemianopsia, left porencephaly	N	strabismus	Y	more ID in family but different characteristics
Proband449	25	F	N	N	Y,severe	N	Y	neonatal feeding problems, hypotonia, headbanging/automutilation, visual impairment, stiff motor movements	N	hypothyroidism, bilateral inguinal hernia, big difference in shoe size left/right foot	Y	N
Proband450	7	M	tall stature	N	Y,mild	N	N	motor problems	ventricular septal defect	joint laxity, hyperacusis, hypermetropia, recurrent ear infections	Y	N
Proband451	7	M	tall stature	N	Y,mild	N	N	hyperactivity	N	1 café-au-lait spot on thorax	Y	N
Proband452	21	M	N		Y,severe	Y	Y	N	N	neonatal jaundice, scoliosis, pectus excavatum, pes planus, long feet	Y	brother: ASD but normal IQ. Paternal cousin (son of paternal aunt): severe ID.
Proband453	26	F	N	microcephaly	Y,mild	N	Y,absence	memory problems, psychosis at age 20y, restless, automutilation	N	N	Y	N
Proband454	7	F	N	N	Y,severe	N	Y,epileptic encephalopathy	involuntary movements, restless	N	gastrostomy feeding tube, extreme joint laxity	N	N
Proband455	5	M	N	N	Y	N	N	hypoplastic cerebellum, mega cisterna magna, ataxic gait, pyramidal signs	N	small penis	Y	N
Proband456	5	M	N	N	Y,mild	N	N	hypotonia, hyperkinesia	N	hyperlaxity, chronic constipation, feeding problems, eczema, allergy, small penis	N	N
Proband457	2	M	tall stature	N	Y	Y	Y,epileptic encephalopathy	stereotypies	N	N	Y	maternal grandmother epilepsy since age 38y
Proband458	6	M	N	N	Y	N	N	N	N	prematurity (34 weeks due to HELLP in mother), feeding problems (non-rotation of intestine), hemifacial microsomy left, auditory channel atresia, omphalocele, right testis not descended, hydrocele left, severe conductive hearing loss	Y	brother born premature (29 WGA)
Proband459	20	F	N	N	Y,severe	N		obsessive behavior, sleeping problems, hypertonic	N	late puberty (menarche at 16-17y)	Y	N
Proband460	36	M	short stature	microcephaly	Y,severe	N	Y,tonic-clonic	regression, intracranial calcifications left frontal lobe	N	strabismus	Y	father: epilepsy, maternal aunt: epilepsy
Proband461	16	F	obesity	N	Y,moderate	N	N	N	N	N	Y	relatives with ASD in the maternal lineage
Proband462	2	F	short stature	N	Y,mild	N	N	N	N	plagiocephaly, strabismus, hypermetropia, pronounced thorax	Y	N
Proband463	4	M	N	N	Y,severe	N	N	hypertonia, axial hypotonia, feeding problems (PEG tube)	N	cutis laxa, scoliosis, thorax deformation	Y	N
Proband464	2	M	N	N	Y,mild	Y	N	N	N	cryptorchidism	N	N
Proband465	2	M	short stature	N	Y,severe	N	N	hypokinesia, spasticity, dystonia	N	septo-optic dysplasia, ureterocele, umbilical hernia	N	N
Proband466	4	M	short stature	microcephaly	Y,severe	N	Y		atrial septal defect, ventricular septal defect	antenatal dilated pyelum, recurrent urinary tract infections, small penis, abnormal shape scrotum, abnormal body fat distribution	Y	N
Proband467	3	M	N	N	Y,moderate	N	Y	regression, compulsive behaviour	N	N	Y	son of sister of father: ADHD and intellectual disability. Son of brother of father: intellectual disability. Migraine in family mother.
Proband468	6	M	N	N	Y,mild	Y	N	agressiveness, stereotypies	N	sleeping problems, mild hyperlaxity	Y	brother: developmental delay and unbalanced translocation 5;11 - mother is carrier balanced translocation. (index patient does NOT have this unbalanced translocation)
Proband469	5	F	N	microcephaly	Y,severe	N	N	N	N	GERD	Y	N
Proband470	9	M	N	N	Y	Y	N	hypotonia	N	amblyopia	Y	N
Proband471	9	M	N	N	Y	N	Y	N	N	N	Y	N
Proband472	14	F	tall stature	N	Y,mild	N	Y	migration disorder, corpus callosum agenesis	N	N	Y	N
Proband473	5	M	short stature	N	Y,moderate	Y	N	N	N	N	N	brother: ASD
Proband474	6	M	N	macrocephaly	Y,mild	Y	N	N	N	sleeping disorder, recurrent ear infections, shaw scrotum, hyperlaxity, broad thumbs	Y	brother: ASD, father: possibly ASD
Proband475	16	M	N	N	Y,mild	N	N	neonatal hypotonia, later spastic paraparesia	N	asymmetric pectus carinatum, mild kyphosis, long fingers, fetal finger pads, pes planus, dry skin	N	N
Proband476	6	F	short stature	microcephaly	Y	N	Y	ischemic encephalitis	N	N	Y	N
Proband477	6	F	short stature	N	Y,severe	N	Y	hypotonia, corpus callosum agenesis, encephalopathy	N	large fontanel, GERD, laryngomalacia, left choanal stenosis	N	N
Proband478	10	F	N	N	Y,mild	N	N	N	N	N	Y	brother: ID (perinatal asphyxia)
Proband479	8.5	M	N	microcephaly	Y	N	Y	dystonia	N	GERD, scoliosis, feeding difficulties (PEG-tube), osteoporosis	N	N
Proband480	12	F	short stature	N	Y,severe	N	Y	regression, atetosis	N	N	N	N
Proband481	8	F	obesity	N	Y,severe	Y	N	ataxia,stereotypies, tantrums, aggressiveness	N	N	N	N
Proband482	18	F	N	microcephaly	Y,severe	N	Y	stereotypies,ataxia,diminished response to pain	N	cleft palate, scoliosis	Y	N
Proband483	13	F	N	microcephaly	Y,severe	Y	Y	regression, stereotypies, dystonia	frontal periventricular heterotopies, frontal and temporal atrophy	N	N	N
Proband484	12	F	short stature	microcephaly	Y,severe	N	Y	stereotypies, dystonia	N	scoliosis	N	N
Proband485	11	F	N	N	Y,severe	Y	Y,West	stereotypies, ADHD, dystonia	N	N	N	N
Proband486	18	F	N	N	Y,severe	Y	Y	laughing and crying spells	N	scoliosis	N	N
Proband487	7	F	obesity	N	Y,severe	N	Y	N	N	scoliosis	N	N
Proband488	12	M	N	N	Y,mild	N	N	N	N	telecanthus, downslant, pectus excavatum	Y	parents had had a miscarriage and a pregnancy with a foetus with MCA
Proband489	5	M	N		Y	Y	N		N	recurrent infections	N	maternal cousin: ID, paternal uncle: delayed speech. There is also a family history of congenital defects.
