# Supplementary material for: Identification of rare de novo epigenetic variations in congenital disorders
Source: Nat Commun. 2018 May 25;9:2064. doi: 10.1038/s41467-018-04540-x (PMC5970273; doi:10.1038/s41467-018-04540-x)
Supplement: Supplementary file 5 — Supplementary Data 2 [file 41467_2018_4540_MOESM5_ESM.xlsx]

## Sheet: Supplementary Data 2
DMR_hg19	Start_hg19	End_hg19	Gene_Promoter	Gene_Body	Closest_Feature	Sample_ID	DMR	Who carries it?	Inheritance	Number of children who inherited (counting MZ twins once)	Number of children who did not inherit it (counting MZ twins once)	Family incomplete?			Number of children who inherited (counting MZ twins once)	Number of children who did not inherit it (counting MZ twins once)
chr19	56108954	56109185	FIZ1	FIZ1	FIZ1	I443	hypo	Child	De novo					ALL PATERNAL TRANSMISSIONS	12	24
chr21	36258422	36259796	.	RUNX1	RUNX1	I237	hyper	Child (sib)	De novo					ALL MATERNAL TRANSMISSIONS	20	39
chr7	107531309	107532013	DLD	.	DLD	I066	hyper	Child (sib)	De novo
chr10	95461525	95463123	FRA10AC1	FRA10AC1	FRA10AC1	I361	hyper	Child	De novo					95 informative meiosis, 32 showed inheritance while in 63 the DMR was not inherited.
chr17	49242713	49244716	.	NME2	NME2	I090	hyper	Child	De novo					Fisher's exact test, The two-tailed P value equals 0.027
chr22	42077938	42079312	.	SNU13	SNU13	I482	hypo	Child	De novo					rate of de novo=7/43=16.3%
chr1	109584446	109585389	WDR47	WDR47	WDR47	I226,I350,I492	hyper,hyper,hyper	Father and both MZ twins	Paternal	1	2
chr10	43904037	43905073	HNRNPF	HNRNPF	HNRNPF	I291	hyper	Father	Paternal	0	2
chr7	127743666	127744616	.	.	SND1	I310	hyper	Father	Paternal	0	2
chr7	127808091	127809008	.	.	MIR129-1	I310	hyper	Father	Paternal	0	2
chr2	166650605	166651374	GALNT3	GALNT3	GALNT3	I327	hyper	Father	Paternal	0	2
chr2	161126294	161127462	.	LOC100505984	LOC100505984	I479	hyper	Father	Paternal	0	3
chr17	76354620	76355700	LOC101928674,SOCS3	SOCS3	SOCS3	I216,I310	hyper,hyper	Father and 2 children	Paternal	2	0
chr2	114341110	114342620	MIR1302-3,WASH2P	NA	WASH2P	I283	hyper	Father and 3 children	Paternal	2	1
chr2	225265962	225266875	FAM124B	FAM124B	FAM124B	I348,I392,I608	hyper,hyper,hyper	Father and 2 children	Paternal	2	0	Mother missing
chr15	75470776	75471217	.	.	C15orf39	I300	hyper	Father and 3 children	Paternal	3	0
chr9	117692744	117693009	TNFSF8	TNFSF8	TNFSF8	I076,I143,I416	hyper,hyper,hyper	Father, DZ twin,DZ twin	Paternal	2	1
chr19	12777224	12777902	MAN2B1,WDR83	MAN2B1	MAN2B1	I098	hyper	Father	Paternal	0	2
chr17	4458199	4459171	MYBBP1A	MYBBP1A	MYBBP1A	I159	hyper	Father	Paternal	0	3
chr1	68515787	68517272	.	DIRAS3	DIRAS3	I167	hypo	Father	Paternal	0	2
chr7	127841334	127841926	MIR129-1	MIR129-1	MIR129-1	I310	hyper	Father	Paternal	0	2
chr19	44763333	44764602	ZNF233	.	ZNF233	I253	hyper	Mother and 3 children (sib)	Maternal	3	0
chr8	105235183	105236154	RIMS2	RIMS2	RIMS2	I009	hyper	Mother	Maternal	0	2
chr16	27279495	27281054	FLJ21408,NSMCE1	NSMCE1	NSMCE1	I010	hyper	Mother	Maternal	0	1	Father missing
chr3	37033624	37035398	EPM2AIP1,MLH1	EPM2AIP1	EPM2AIP1	I041	hyper	Mother	Maternal	0	2
chr6	27106987	27107755	HIST1H4I	HIST1H2BK	HIST1H2BK	I091	hyper	Mother	Maternal	0	2	Father missing
chr1	879374	879957	.	SAMD11	SAMD11	I228	hypo	Mother	Maternal	0	1
chr5	68484767	68485753	CENPH	.	CENPH	I059,I304	hyper,hyper	Mother and DZ twin	Maternal	1	1
chr14	21769104	21769378	.	RPGRIP1	RPGRIP1	I209,I315,I417	hyper,hyper,hyper	Mother and 2 children	Maternal	2	1
chr6	24357719	24358682	DCDC2,KAAG1	DCDC2,KAAG1	DCDC2	I165,I203,I391	hyper,hyper,hyper	Mother and both DZ twins	Maternal	2	1
chr3	39424143	39426100	SLC25A38	SLC25A38	SLC25A38	I311	hyper	Mother	Maternal	0	3	Father missing
chr1	89357196	89358042	GTF2B	GTF2B	GTF2B	I382	hypo	Mother	Maternal	0	2
chr10	1205221	1206640	LINC00200	.	LINC00200	I382	hypo	Mother	Maternal	0	2
chr19	37701392	37702134	ZNF585B	ZNF585B	ZNF585B	I382	hyper	Mother	Maternal	0	2
chr2	48844194	48845067	GTF2A1L	STON1-GTF2A1L	STON1-GTF2A1L	I382	hypo	Mother	Maternal	0	2
chr1	94344134	94345671	DNTTIP2	DNTTIP2	DNTTIP2	I573	hyper	Mother	Maternal	0	2
chr7	2109243	2109889	.	MAD1L1	MAD1L1	I244,I287,I500	hypo,hypo,hypo	Mother and 2 children	Maternal	2	1
chr7	73441833	73443112	ELN	.	ELN	I261	hyper	Mother and 2 children	Maternal	2	1
chr5	60457840	60459326	CTC-436P18.1,SMIM15	SMIM15	SMIM15	I422	hyper	Mother and 1 child	Maternal	1	1	Father missing
chr5	63461215	63462186	RNF180	.	RNF180	I344,I368	hyper,hyper	Mother, 2 MZ twins	Maternal	1	0
chr16	3493132	3494154	NAA60|ZNF597	NAA60|ZNF597	NAA60|ZNF597	I059	hypo	Mother and 2 children	Maternal	2	1
chr21	47717405	47718079	.	YBEY	YBEY	I224	hyper	Mother	Maternal	0	2
chr5	67583597	67584379	.	PIK3R1	PIK3R1	I302	hyper	Mother	Maternal	0	4
chr19	6475455	6477197	.	DENND1C	DENND1C	I290	hypo	Mother and 1 child	Maternal	1	1
chr7	143579664	143580146	.	TCAF1	TCAF1	I012	hyper	Mother, DZtwins, sibling	Maternal	3	0
chr8	145047468	145048362	PLEC	.	PLEC	I382	hyper	Mother	Maternal	0	2
chr19	52390809	52391788	ZNF577	.	ZNF577	I382	hypo	Mother	Maternal	0	2
