# Supplementary material for: Identification of rare de novo epigenetic variations in congenital disorders
Source: Nat Commun. 2018 May 25;9:2064. doi: 10.1038/s41467-018-04540-x (PMC5970273; doi:10.1038/s41467-018-04540-x)
Supplement: Supplementary file 6 — Supplementary Data 3 [file 41467_2018_4540_MOESM6_ESM.xlsx]

## Sheet: Supplementary Data 3
Sample_ID	DMR_hg19	start_hg19	end_hg19
7471147125_R04C01	chr1	762231	763126
7786923011_R02C02	chr1	1108819	1109831
7471147064_R04C02	chr1	1148314	1150084
7786915046_R06C02	chr1	1181756	1182657
7786915007_R04C02	chr1	1228288	1230072
7471147040_R06C01	chr1	1406265	1408103
7786915138_R06C02	chr1	2058229	2058940
7471147071_R01C02	chr1	2979310	2980936
7786923011_R05C01	chr1	3435886	3437024
7786923011_R05C01	chr1	3447347	3448147
7471147075_R02C01	chr1	5956984	5957658
7471147107_R06C01	chr1	6662644	6664267
7786923036_R02C01	chr1	9598931	9600720
7471147140_R06C01	chr1	10709184	10711694
7507875142_R06C01	chr1	10709184	10711694
7786915161_R06C01	chr1	11561496	11562133
7507875153_R06C01	chr1	14026583	14027580
7786915090_R02C01	chr1	16084444	16085641
7786915099_R03C02	chr1	16084444	16085641
7786915127_R05C01	chr1	23884372	23885768
7512551029_R02C02	chr1	25566330	25567239
7786923064_R01C01	chr1	32714022	32714307
7471147096_R03C02	chr1	46016122	46016861
7471147120_R04C01	chr1	59165507	59166368
7786923028_R06C02	chr1	59612407	59612709
7471147072_R01C02	chr1	68961716	68963197
7471147092_R01C01	chr1	68961716	68963197
7512551008_R03C02	chr1	68961716	68963197
7471147094_R03C02	chr1	75138963	75140288
7471147071_R03C01	chr1	89457461	89458848
7786915148_R05C01	chr1	100435034	100436031
7786915099_R01C01	chr1	107599040	107600761
7786923016_R06C01	chr1	113497931	113499073
7471147147_R02C02	chr1	116960897	116961856
7471147067_R05C02	chr1	119869896	119870801
7786915128_R04C01	chr1	121260115	121261601
7471147058_R04C01	chr1	150265419	150267043
7786923036_R05C01	chr1	150265419	150267043
7471147145_R03C01	chr1	151032067	151033006
7786915018_R05C01	chr1	151032067	151033006
7471147140_R02C02	chr1	151162156	151162828
7507875091_R03C01	chr1	151162156	151162828
7507875154_R03C02	chr1	151162156	151162828
7786915158_R05C02	chr1	151162156	151162828
7786923035_R04C01	chr1	151162156	151162828
7786915151_R01C01	chr1	151445540	151446497
7786915123_R04C01	chr1	153935718	153936728
7471147030_R04C01	chr1	153939683	153941185
7471147139_R02C02	chr1	156265274	156265510
7507875142_R02C01	chr1	193073801	193076306
7507875158_R04C02	chr1	215256253	215257221
7786923019_R05C02	chr1	220101367	220102516
7786915107_R05C01	chr1	223254214	223255579
7786915148_R04C01	chr1	223254214	223255579
7786923004_R05C01	chr1	223254214	223255579
7786915052_R01C02	chr1	234367144	234367585
7471147148_R03C02	chr1	234634979	234635573
7507875138_R03C01	chr1	234634979	234635573
7471147090_R04C01	chr1	236511045	236511626
7786915038_R05C02	chr1	236511045	236511626
7786923041_R01C02	chr1	236511045	236511626
7786923066_R05C01	chr1	236511045	236511626
7786915007_R04C02	chr1	242220300	242220924
7471147138_R02C02	chr1	247373509	247374356
7786923012_R01C01	chr1	249141918	249142794
7471147087_R05C01	chr10	616958	617104
7507875153_R06C01	chr10	2978021	2978686
7471147065_R02C02	chr10	6205228	6206258
7471147081_R02C02	chr10	21797660	21799142
7471147105_R05C02	chr10	27388889	27389907
7471147121_R03C02	chr10	27388889	27389907
7471147147_R01C01	chr10	27388889	27389907
7786923016_R01C01	chr10	27388889	27389907
7786915092_R04C02	chr10	30721970	30723099
7507875120_R04C02	chr10	49863420	49864620
7471147148_R01C02	chr10	70939727	70940723
7796806165_R02C01	chr10	75118102	75119063
7471147141_R06C01	chr10	75909921	75911180
7471147002_R05C02	chr10	95461525	95463123
7471147102_R05C02	chr10	95461525	95463123
7471147121_R01C02	chr10	95461525	95463123
7471147122_R05C02	chr10	95461525	95463123
7512551046_R03C01	chr10	95461525	95463123
7786915014_R05C02	chr10	95461525	95463123
7786915122_R01C02	chr10	95461525	95463123
7786915127_R03C02	chr10	95461525	95463123
7786923010_R06C01	chr10	95461525	95463123
7471147146_R03C01	chr10	103892308	103893016
7471147140_R06C01	chr10	115860279	115861226
7796814001_R02C02	chr10	116391466	116392601
7786915018_R01C01	chr10	130833835	130834002
7786915083_R02C02	chr10	131193103	131193271
7507875129_R04C01	chr10	135381726	135382544
7471147163_R06C01	chr11	320438	321323
7786923005_R03C01	chr11	320438	321323
7471147117_R04C02	chr11	1283036	1283969
7786915052_R01C02	chr11	1325717	1326703
7471147140_R06C01	chr11	2441044	2441895
7471147067_R06C01	chr11	2720228	2722712
7786915052_R01C02	chr11	3253580	3254503
7471147077_R05C02	chr11	5442433	5442510
7786915113_R03C01	chr11	32354741	32355508
7786923042_R06C02	chr11	32851086	32851949
7471147057_R06C01	chr11	34195913	34196315
7786915119_R04C01	chr11	34195913	34196315
7471147055_R02C02	chr11	46264543	46265392
7786923069_R04C01	chr11	46264543	46265392
7786915138_R03C01	chr11	47586665	47587671
7507875153_R06C01	chr11	57267100	57267678
7471147136_R04C01	chr11	62432392	62433356
7786915093_R02C02	chr11	62432392	62433356
7786923006_R06C01	chr11	62432392	62433356
7786915135_R03C01	chr11	62528987	62529459
7786915127_R01C01	chr11	63705692	63706490
7796806129_R04C02	chr11	63705692	63706490
7786915051_R05C01	chr11	64084598	64086019
7471147030_R02C02	chr11	64993075	64993334
7786923040_R06C02	chr11	64993075	64993334
7471147127_R04C02	chr11	65190134	65191706
7786915063_R03C02	chr11	65190134	65191706
7786915121_R02C02	chr11	65190134	65191706
7786915158_R03C02	chr11	65190134	65191706
7786923001_R01C02	chr11	65190134	65191706
7796814014_R01C01	chr11	65190134	65191706
7471147075_R05C02	chr11	65222226	65222785
7786915160_R05C02	chr11	65268099	65268224
7471147099_R05C02	chr11	65374662	65375703
7786923085_R06C01	chr11	66103385	66104467
7471147096_R05C01	chr11	66277282	66278159
7786915049_R02C02	chr11	66360199	66361080
7786915093_R02C01	chr11	66360199	66361080
7471147027_R04C01	chr11	67056445	67057303
7471147083_R06C02	chr11	67810267	67811640
7786923037_R04C02	chr11	68147879	68148078
7786915052_R01C02	chr11	73668625	73669448
7786915007_R06C02	chr11	92615931	92617117
7786915156_R06C02	chr11	94245223	94246035
7786915129_R06C01	chr11	94883241	94884120
7471147036_R06C02	chr11	119611808	119613060
7786915084_R03C01	chr11	119611808	119613060
7471147140_R06C01	chr11	126763431	126763486
7507875153_R06C01	chr11	133994641	133995069
7786915091_R05C02	chr12	1770714	1771357
7471147118_R01C02	chr12	2893311	2893400
7786923004_R04C02	chr12	6649348	6649993
7786923016_R01C01	chr12	6649348	6649993
7507875061_R03C01	chr12	6664535	6665446
7786915105_R02C02	chr12	6664535	6665446
7471147062_R05C02	chr12	7281565	7283119
7786915121_R02C01	chr12	7315350	7315564
7507875153_R06C01	chr12	31881432	31883114
7786923065_R02C02	chr12	32831368	32832335
7786923002_R05C02	chr12	34174975	34175566
7786915121_R05C01	chr12	34260736	34261435
7786923044_R02C02	chr12	50349172	50350298
7786923069_R01C02	chr12	50898248	50899547
7507875141_R03C02	chr12	51419820	51421224
7786923077_R04C02	chr12	51566378	51567111
7471147140_R06C01	chr12	53297986	53299309
7471147092_R03C01	chr12	56551397	56552131
7512560087_R03C02	chr12	56551397	56552131
7512560091_R05C01	chr12	56551397	56552131
7786915048_R03C02	chr12	56551397	56552131
7786915062_R04C01	chr12	56551397	56552131
7786923018_R02C01	chr12	56551397	56552131
7796814020_R01C02	chr12	56727303	56728492
7507875027_R01C01	chr12	58138319	58139147
7786915052_R01C01	chr12	58138319	58139147
7786915129_R05C01	chr12	58138319	58139147
7786915157_R02C02	chr12	58138319	58139147
7786923016_R01C01	chr12	58138319	58139147
7471147072_R06C02	chr12	103355122	103356059
7471147139_R06C02	chr12	103355122	103356059
7512560091_R03C01	chr12	111536663	111537841
7786923066_R04C01	chr12	111536663	111537841
7471147099_R04C01	chr12	124873346	124874006
7796806163_R05C01	chr12	125002331	125003557
7796814021_R06C02	chr12	125534042	125534525
7507875063_R04C01	chr12	126467962	126468462
7507875153_R06C01	chr12	131622283	131623507
7786915113_R01C02	chr12	132413386	132414848
7786915113_R01C02	chr12	132433837	132435283
7786923077_R03C02	chr13	28554470	28555386
7471147072_R06C02	chr13	30688501	30689527
7471147139_R06C02	chr13	30688501	30689527
7786915091_R05C02	chr13	30688501	30689527
7471147034_R05C02	chr13	43148016	43149280
7786915132_R03C01	chr13	48892243	48895969
7786915152_R01C01	chr13	52027320	52028300
7786915126_R03C02	chr13	52419264	52419713
7786923077_R02C02	chr13	95201534	95202628
7786915109_R06C02	chr13	103244543	103245137
7786915156_R06C02	chr13	103244543	103245137
7786923044_R02C02	chr13	103244543	103245137
7471147149_R01C01	chr13	108866992	108868193
7507875026_R02C01	chr13	114053862	114054954
7507875026_R06C02	chr13	114053862	114054954
7786915036_R01C02	chr13	114053862	114054954
7786923024_R05C01	chr13	114150006	114150138
7786915108_R02C02	chr14	21536838	21537526
7471147140_R03C01	chr14	45431582	45432515
7786915009_R05C02	chr14	54418727	54419613
7507875134_R02C01	chr14	65289727	65290602
7786915153_R01C01	chr14	69282991	69284016
7471147087_R06C02	chr14	70653718	70654823
7471147134_R02C02	chr14	70653718	70654823
7507875027_R01C02	chr14	70653718	70654823
7786915135_R06C01	chr14	70653718	70654823
7471147094_R03C02	chr14	93214602	93215836
7471147074_R05C01	chr14	101543885	101544220
7786915141_R01C02	chr14	104372266	104372321
7507875061_R03C02	chr14	105218946	105220025
7786915123_R01C01	chr14	105944603	105945698
7471147118_R03C02	chr15	23084961	23087665
7512560114_R02C02	chr15	23084961	23087665
7786915148_R04C02	chr15	23084961	23087665
7786915046_R01C01	chr15	23207924	23208348
7786923066_R01C01	chr15	23631874	23632231
7786915007_R05C01	chr15	25199712	25201223
7786915046_R01C01	chr15	28983116	28983730
7507875153_R06C01	chr15	30336677	30337365
7507875063_R02C02	chr15	34729025	34729309
7786915141_R02C01	chr15	34729025	34729309
7786915150_R03C01	chr15	44116615	44117353
7796806165_R01C02	chr15	62548918	62549830
7471147090_R04C01	chr15	65197575	65198238
7471147120_R05C02	chr15	65197575	65198238
7507875120_R06C02	chr15	65197575	65198238
7786915005_R06C01	chr15	65197575	65198238
7786915099_R01C02	chr15	65197575	65198238
7786915161_R04C01	chr15	65197575	65198238
7507875158_R04C02	chr15	68155736	68156339
7786915117_R02C01	chr15	68155736	68156339
7471147087_R05C01	chr15	68176972	68177333
7471147083_R05C01	chr15	69754713	69755744
7471147147_R03C02	chr15	69754713	69755744
7507875062_R03C02	chr15	69754713	69755744
7786915029_R03C01	chr15	69754713	69755744
7786915158_R03C01	chr15	69754713	69755744
7507875118_R05C01	chr15	74218417	74219668
7786923030_R05C01	chr15	90792222	90793055
7471147055_R02C01	chr15	101628652	101629374
7471147012_R01C02	chr16	188137	189576
7471147096_R05C01	chr16	188137	189576
7786923077_R03C02	chr16	188137	189576
7786923041_R01C01	chr16	432544	434355
7471147078_R01C01	chr16	733841	734843
7786915159_R06C01	chr16	1374418	1375144
7786915038_R06C01	chr16	2070205	2070860
7512551029_R03C02	chr16	2765619	2766246
7507875158_R05C02	chr16	2932469	2933840
7786915049_R03C02	chr16	3162396	3163227
7471147090_R05C02	chr16	3988693	3989431
7796814001_R01C01	chr16	3988693	3989431
7471147072_R02C02	chr16	8767705	8768699
7786915151_R06C01	chr16	27279495	27281054
7471147107_R01C01	chr16	31227271	31228262
7507875061_R05C02	chr16	46654690	46655954
7471147138_R02C01	chr16	55542667	55543165
7471147083_R01C02	chr16	66599842	66600699
7471147149_R02C01	chr16	66599842	66600699
7507875120_R06C02	chr16	66599842	66600699
7796806168_R03C01	chr16	66599842	66600699
7786915108_R01C01	chr16	66612954	66613969
7786915149_R02C01	chr16	66612954	66613969
7471147077_R05C01	chr16	66834840	66836047
7786915092_R04C02	chr16	66834840	66836047
7471147055_R03C01	chr16	68013967	68015081
7786923017_R02C01	chr16	71523143	71523911
7471147047_R06C02	chr16	75512615	75513560
7786923002_R02C02	chr16	75512615	75513560
7786915062_R02C01	chr16	89778246	89778913
7786915062_R02C01	chr16	89786785	89787559
7786915061_R03C01	chr17	1090122	1090904
7786915083_R02C02	chr17	1819769	1820532
7471147030_R05C02	chr17	2324793	2325142
7471147041_R01C01	chr17	2414944	2415619
7786923040_R04C01	chr17	7287099	7288000
7471147088_R01C02	chr17	8065516	8066668
7471147025_R05C02	chr17	8279228	8280107
7786915062_R02C01	chr17	8279228	8280107
7786915144_R01C01	chr17	8279228	8280107
7471147041_R03C01	chr17	14200789	14201937
7471147041_R03C01	chr17	14206900	14208362
7786915135_R01C01	chr17	15466376	15467446
7507867089_R04C02	chr17	15608032	15608442
7471147103_R04C02	chr17	17655164	17655844
7786915014_R02C02	chr17	17695458	17696391
7786923026_R04C02	chr17	17695458	17696391
7796814021_R02C01	chr17	18161616	18163182
7786915135_R01C01	chr17	18683689	18685007
7786915114_R04C02	chr17	21030029	21030858
7786915150_R06C01	chr17	21030029	21030858
7471147069_R01C01	chr17	34077140	34077292
7471147081_R06C02	chr17	39204766	39204921
7471147095_R02C01	chr17	39204766	39204921
7471147139_R03C02	chr17	39204766	39204921
7512560114_R02C02	chr17	39204766	39204921
7786915023_R06C01	chr17	39204766	39204921
7786915055_R04C01	chr17	39204766	39204921
7786915062_R06C02	chr17	39204766	39204921
7786915134_R05C02	chr17	39204766	39204921
7786923018_R06C01	chr17	39204766	39204921
7786923025_R05C02	chr17	39204766	39204921
7796814014_R04C01	chr17	39204766	39204921
7786915134_R05C02	chr17	39215893	39216686
7471147116_R06C01	chr17	39704453	39705457
7786915009_R06C01	chr17	40259263	40260542
7507875138_R03C01	chr17	41116196	41116703
7507875118_R05C01	chr17	41984773	41985829
7786915132_R04C01	chr17	43098903	43099566
7786915159_R03C01	chr17	43339039	43340242
7471147116_R05C02	chr17	45908528	45909409
7786915055_R02C02	chr17	47270387	47271184
7471147069_R04C02	chr17	49242713	49244716
7512560087_R02C01	chr17	49242713	49244716
7512551029_R06C01	chr17	66193604	66196974
7471147070_R02C01	chr17	75083909	75085389
7786923020_R06C01	chr17	75237169	75237969
7471147104_R03C02	chr17	79479986	79481403
7786915007_R05C02	chr17	79479986	79481403
7471147121_R01C02	chr17	80278591	80280329
7786923029_R05C02	chr17	80278591	80280329
7786915046_R02C02	chr18	12777644	12778028
7786915134_R06C01	chr18	12777644	12778028
7786915108_R03C02	chr18	29304110	29304817
7471147099_R04C01	chr18	60051869	60052463
7507875153_R06C01	chr18	67069958	67070460
7786915101_R05C02	chr18	77675228	77676320
7786915083_R04C02	chr18	77710865	77712292
7471147034_R03C02	chr19	290594	292244
7786915108_R06C02	chr19	290594	292244
7786923022_R01C01	chr19	290594	292244
7786923028_R03C02	chr19	290594	292244
7471147034_R03C02	chr19	294491	295738
7471147105_R03C02	chr19	294491	295738
7786915108_R06C02	chr19	294491	295738
7786923022_R01C01	chr19	294491	295738
7786923028_R03C02	chr19	294491	295738
7786923027_R02C01	chr19	1082611	1083428
7786923010_R01C01	chr19	1315731	1316694
7471147140_R03C01	chr19	1324833	1326035
7471147004_R04C01	chr19	1354360	1355238
7786923022_R04C02	chr19	2613893	2614176
7786915161_R04C01	chr19	5829171	5829414
7471147061_R02C02	chr19	6475455	6477197
7471147067_R05C01	chr19	6475455	6477197
7471147138_R02C01	chr19	6475455	6477197
7471147143_R03C01	chr19	6475455	6477197
7512560091_R05C02	chr19	6475455	6477197
7786915049_R03C02	chr19	6475455	6477197
7786915127_R06C01	chr19	6475455	6477197
7786923005_R02C01	chr19	6475455	6477197
7471147077_R06C01	chr19	7953053	7953983
7786923005_R01C01	chr19	7953053	7953983
7786923022_R02C01	chr19	7953053	7953983
7786923064_R04C01	chr19	7953053	7953983
7796814021_R01C02	chr19	7953053	7953983
7471147064_R02C02	chr19	9731680	9732289
7786915084_R04C01	chr19	9731680	9732289
7786923065_R05C02	chr19	11199475	11200145
7507875118_R01C01	chr19	12780322	12781149
7471147079_R05C01	chr19	16254473	16254515
7471147106_R01C02	chr19	16254473	16254515
7786915108_R02C01	chr19	16254473	16254515
7786915117_R03C02	chr19	16254473	16254515
7786915121_R05C01	chr19	17439207	17440071
7471147138_R03C01	chr19	17952398	17953773
7471147140_R06C02	chr19	18117793	18119068
7471147004_R05C01	chr19	35263484	35264427
7471147074_R03C02	chr19	36822310	36822769
7471147098_R02C01	chr19	36822310	36822769
7471147088_R02C02	chr19	44905342	44906521
7471147041_R03C01	chr19	45720198	45721075
7786923002_R04C02	chr19	45866873	45867460
7786923002_R04C02	chr19	45873293	45874152
7471147102_R05C02	chr19	48204529	48205482
7471147024_R03C02	chr19	49206443	49207302
7471147070_R01C02	chr19	49206443	49207302
7471147074_R05C01	chr19	49206443	49207302
7786915055_R02C02	chr19	49206443	49207302
7786915150_R06C02	chr19	49206443	49207302
7786915166_R02C02	chr19	49206443	49207302
7507875130_R05C02	chr19	50030460	50031559
7786915101_R05C02	chr19	51869352	51871465
7786923023_R06C02	chr19	52390809	52391788
7471147067_R06C01	chr19	52489782	52491113
7786915129_R06C01	chr19	54150899	54151598
7471147140_R03C01	chr19	57349203	57351790
7786915119_R06C02	chr19	57988496	57989973
7786915159_R03C02	chr19	57988496	57989973
7786915127_R03C02	chr2	7017570	7018152
7786915138_R02C02	chr2	24232160	24233930
7471147004_R05C01	chr2	37423427	37424359
7471147065_R06C01	chr2	54197572	54198659
7786915042_R06C01	chr2	55496003	55496551
7786923037_R06C01	chr2	55496003	55496551
7471147041_R03C01	chr2	74668476	74669515
7471147004_R02C01	chr2	92261069	92261658
7471147146_R02C02	chr2	95941718	95941819
7786915090_R06C02	chr2	98261951	98262922
7471147105_R04C01	chr2	114384632	114385168
7786915018_R02C01	chr2	127414107	127415589
7786915083_R01C02	chr2	127414107	127415589
7786915048_R04C02	chr2	160760731	160761621
7471147059_R01C02	chr2	178417187	178418052
7471147040_R05C02	chr2	183386927	183387884
7796814001_R01C02	chr2	183942981	183944047
7786915120_R01C02	chr2	190044503	190044982
7786915083_R01C01	chr2	207023886	207024979
7786915113_R04C01	chr2	207023886	207024979
7786915128_R06C02	chr2	207023886	207024979
7786923026_R05C02	chr2	218843228	218844201
7786915083_R02C02	chr2	220406469	220407170
7786923065_R06C01	chr2	227664910	227665894
7786923016_R06C02	chr2	228735721	228737242
7471147083_R06C01	chr2	232825502	232826887
7471147067_R06C01	chr2	242823274	242824713
7471147059_R05C02	chr2	242923340	242923641
7471147098_R05C02	chr2	242923340	242923641
7471147121_R01C01	chr2	242923340	242923641
7786923031_R06C01	chr2	242923340	242923641
7471147146_R05C02	chr2	242928537	242930250
7786923031_R06C01	chr2	242928537	242930250
7471147121_R01C01	chr2	242946556	242947338
7786923056_R06C01	chr2	242946556	242947338
7786923056_R06C01	chr2	242987509	242988094
7471147024_R06C01	chr20	20693063	20694135
7786923011_R06C01	chr20	30062161	30063608
7786923011_R06C01	chr20	30101784	30102854
7786923011_R06C01	chr20	30160786	30161175
7786923008_R04C02	chr20	42142004	42144160
7786915151_R05C01	chr20	43438808	43439687
7507875130_R01C02	chr20	52790062	52791471
7786923066_R02C02	chr21	26933553	26934884
7786915150_R03C01	chr21	37502522	37502824
7512560094_R04C01	chr21	40756953	40758345
7786915008_R04C01	chr21	40760632	40760974
7786915093_R01C01	chr21	42687939	42689050
7786923013_R05C01	chr21	42687939	42689050
7796806168_R03C01	chr21	42687939	42689050
7471147103_R06C01	chr21	43989965	43990355
7786915090_R05C02	chr21	44036691	44037469
7786915101_R06C01	chr21	45078341	45080031
7786923023_R06C02	chr21	46493435	46495606
7786915023_R04C02	chr22	17564749	17566296
7786923059_R05C02	chr22	17564749	17566296
7796814001_R05C02	chr22	17564749	17566296
7786915023_R04C02	chr22	17639481	17640971
7786923059_R05C02	chr22	17639481	17640971
7796814001_R05C02	chr22	17639481	17640971
7786915148_R04C02	chr22	19753363	19755333
7786923065_R03C01	chr22	19753363	19755333
7471147090_R04C01	chr22	21310726	21312387
7786923011_R05C01	chr22	21310726	21312387
7471147071_R02C01	chr22	31686096	31688644
7507875139_R06C01	chr22	31686096	31688644
7786923018_R03C01	chr22	31686096	31688644
7786923044_R04C01	chr22	31686096	31688644
7786923011_R01C02	chr22	38711890	38714465
7796806129_R04C01	chr22	42077938	42079312
7507875141_R04C02	chr22	42306236	42306950
7507875130_R03C01	chr22	51158549	51159554
7507875130_R03C01	chr22	51169027	51170002
7471147105_R04C01	chr22	51221674	51222728
7507875047_R05C01	chr3	3841852	3843341
7786915061_R04C01	chr3	3841852	3843341
7786915134_R04C02	chr3	3841852	3843341
7512551008_R05C02	chr3	9343966	9344440
7786923028_R03C01	chr3	9343966	9344440
7471147068_R03C01	chr3	9404421	9405069
7512560138_R01C01	chr3	40350767	40351749
7786915075_R05C01	chr3	40350767	40351749
7471147134_R06C02	chr3	46448083	46449635
7471147118_R02C01	chr3	49449348	49450292
7786915105_R01C02	chr3	49940852	49942095
7471147149_R02C01	chr3	50377754	50378663
7471147140_R06C01	chr3	57742519	57743598
7786915035_R02C01	chr3	61235828	61236651
7471147092_R05C01	chr3	67704243	67706499
7507875062_R06C02	chr3	101280435	101280950
7786923050_R05C02	chr3	121740926	121741629
7786915123_R03C02	chr3	128336482	128337043
7471147118_R06C02	chr3	128902376	128903408
7786923041_R04C01	chr3	130745441	130745958
7471147002_R03C01	chr3	131100363	131101137
7471147088_R04C02	chr3	169587453	169588422
7512560087_R05C02	chr3	169587453	169588422
7786915107_R06C02	chr3	169587453	169588422
7786915132_R05C02	chr3	197182657	197184422
7471147121_R06C02	chr4	667454	668876
7471147122_R01C01	chr4	667454	668876
7786915152_R04C02	chr4	667454	668876
7786915160_R02C02	chr4	667454	668876
7786923018_R03C01	chr4	667454	668876
7507875063_R03C01	chr4	2403558	2404283
7471147113_R03C02	chr4	3446945	3448149
7471147113_R03C02	chr4	3449299	3449903
7786915053_R03C01	chr4	6423007	6423370
7786915122_R03C02	chr4	15470371	15471698
7507867089_R05C02	chr4	25090197	25090664
7786915160_R03C01	chr4	44727929	44728856
7512560114_R05C02	chr4	48908468	48909109
7471147140_R03C01	chr4	74486079	74486557
7512551016_R04C02	chr4	89617924	89619572
7507875153_R06C01	chr4	99064101	99064903
7471147085_R06C02	chr4	99388849	99389163
7471147128_R01C02	chr4	99388849	99389163
7796806168_R01C02	chr4	99388849	99389163
7786915052_R01C02	chr4	109683729	109684584
7786915090_R03C01	chr4	118006404	118007341
7471147075_R05C02	chr4	156680006	156681384
7471147006_R03C01	chr4	188426277	188426505
7471147072_R02C01	chr5	3220946	3221245
7471147061_R04C01	chr5	49736663	49738015
7786915090_R03C01	chr5	67583597	67584379
7786915138_R02C01	chr5	73937140	73938573
7786923031_R06C02	chr5	73937140	73938573
7786915046_R04C01	chr5	88185050	88185986
7471147112_R03C01	chr5	96478494	96479352
7786915149_R01C02	chr5	101631504	101632558
7471147058_R04C01	chr5	108082636	108084227
7786915151_R04C01	chr5	114937534	114938458
7786915007_R04C02	chr5	118690954	118692010
7786915055_R06C02	chr5	121413142	121415022
7786915133_R06C02	chr5	138533427	138534430
7471147004_R05C01	chr5	140079335	140080574
7471147034_R06C02	chr5	140079335	140080574
7471147120_R05C02	chr5	140079335	140080574
7471147127_R03C02	chr5	154026370	154027480
7786915055_R01C01	chr5	154069669	154071246
7471147141_R03C01	chr5	169659617	169660733
7471147148_R01C01	chr5	169659617	169660733
7507875134_R04C02	chr5	169659617	169660733
7507875139_R01C01	chr5	169659617	169660733
7786915018_R04C01	chr5	169659617	169660733
7786915103_R05C01	chr5	169659617	169660733
7786915134_R02C01	chr5	169659617	169660733
7786923027_R06C02	chr5	169659617	169660733
7786923030_R01C02	chr5	169659617	169660733
7471147077_R06C01	chr5	172359525	172359679
7786915105_R02C02	chr5	172359525	172359679
7471147047_R05C02	chr5	176980908	176982178
7471147121_R01C02	chr5	176980908	176982178
7471147136_R02C01	chr5	176980908	176982178
7471147004_R02C01	chr5	179587949	179588837
7471147079_R04C01	chr5	180643652	180645335
7471147096_R04C02	chr5	180643652	180645335
7471147128_R01C01	chr5	180643652	180645335
7471147148_R04C02	chr5	180643652	180645335
7786915005_R04C02	chr5	180643652	180645335
7786915103_R05C01	chr5	180643652	180645335
7786923066_R03C01	chr5	180643652	180645335
7796806165_R06C01	chr5	180643652	180645335
7796814020_R03C02	chr5	180643652	180645335
7471147122_R04C01	chr5	180648552	180650515
7786915055_R04C01	chr5	180648552	180650515
7786915055_R05C02	chr5	180648552	180650515
7786923040_R04C01	chr5	180648552	180650515
7471147067_R05C01	chr6	19804710	19805403
7471147004_R05C01	chr6	24356995	24358682
7471147002_R04C02	chr6	24402119	24403711
7786923067_R05C02	chr6	26155790	26159156
7786923038_R04C02	chr6	26183507	26184244
7786915063_R03C02	chr6	26188968	26190174
7786923038_R04C02	chr6	26188968	26190174
7786923020_R06C02	chr6	26224012	26226255
7786923025_R05C02	chr6	26224012	26226255
7786923065_R06C02	chr6	27463111	27463666
7471147041_R02C02	chr6	27805692	27807321
7786923024_R05C01	chr6	27805692	27807321
7512560094_R05C01	chr6	27832727	27833554
7786915161_R04C01	chr6	28303628	28304450
7471147075_R04C01	chr6	31560440	31561514
7786915084_R02C01	chr6	31856009	31857099
7471147002_R04C01	chr6	32222491	32223429
7786915052_R01C01	chr6	32976483	32978195
7786915157_R02C02	chr6	32976483	32978195
7786915108_R03C02	chr6	33039803	33041696
7507875158_R05C02	chr6	79942970	79944829
7786915126_R04C02	chr6	84140049	84141233
7786923065_R02C02	chr6	137143295	137144198
7507875061_R02C02	chr6	146863356	146865486
7786923049_R04C02	chr6	151646311	151647132
7786923016_R01C01	chr6	167507104	167508225
7786915004_R01C01	chr6	170863286	170864350
7471147105_R01C01	chr7	1029593	1031587
7786915119_R05C02	chr7	1029593	1031587
7471147105_R01C01	chr7	1034646	1035417
7786915119_R05C02	chr7	1034646	1035417
7471147105_R01C01	chr7	1036652	1037342
7786915119_R05C02	chr7	1036652	1037342
7796814014_R04C01	chr7	1979359	1980891
7471147120_R06C01	chr7	2049946	2050385
7786915035_R06C02	chr7	2288715	2289674
7786915153_R02C01	chr7	2288715	2289674
7796806129_R04C01	chr7	2288715	2289674
7786915112_R05C02	chr7	6441513	6441973
7471147087_R01C02	chr7	27200450	27201522
7471147098_R03C02	chr7	55000576	55001206
7786915005_R03C02	chr7	75947260	75948229
7786915103_R02C01	chr7	75947260	75948229
7471147125_R06C02	chr7	91762875	91764604
7786923020_R02C02	chr7	96338923	96339612
7471147099_R04C01	chr7	98099805	98100418
7471147003_R02C01	chr7	100091180	100091785
7471147006_R03C01	chr7	104624177	104624889
7471147057_R01C02	chr7	104624177	104624889
7507875027_R02C02	chr7	104624177	104624889
7786915055_R04C02	chr7	104624177	104624889
7786915063_R04C02	chr7	104624177	104624889
7786923013_R03C02	chr7	104624177	104624889
7471147099_R05C02	chr7	148822836	148824445
7471147067_R06C01	chr7	157643721	157644554
7786915161_R06C01	chr7	157643721	157644554
7471147004_R02C01	chr7	158277674	158278039
7471147067_R04C01	chr7	158769804	158770703
7471147117_R03C02	chr7	158769804	158770703
7507875142_R05C01	chr7	158769804	158770703
7507875155_R01C02	chr7	158769804	158770703
7512551025_R01C01	chr7	158769804	158770703
7512560114_R06C01	chr7	158769804	158770703
7786915023_R04C01	chr7	158769804	158770703
7786915117_R01C01	chr7	158769804	158770703
7786915119_R01C02	chr7	158769804	158770703
7786915122_R02C01	chr7	158769804	158770703
7786923030_R02C02	chr7	158769804	158770703
7471147125_R04C01	chr8	182265	183467
7507875168_R01C02	chr8	182265	183467
7796806129_R03C01	chr8	182265	183467
7471147107_R01C01	chr8	24799413	24800823
7786915009_R05C01	chr8	24799413	24800823
7471147090_R01C02	chr8	41347794	41348699
7471147030_R02C01	chr8	48099614	48100956
7507875026_R01C02	chr8	55047224	55048377
7786923016_R06C02	chr8	59058253	59059234
7471147120_R06C01	chr8	70404513	70405203
7471147163_R04C01	chr8	77912325	77913320
7471147103_R04C02	chr8	82643679	82645115
7786915029_R02C02	chr8	104309909	104311984
7786915144_R01C01	chr8	104309909	104311984
7507875154_R05C01	chr8	104383412	104384583
7471147003_R02C01	chr8	124214952	124215373
7512551008_R01C02	chr8	135469435	135470037
7786915023_R02C02	chr8	135469435	135470037
7786915133_R04C01	chr8	140871047	140871436
7796814001_R05C01	chr8	142377302	142378115
7512560087_R02C02	chr8	142852264	142852937
7471147106_R06C01	chr8	143820479	143821265
7786915008_R03C02	chr8	143820479	143821265
7786915036_R02C02	chr8	143820479	143821265
7786915158_R04C01	chr8	143820479	143821265
7471147117_R03C02	chr8	144328714	144329865
7471147064_R03C01	chr8	144441954	144442846
7786915148_R02C02	chr8	144502808	144503806
7471147072_R06C02	chr8	144510342	144512191
7786923067_R03C01	chr8	144639477	144640754
7786915148_R01C02	chr8	144766097	144766843
7786915109_R01C02	chr8	145047468	145049471
7786915121_R04C02	chr8	145105318	145107198
7786923029_R01C01	chr9	37591781	37593002
7471147103_R04C02	chr9	97021414	97022268
7786915052_R05C01	chr9	97021414	97022268
7786915156_R06C01	chr9	97021414	97022268
7786923029_R05C01	chr9	97021414	97022268
7786923042_R01C02	chr9	97021414	97022268
7786915049_R04C02	chr9	108320177	108320517
7471147024_R02C02	chr9	114557066	114557552
7471147083_R04C01	chr9	115818371	115819363
7507875119_R02C01	chr9	115818371	115819363
7471147085_R05C02	chr9	123631253	123631824
7786915109_R01C02	chr9	139890187	139891057
