# Supplementary material for: Identification of rare de novo epigenetic variations in congenital disorders
Source: Nat Commun. 2018 May 25;9:2064. doi: 10.1038/s41467-018-04540-x (PMC5970273; doi:10.1038/s41467-018-04540-x)
Supplement: Supplementary file 7 — Supplementary Data 4 [file 41467_2018_4540_MOESM7_ESM.xlsx]

## Sheet: Supplementary Data 4
Sample_ID	Coordinates_hg19	Gene_Promoter_4kbTSS	Gene_Body	Closest_Feature	Validation|Inheritance	DMR observed in controls?	CNVs (1Custom_Array, 2TargetedSeq, 3PCR, 4aCGH)	Rare SNVs impacting regulatory regions (Target_Seq)	Notes
Proband223	chr12:133176827-133178315	.	.	LRCOL1	True positive|DeNovo		Normal2	No
Proband223	chr10:104181981-104183174	.	CUEDC2,FBXL15	CUEDC2	True positive|DeNovo		Normal2	1 rare SNV impacts CHD1 (H1-hESC CHD1 chipseq cluster score 320). De novo DMR present in proband only. SNP present in proband but not in sibs; both parents missing GT
Proband398	chr14:101290194-101294429	MEG3	MEG3	MEG3	True positive|DeNovo		Normal12	1 rare SNV impacts CTCF (multiple cell lines chipseq cluster score 1000). SNV of unkown inheritance (Mum_failed_QCTargetedSeq)	imprinted loci; recurrent loci
Proband346	chr14:91866324-91866750	.	CCDC88C	CCDC88C	True positive|DeNovo		Normal1
Proband418	chr11:3817691-3818694	NUP98,PGAP2	NUP98	NUP98	True positive|DeNovo		Normal1
Proband416	chr10:43698833-43699069	.	RASGEF1A	RASGEF1A	True positive|DeNovo		Normal1
Proband412	chr4:140429868-140430632	.	SETD7	SETD7	True positive|DeNovo		Normal1
Proband416	chr12:123380446-123381316	VPS37B	VPS37B	VPS37B	True positive|DeNovo		Normal1
Proband266	chr21:47401108-47402143	COL6A1	COL6A1	COL6A1	True positive|DeNovo		Normal2	No
Proband465	chr10:77871617-77872459	.	C10orf11	C10orf11	True positive|DeNovo
Proband90	chr12:133419165-133419762	.	CHFR	CHFR	True positive|DeNovo		Normal2	No
Proband353	chr16:75512615-75513560	.	CHST6	CHST6	True positive|DeNovo	Yes			recurrent loci
Proband301	chr16:75512615-75513560	.	CHST6	CHST6	True positive|DeNovo	Yes			recurrent loci
Proband67	chr21:47393687-47394658	LOC101928796	LOC101928796	LOC101928796	True positive|DeNovo		Normal12	No
Proband127	chr8:104309909-104311984	FZD6	FZD6	FZD6	True positive|DeNovo	Yes	Normal12	No	recurrent loci
Proband476	chr6:29690765-29692994	HLA-F	HLA-F	HLA-F	True positive|DeNovo
Proband308	chr20:42142004-42143503	L3MBTL1	L3MBTL1	L3MBTL1	True positive|DeNovo	Yes	Normal1		imprintede loci
Proband22	chr22:50528178-50528751	MOV10L1	MOV10L1	MOV10L1	True positive|DeNovo		Normal1	failedQC	recurrent loci
Proband70	chr19:294491-295738	.	.	PLPP2	True positive|DeNovo	Yes	Normal2	1 rare SNV impacts CTCF (canonical motif_factorbook and CENTIPEDE). SNV is de novo according to Sanger sequencing of the trio.
Proband55	chr21:44252816-44253770	.	.	WDR4	True positive|DeNovo		Normal2	No
Proband381	chr19:2899863-2901387	ZNF57	ZNF57	ZNF57	True positive|DeNovo
Proband146	chr14:101290194-101294429	MEG3	MEG3	MEG3	True positive|DeNovo				imprinted loci; recurrent loci
Proband248	chr3:57541376-57542802	PDE12	PDE12	PDE12	True positive|Maternal		Normal2	No
Proband178	chr19:55865287-55866906	COX6B2	COX6B2,FAM71E2	FAM71E2	True positive|Maternal		18kb deletion flanking the DMR, maternally inherited2	No
Proband259	chr7:2738727-2738960	.	AMZ1	AMZ1	True positive|Maternal		Normal2	No
Proband291	chr16:733841-734843	JMJD8	JMJD8,WDR24	WDR24	True positive|Maternal	Yes	Normal1
Proband406	chr11:67805455-67806667	TCIRG1	TCIRG1	TCIRG1	True positive|Maternal		Normal1
Proband294	chr10:77154988-77158024	.	ZNF503	ZNF503	True positive|Maternal		Normal1
Proband239	chr17:43212741-43213628	ACBD4	ACBD4	ACBD4	True positive|Maternal		60bp deletion nested in the DMR, maternally inherited2	No
Proband465	chr11:6518107-6518906	DNHD1	DNHD1	DNHD1	True positive|Maternal
Proband109	chr19:18118078-18119068	ARRDC2	ARRDC2	ARRDC2	True positive|Maternal	Yes	Normal2	No
Proband13	chr7:56118237-56119840	CCT6A,PSPH	CCT6A,PSPH	PSPH	True positive|Maternal		Normal2	No
Proband142	chr22:51016500-51017722	CPT1B	CHKB,CHKB-CPT1B,CPT1B	CHKB	True positive|Maternal
Proband132	chr6:24910561-24911552	RIPOR2	RIPOR2	RIPOR2	True positive|Maternal
Proband13	chr18:34408653-34409523	KIAA1328,TPGS2	KIAA1328,TPGS2	KIAA1328	True positive|Maternal		2kb duplication flanking the DMR, maternally inherited2	No
Proband465	chr7:2551512-2551995	LFNG	.	LFNG	True positive|Maternal				recurrent loci
Proband465	chr10:102288876-102290113	NDUFB8	NDUFB8	NDUFB8	True positive|Maternal
Proband280	chr16:616211-617419	NHLRC4	NHLRC4	NHLRC4	True positive|Maternal
Proband103	chr7:150704999-150706354	.	NOS3	NOS3	True positive|Maternal		500bp deletion 13kb upstream of DMR, maternally inherited23	1 maternal rare SNV impacts CTCF (canonical motif_factorbook and CENTIPEDE). SNV within DMR
Proband121	chr6:170893181-170894140	PDCD2	PDCD2	PDCD2	True positive|Maternal		4kb deletion flanking the DMR, maternally inherited23	No
Proband450	chr5:122180439-122181106	SNX24	.	SNX24	True positive|Maternal
Proband6	chr16:3493132-3494156	NAA60,ZNF597	NAA60,ZNF597	NAA60	True positive|Maternal	Yes	Normal12	No	imprinted loci
Proband13	chr12:12848982-12850295	GPR19	GPR19	GPR19	True positive|NA		Normal2	No
Proband117	chr22:50528178-50528751	MOV10L1	MOV10L1	MOV10L1	True positive|NA				recurrent loci
Proband217	chr7:157381077-157381239	.	PTPRN2	PTPRN2	True positive|Paternal			failedQC
Proband418	chr14:75593333-75594751	NEK9	NEK9	NEK9	True positive|Paternal		Normal1
Proband428	chr19:14196218-14196581	C19orf67	C19orf67	C19orf67	True positive|Paternal		Normal2	No
Proband431	chr17:40837036-40839765	.	CNTNAP1	CNTNAP1	True positive|Paternal		Normal2	No
Proband28	chr15:76483200-76484101	.	TMEM266	TMEM266	True positive|Paternal
Proband283	chr19:1274583-1276279	C19orf24	C19orf24,CIRBP	C19orf24	True positive|Paternal
Proband79	chr1:6294655-6295536	ICMT,LINC00337	ICMT	ICMT	True positive|Paternal		Normal12	No
Proband288	chr7:1576173-1577696	.	MAFK	MAFK	True positive|Paternal		124kb duplication encompassing DMR; paternally inherited14
Proband454	chr8:22131674-22133355	PIWIL2	PIWIL2	PIWIL2	True positive|Paternal
Proband478	chr11:66101108-66104467	RIN1	RIN1	RIN1	True positive|Paternal	Yes
Proband79	chr16:17563826-17565188	XYLT1	XYLT1	XYLT1	True positive|Paternal		Normal12	No
Proband317	chr6:36514551-36515855	STK38	STK38	STK38			Normal1
Proband485	chr7:30543610-30545073	GGCT	GGCT	GGCT			Normal1
Proband382	chr3:39423953-39425977	SLC25A38	SLC25A38	SLC25A38		Yes	Normal1		recurrent loci
Proband393	chr6:28303628-28304450	ZSCAN31	ZSCAN31	ZSCAN31	True positive|Maternal	Yes	Normal12	No
Proband413	chr18:44702544-44703595	IER3IP1	IER3IP1	IER3IP1			Normal1
Proband23	chr3:14596903-14597728	.	.	GRIP2			Normal12	1 rare SNV impacts NHEK EZH2 chipseq score 246. proband has SNV in hom whereas both parents are het.
Proband218	chr15:40697418-40698391	IVD	IVD	IVD			Normal2	No
Proband106	chr11:27527686-27528702	BDNF-AS,LIN7C	BDNF-AS,LIN7C	BDNF-AS
Proband128	chr19:58878569-58879942	.	ZNF837	ZNF837
Proband140	chr14:105936299-105936714	.	MTA1	MTA1
Proband34	chr17:77982339-77983155	.	TBC1D16	TBC1D16
Proband255	chr3:101280435-101280950	TRMT10C	TRMT10C	TRMT10C		Yes
Proband183	chr5:180646607-180650515	MIR4638,TRIM41	MIR4638,TRIM41	TRIM41		Yes
Proband186	chr5:169659617-169660733	C5orf58	C5orf58	C5orf58		Yes			recurrent loci
Proband188	chr3:170587693-170588814	RPL22L1	RPL22L1	RPL22L1
Proband189	chr19:23945202-23946204	RPSAP58	RPSAP58	RPSAP58
Proband193	chr5:169659617-169660733	C5orf58	C5orf58	C5orf58		Yes			recurrent loci
Proband196	chr19:52390809-52391788	ZNF577,ZNF649-AS1	ZNF577,ZNF649-AS1	ZNF649-AS1		Yes
Proband197	chr3:46734392-46735800	ALS2CL	ALS2CL	ALS2CL
Proband204	chr7:2109243-2109889	.	MAD1L1	MAD1L1		Yes
Proband223	chr3:128564781-128565089	.	.	LOC653712
Proband234	chr4:24981694-24982539	CCDC149	CCDC149	CCDC149
Proband235	chr2:64834105-64834429	LOC339807	.	LOC339807
Proband240	chr11:123172361-123173102	.	.	MIR4493
Proband161	chr14:74179673-74180562	PNMA1	PNMA1	PNMA1
Proband164	chr6:32365112-32366416	.	BTNL2	BTNL2					recurrent loci
Proband269	chr12:86229803-86230956	RASSF9	RASSF9	RASSF9					recurrent loci
Proband73	chr16:33039896-33040274	.	.	SLC6A10P
Proband75	chr17:6898737-6900355	ALOX12	ALOX12,ALOX12-AS1	ALOX12
Proband76	chr19:58861501-58862397	A1BG-AS1	A1BG	A1BG
Proband77	chr19:38876093-38877219	GGN	GGN	GGN
Proband79	chr19:49132857-49134104	.	DBP,SPHK2	DBP
Proband82	chr11:289773-290446	PGGHG	PGGHG	PGGHG
Proband92	chr22:42077938-42079312	.	SNU13	SNU13		Yes
Proband118	chr3:75704497-75705107	.	.	FRG2EP
Proband126	chr15:65394062-65395066	.	UBAP1L	UBAP1L
Proband129	chr3:39423953-39425977	SLC25A38	SLC25A38	SLC25A38		Yes			recurrent loci
Proband129	chr7:158769804-158770703	.	.	LINC00689		Yes
Proband132	chr11:128391270-128392382	ETS1,MIR6090	ETS1,MIR6090	ETS1
Proband147	chr17:79428035-79428749	.	BAHCC1	BAHCC1
Proband147	chr19:851649-853144	ELANE	ELANE	ELANE					recurrent loci
Proband147	chr20:62209426-62210290	.	.	HELZ2
Proband155	chr11:44978643-44979325	.	.	TP53I11
Proband145	chr2:55746286-55747269	CFAP36	CFAP36	CFAP36
Proband153	chr1:207224089-207224981	PFKFB2,YOD1	YOD1	YOD1
Proband141	chr10:17269273-17270249	VIM,VIM-AS1	VIM-AS1	VIM-AS1
Proband289	chr20:36155924-36157763	BLCAP	BLCAP	BLCAP
Proband470	chr3:141319317-141319502	.	RASA2	RASA2
Proband397	chr20:32307171-32308528	PXMP4	PXMP4	PXMP4
Proband451	chr5:134209783-134210838	TXNDC15	TXNDC15	TXNDC15					recurrent loci
Proband366	chr6:26224391-26226255	HIST1H3E	HIST1H3E	HIST1H3E		Yes
Proband465	chr22:38577577-38578513	PLA2G6	PLA2G6	PLA2G6
Proband465	chr7:2560975-2561115	LFNG	LFNG	LFNG					recurrent loci
Proband298	chr12:86229803-86230956	RASSF9	RASSF9	RASSF9					recurrent loci
Proband359	chr12:86229803-86230956	RASSF9	RASSF9	RASSF9					recurrent loci
Proband359	chr13:45945196-45945361	.	TPT1-AS1	TPT1-AS1
Proband293	chr5:134209783-134210838	TXNDC15	TXNDC15	TXNDC15					recurrent loci
Proband308	chr10:95461525-95463123	FRA10AC1	FRA10AC1	FRA10AC1		Yes			recurrent loci
Proband308	chr3:9404421-9405069	THUMPD3	THUMPD3	THUMPD3		Yes
Proband431	chr6:27870727-27871047	.	.	OR2B2
Proband426	chr5:134209783-134210838	TXNDC15	TXNDC15	TXNDC15					recurrent loci
Proband422	chr10:95461525-95463123	FRA10AC1	FRA10AC1	FRA10AC1		Yes			recurrent loci
Proband405	chr19:50193856-50195111	ADM5,CPT1C	ADM5,CPT1C	CPT1C
Proband273	chr19:44143643-44144584	CADM4	CADM4	CADM4
Proband280	chr19:44555366-44556484	ZNF223	ZNF223	ZNF223
Proband310	chr10:134595984-134597357	.	INPP5A	INPP5A
Proband418	chr16:685579-686526	METTL26	METTL26	METTL26
Proband418	chr16:698071-699217	WDR90	MCRIP2	MCRIP2
Proband418	chr7:54826832-54827676	LOC100996654,SEC61G	LOC100996654,SEC61G	LOC100996654
Proband9	chr19:851649-853144	ELANE	ELANE	ELANE					recurrent loci
Proband22	chr6:32365112-32366416	.	BTNL2	BTNL2				failedQC	recurrent loci
Proband130	chrX:65260231-65261051	VSIG4	VSIG4	VSIG4
Proband384	chrX:79590788-79591130	FAM46D	FAM46D	FAM46D
Proband17	chrX:38420325-38421079	TSPAN7	TSPAN7	TSPAN7	failed
Proband203	chrX:62780752-62781087	LINC01278	LINC01278	LINC01278
Proband311	chrX:146992907-146994370	FMR1	FMR1	FMR1	True positive(southern_blot)				recurrent loci
Proband271	chrX:146992907-146994370	FMR1	FMR1	FMR1	True positive(southern_blot)				recurrent loci
Proband347	chrX:63424087-63424406	.	AMER1	AMER1	True positive|Maternal		Normal2	1 rare maternal SNV impacts CN0018.1 (?),CN0027.1 (?),CN0098.1 (?) in LHSR (CENTIPEDE)
Proband424	chr22:38711890-38714465	CSNK1E	CSNK1E	CSNK1E	failed	Yes	Normal12	No
Proband466	chr14:54418727-54419615	BMP4	BMP4	BMP4	failed	Yes
Proband129	chr1:2979310-2980936	.	LINC00982	LINC00982	failed	Yes	Normal2	No
Proband9	chr8:104309909-104311984	FZD6	FZD6	FZD6	failed	Yes	Normal12	No	recurrent loci
Proband341	chr19:10444478-10445907	RAVER1	ICAM3	ICAM3	failed
Proband350	chr1:28654481-28656146	MED18	MED18	MED18	failed		Normal12	No
Proband364	chr1:228463259-228464393	.	OBSCN	OBSCN	failed
Proband343	chr1:178455606-178456271	.	.	RASAL2	failed		Normal1
Proband466	chr10:21797111-21798697	.	.	SKIDA1	failed	Yes
Proband176	chr20:36793372-36794001	TGM2	TGM2	TGM2	failed		Normal2	1 rare maternal SNV impacts CTCF (canonical motif_factorbook) and 1 rare SNV impacts PAX5 (canonical motif_factorbook). DMR is present in both proband and sib (inheritance unkown bc validation failed). Both proband and sib have these 2 maternal SNVs
