# Supplementary material for: Identification of rare de novo epigenetic variations in congenital disorders
Source: Nat Commun. 2018 May 25;9:2064. doi: 10.1038/s41467-018-04540-x (PMC5970273; doi:10.1038/s41467-018-04540-x)
Supplement: Supplementary file 8 — Supplementary Data 5 [file 41467_2018_4540_MOESM8_ESM.xlsx]

## Sheet: Supplementary Data 5
Sample_ID	Closest_Feature	chr_DMR	start_hg19	end_hg19	size_DMR	DMR type vs controls	chr_AMPLICON	start_hg19	end_hg19	size_amplicon	Interpretation	Inheritance tested by Bisulfiteseq	Inheritance tested by 450K	Meth_Values_Proband	Meth_Values_Mother	Meth_Values_Father	Meth_val_cohort	Meth_Values_Proband	Meth_Values_Mother	Meth_Values_Father	Meth_val_cohort	Beta_val_Proband	Beta_val_Controls
Proband433	RCN3	chr19	50030460	50031561	1101	hyper	chr19	50031035	50031338	304	False positive	NA		1.09707	1.12808	1.43637	1.08					0.3369	0.0387
Proband132	TIE1	chr1	43770522	43770900	378	hypo	chr1	43770641	43770844	203	False positive	NA		95.6	Not ran	Not ran	95.3					0.3631	0.9348
Proband195,Proband195_sibling	C12orf76	chr12	110485936	110486574	638	hyper	chr12	110486114	110486371	257	False positive	NA		0.587023	1.31143	1.18579	1.2117					0.0401	0.0314015
Proband346	CCDC88C	chr14	91866324	91866752	428	hyper	chr14	91866416	91866732	317	True positive	De_novo		10.2366	2.08351	3.99926	1.95					0.3009	0.0394
Proband476	HLA-F	chr6	29690765	29691427	662	hyper	chr6	29690905	29691193	289	True positive	De_novo		11.0088	1.76038	1.37084	1.08					0.285	0.0422
Proband381	ZNF57	chr19	2899863	2901389	1526	hyper	chr19	2900557	2900789	233	True positive	De_novo		17.1691	1.08921	0.143885	1.09					0.3903,0.3248	0.0421
Proband465	C10orf11	chr10	77871617	77872459	842	hypo	chr10	77871888	77872131	244	True positive	De_novo		26.4918	61.3358	55.8241	73.34					0.3077	0.7388
Proband308	L3MBTL1	chr20	42142004	42143503	1499	hypo	chr20	42142510	42142820	311	True positive	De_novo		40.7382	53.2255	48.3039	47.71					0.2388	0.5456
Proband416	RASGEF1A	chr10	43698140	43699071	931	hypo	chr10	43698801	43699040	240	True positive	De_novo		6.30348	32.4101	45.6201	47.29					0.2074	0.5923
Proband416	VPS37B	chr12	123380805	123381004	199	hyper	chr12	123380823	123381032	210	True positive	De_novo		41.8729	31.8245	30.2457	29.54					0.6631	0.3285
Proband418	NUP98	chr11	3817691	3818254	563	hyper	chr11	3817592	3817876	285	True positive	De_novo		58.9094	18.9887	28.3431	15.74					0.5901	0.1531
Proband412	SETD7	chr4	140429868	140430634	766	hypo	chr4	140429904	140430114	211	True positive	De_novo		39.1415	65.3338	67.9111	82.12					0.389	0.9354
Proband22	MOV10L1	chr22	50528332	50529072	740	hypo	chr22	50528682	50529001	319	True positive	De_novo		51.9	92.9	79.6	93.1					0.73455	0.956807
Proband90	CHFR	chr12	133417959	133419315	1356	hypo	chr12	133419113	133419392	279	True positive	De_novo		68.8756	94.863	95.2109	95.5353					0.65465	0.929231
Proband67	LOC101928796/COL6A1	chr21	47393699	47395166	1467	hyper	chr21	47394554	47394780	226	True positive	De_novo		39.1132	0.278111	0.733568	4.44894					0.4145	0.236705
Proband127	FZD6	chr8	104310270	104311982	1712	hyper	chr8	104310556	104310885	329	True positive	De_novo		37.6811	18.2361	0.997288	3.79955					0.0675	0.1351
Proband70	PLPP2	chr19	294899	295440	541	hyper	chr19	294911	295114	203	True positive	De_novo		65.8554	3.44823	32.8763	6.23173					NA	NA
Proband55	WDR4	chr21	44252816	44253770	954	hyper	chr21	44253248	44253506	258	True positive	De_novo		45.548	0.93773	6.88166	5.63133					NA	NA
Proband353,Proband301	CHST6	chr16	75512615	75513562	947	hypo	chr16	75512839	75513093	255	True positive	De_novo		68.6314	91.6047	89.429	91.4					0.6058,0.5991	0.9766
Proband223	CUEDC2	chr10	104181981	104183176	1195	hyper	chr10	104182504	104182752	248	True positive	De_novo		84.4544	16.3226	24.0611	12.0337					NA	NA
Proband223	LRCOL1	chr12	133176827	133178317	1490	hyper	chr12	133177390	133177649	259	True positive	De_novo		61.1224	17.3903	21.2176	19.0368					0.6789	0.190896
Proband266	COL6A1	chr21	47401108	47402145	1037	hyper	chr21	47401960	47402188	228	True positive	De_novo		19.0698	2.13161	8.31025	2.22994					0.3958	0.037919
Proband13	GPR19	chr12	12848982	12850295	1313	hyper	chr12	12849002	12849338	336	True positive	NA	De_novo	15.3649			1.22224	27.5	4.8	4.8	4.4	0.2883	0.0695256
Proband248,Proband248_sibling	PDE12	chr3	57541376	57542470	1094	hyper	chr3	57541535	57541734	199	True positive	Maternal		38.3456	42.3097	1.55266	2.57926					0.345,0.3022	0.0331558
Proband178	FAM71E2	chr19	55865355	55866908	1553	hyper	chr19	55865766	55866056	290	True positive	Maternal		10.1652	10.961	3.07889	3.76118					0.1793	0.0363447
Proband259	AMZ1	chr7	2738727	2738962	235	hyper	chr7	2738810	2739078	269	True positive	Maternal		16.04	16.43	1.62	1.7					0.3305	0.0533
Proband450	SNX24	chr5	122180439	122181106	667	hyper	chr5	122180278	122180569	292	True positive	Maternal		63.2874	39.3279	6.0083	1.19					0.5268	0.1072
Proband465	DNHD1	chr11	6518107	6518908	801	hypo	chr11	6518214	6518481	268	True positive	Maternal		53.1323	49.4267	99.2674	95.22					0.6838	0.9516
Proband465	LFNG	chr7	2551512	2551997	485	hyper	chr7	2551573	2551833	261	True positive	Maternal		99.3883	83.9041	54.765	36.06					0.7984	0.3591
Proband465	NDUFB8	chr10	102288876	102290115	1239	hyper	chr10	102289555	102289813	259	True positive	Maternal		9.716	6.23221	19.9715	1.22					0.3377	0.0432
Proband291	WDR24	chr16	733841	734533	692	hyper	chr16	734433	734659	227	True positive	Maternal		13.9969	24.1793	0.991558	1.42					0.4145	0.0357
Proband280	NHLRC4	chr16	616826	617421	595	hyper	chr16	617068	617249	182	True positive	Maternal		56.9839	58.7461	22.9437	25.98					NA	NA
Proband406	TCIRG1	chr11	67805455	67806669	1214	hyper	chr11	67806507	67806791	285	True positive	Maternal		31.5965	19.7293	0.892804	1.65					0.415	0.0334
Proband294	ZNF503	chr10	77155142	77156219	1077	hyper	chr10	77155203	77155429	227	True positive	Maternal		35.9857	38.5728	3.47315	3.47					0.5469	0.1327
Proband239	ACBD4	chr17	43212741	43213630	889	hyper	chr17	43213173	43213452	280	True positive	Maternal		41.2344	23.9558	1.38732	2.66					0.4704	0.0919
Proband6	ZNF597/NAA60	chr16	3493132	3494156	1024	hypo	chr16	3493386	3493671	285	True positive	Maternal		5.4	11.9	50.9	39.9					0.0984	0.4232
Proband103	NOS3	chr7	150705759	150706269	510	hyper	chr7	150705910	150706163	253	True positive	Maternal		92.4	86.9258	71.5522	47.3559					0.8525	0.6251
Proband109	ARRDC2	chr19	18118087	18119446	1359	hyper	chr19	18118458	18118708	250	True positive	Maternal		11.0695	15.177	2.53882	5.95108					0.3299	0.0499887
Proband121	PDCD2	chr6	170893900	170894190	290	hyper	chr6	170893958	170894166	208	True positive	Maternal		36.988	75.1219	2.2579	2.24311					0.329133	0.0373206
Proband132	RIPOR2	chr6	24910441	24911109	668	hyper	chr6	24910565	24910779	214	True positive	Maternal		85.5646	62.2738	45.9744	22.8649					0.8334	0.222437
Proband142	CHKB	chr22	51015388	51017427	2039	hypo	chr22	51015778	51016022	244	True positive	Maternal		32.5228	33.6766	68.2575	52.6277					NA	NA
Proband103	NOS3	chr7	150705007	150706267	1260	hyper	chr7	150705909	150706161	252	True positive	Maternal			86.9258	71.5522	47.3559					0.8525	0.565654
Proband347	AMER1	chrX	63424087	63425123	1036	hypo	chrX	63424109	63424404	296	True positive	Maternal		75.3788	67.9901	97.1759	86.06					NA	NA
Proband13	KIAA1328	chr18	34409348	34410208	860	hyper	chr18	34409847	34410125	278	True positive	NA	Maternal					36.1	31.9	7.2	6.6
Proband13	PSPH	chr7	56118743	56119264	521	hyper	chr7	56118971	56119261	290	True positive	NA	Maternal					27.8	31.4	2.6	4.5
Proband217,Proband217_sibling	PTPRN2	chr7	157381077	157381241	164	hypo	chr7	157381134	157381340	206	True positive	Paternal		30.6158	88.8519	48.7195	89.0969					0.4259	0.799347
Proband478	RIN1	chr11	66103385	66104486	1101	hyper	chr11	66103630	66103879	250	True positive	Paternal		32.6459	0.140305	33.3464	7.02					0.3653	0.0762
Proband431	CNTNAP1	chr17	40837036	40838079	1043	hypo	chr17	40837406	40837632	227	True positive	Paternal		49.8204	96.7148	68.7326	95.91					NA	NA
Proband428	C19orf67	chr19	14196218	14196583	365	hypo	chr19	14196166	14196409	244	True positive	Paternal		64.0455	93.7686	76.397	94.53					0.5905	0.9082
Proband283	C19orf24	chr19	1275166	1276281	1115	hyper	chr19	1274849	1275122	274	True positive	Paternal		98.1307	69.6559	88.4737	72.6					0.6109	0.2818
Proband288	MAFK	chr7	1576173	1577698	1525	hypo	chr7	1576415	1576702	288	True positive	Paternal		65.6252	57.735	86.3182	88.64					NA	NA
Proband418	NEK9	chr14	75593919	75594059	140	hyper	chr14	75594085	75594273	189	True positive	Paternal		70.6818	17.4145	74.804	15.1					NA	NA
Proband79	XYLT1	chr16	17563826	17565190	1364	hyper	chr16	17565050	17565258	208	True positive	Paternal		28.9	13.443	93.4918	12.3586					0.4186	0.2571
Proband79	ICMT	chr1	6294655	6294851	196	hypo	chr1	6294824	6295084	260	True positive	Paternal		43	83.9352	48.3969	84.0434					0.3608	0.6719
Proband28	TMEM266	chr15	76483196	76483698	502	hyper	chr15	76483117	76483370	253	True positive	Paternal		2.86421	0.789862	48.4335	1.70009					0.428767	0.0371033
Proband454	PIWIL2	chr8	22131674	22133376	1702	hypo	chr8	22132691	22132990	300	True positive	Paternal		35.5012	93.8726	44.0894	76.8					0.4324	0.8763
Proband117	MOV10L1	chr22	50528332	50529072	740	hypo	chr22	50528682	50529001	319	True positive	NA		79.4			93.1					0.9568	0.9323
Proband398	MEG3	chr14	101290555	101294148	3593	hypo	chr14	101291899	101292191	292	failed		De_novo					23.8	NO DATA	48.9	47.9
Proband341	ICAM3	chr19	10444164	10450863	6699	hyper/hypo	chr19	10446387	10446637	251	failed
Proband343	RASAL2	chr1	178455606	178456271	665	hypo	chr1	178456181	178456411	231	failed
Proband350	MED18	chr1	28655365	28656148	783	hyper	chr1	28655734	28656076	343	failed
Proband364	OBSCN	chr1	228463259	228464395	1136	hyper	chr1	228463129	228463410	282	failed
Proband466	SKIDA1	chr10	21797818	21799396	1578	hypo	chr10	21798381	21798636	256	failed
Proband466	BMP4	chr14	54418727	54419615	888	hypo	chr14	54418451	54418765	314	failed
Proband424	CSNK1E	chr22	38711890	38714427	2537	hyper	chr22	38712394	38712653	260	failed
Proband129	LINC00982	chr1	2979882	2980891	1009	hypo	chr1	2980606	2980789	183	failed
Proband9	FZD6	chr8	104310270	104311982	1712	hyper	chr8	104310556	104310885	329	failed
Proband17	TSPAN7	chrX	38419905	38420486	581	hyper	chrX	38419938	38420223	285	failed
Proband176,Proband176_sibling	TGM2	chr20	36793372	36794003	631	hyper	chr20	36793750	36794029	279	failed
README
	Sample_ID	sample ID
	Closest_Feature	closest gene
450karray	chr_DMR	coordinates for DMR (450methyl)
	start_hg19	coordinates for DMR (450methyl)
	end_hg19	coordinates for DMR (450methyl)
	size_DMR	size of DMR
	DMR type vs controls	hyper/hypomethylation
Bisfulfite seq	chr_AMPLICON	coordinates for the bisulfite seq assay
	start_hg19	coordinates for the bisulfite seq assay
	end_hg19	coordinates for the bisulfite seq assay
	size_amplicon	size of amplicon
	Interpretation	bisulfite sequencing result interpretation
	Inheritance tested by Bisulfiteseq	de novo/maternal/paternal
	Inheritance tested by 450K	de novo/maternal/paternal
Bisfulfite seq	Meth_Values_Proband	proband methylation values on the bisulfite seq assay (genomic coordinates obtained from primer design)
	Meth_Values_Mother	mother methylation values on the bisulfite seq assay (genomic coordinates obtained from primer design)
	Meth_Values_Father	father methylation values on the bisulfite seq assay (genomic coordinates obtained from primer design)
	Meth_val_cohort	average of methylation values on the bisulfite seq assay for the cohort tested
450karray	Meth_Values_Proband	beta value average in proband
	Meth_Values_Mother	beta value average in mother
	Meth_Values_Father	beta value average in father
	Meth_val_cohort	beta value average in controls
450karray	Beta_val_Proband	beta value average (450karray) in the proband (in the interval tested in the bisulfite sequencing assay)
	Beta_val_Controls	beta value average (450karray) in controls (in the interval tested in the bisulfite sequencing assay)
