# Supplementary material for: Identification of rare de novo epigenetic variations in congenital disorders
Source: Nat Commun. 2018 May 25;9:2064. doi: 10.1038/s41467-018-04540-x (PMC5970273; doi:10.1038/s41467-018-04540-x)
Supplement: Supplementary file 9 — Supplementary Data 6 [file 41467_2018_4540_MOESM9_ESM.xlsx]

## Sheet: Supplementary Data 6
Sample_ID	DMR_hg19	start_hg19	end_hg19	Size (bp)	#probes	Closest_feature	DMR	ROI_hg19	100kb upstream of ROI	100kb downstream of ROI	450kb upstream of of 100Kb	450kb downstream of of 100Kb	ARRAY_ANALYSIS
Proband317	chr6	36514551	36515857	1306	9	STK38	HYPER	chr6:36514552-36515381	chr6:36414552-36514551	chr6:36515382-36615381	chr6:35964552-36414551	chr6:36615382-37065381	Normal
Proband343	chr1	178455606	178456271	665	5	RASAL2	HYPO	chr1:178455607-178457876	chr1:178355607-178455606	chr1:178457877-178557876	chr1:177905607-178355606	chr1:178557877-179007876	Normal
Proband346	chr14	91866324	91866752	428	4	CCDC88C	HYPER	chr14:91862907-91881498	chr14:91762907-91862906	chr14:91881499-91981498	chr14:91312907-91762906	chr14:91981499-92431498	Normal
Proband350	chr1	28655365	28656148	783	10	MED18	HYPER	chr1:28654482-28659476	chr1:28554482-28654481	chr1:28659477-28759476	chr1:28104482-28554481	chr1:28759477-29209476	Normal
Proband308	chr20	42142004	42143503	1499	29	L3MBTL1	HYPO	chr20:42142224-42144162	chr20:42042224-42142223	chr20:42144163-42244162	chr20:41592224-42042223	chr20:42244163-42694162	Normal
Proband291	chr16	733841	734533	692	7	WDR24	HYPER	chr16:733280-734668	chr16:633280-733279	chr16:734669-834668	chr16:183280-633279	chr16:834669-1284668	Normal
Proband294	chr10	77155142	77156219	1077	6	ZNF503	HYPER	chr10:77152949-77156219	chr10:77052949-77152948	chr10:77156220-77256219	chr10:76602949-77052948	chr10:77256220-77706219	Normal
Proband288	chr7	1576173	1577698	1525	6	MAFK	HYPO	chr7:1576174-1577698	chr7:1476174-1576173	chr7:1577699-1677698	chr7:1026174-1476173	chr7:1677699-2127698	124kb duplication encompassing DMR; paternally inherited
Proband413	chr18	44702544	44703597	1053	10	IER3IP1	HYPER	chr18:44699437-44703597	chr18:44599437-44699436	chr18:44703598-44803597	chr18:44149437-44599436	chr18:44803598-45253597	Normal
Proband406	chr11	67805455	67806669	1214	10	TCIRG1	HYPER	chr11:67806118-67809272	chr11:67706118-67806117	chr11:67809273-67909272	chr11:67256118-67706117	chr11:67909273-68359272	Normal
Proband424	chr22	38711890	38714427	2537	18	CSNK1E	HYPER	chr22:38711891-38714273	chr22:38611891-38711890	chr22:38714274-38814273	chr22:38161891-38611890	chr22:38814274-39264273	Normal
Proband412	chr4	140429868	140430634	766	4	SETD7	HYPO	chr4:140382096-140430634	chr4:140282096-140382095	chr4:140430635-140530634	chr4:139832096-140282095	chr4:140530635-140980634	Normal
Proband416	chr10	43698140	43699071	931	4	RASGEF1A	HYPO	chr10:43698141-43700653	chr10:43598141-43698140	chr10:43700654-43800653	chr10:43148141-43598140	chr10:43800654-44250653	Normal
Proband416	chr12	123380805	123381004	199	5	VPS37B	HYPER	chr12:123380806-123381197	chr12:123280806-123380805	chr12:123381198-123481197	chr12:122830806-123280805	chr12:123481198-123931197	Normal
Proband418	chr11	3817691	3818254	563	5	NUP98	HYPER	chr11:3815589-3818696	chr11:3715589-3815588	chr11:3818697-3918696	chr11:3265589-3715588	chr11:3918697-4368696	Normal
Proband418	chr14	75593919	75594059	140	7	NEK9	HYPER	chr14:75593930-75594753	chr14:75493930-75593929	chr14:75594754-75694753	chr14:75043930-75493929	chr14:75694754-76144753	Normal
Proband485	chr7	30543610	30545075	1465	15	GGCT	HYPER	chr7:30543611-30545075	chr7:30443611-30543610	chr7:30545076-30645075	chr7:29993611-30443610	chr7:30645076-31095075	Normal
Proband393	chr6	28303922	28304248	326	11	ZSCAN31	HYPER	chr6:28303922-28304248	chr6:28203922-28303922	chr6:28304248-28404248	chr6:27703922-28203922	chr6:28404248-28904248	Normal
Proband398	chr14	101290716	101293855	3139	29	MEG3	HYPO	chr14:101290716-101293855	chr14:101190716-101290716	chr14:101293855-101393855	chr14:100690716-101190716	chr14:101393855-101893855	Normal
Proband6	chr16	3493132	3494154	1022	10	NAA60,ZNF597	HYPO	chr16:3493132-3494154	chr16:3393132-3493132	chr16:3494154-3594154	chr16:2893132-3393132	chr16:3594154-4094154	Normal
Proband9	chr8	104310605	104311351	746	7	FZD6	HYPER	chr8:104310605-104311351	chr8:104210605-104310605	chr8:104311351-104411351	chr8:103710605-104210605	chr8:104411351-104911351	Normal
Proband22	chr22	50528332	50529070	738	7	MOV10L1	HYPO	chr22:50528332-50529070	chr22:50428332-50528332	chr22:50529070-50629070	chr22:49884455-50428332	chr22:50629070-51124331	Normal
Proband382	chr3	39424696	39424991	296	6	SLC25A38	HYPER	chr3:39424696-39424991	chr3:39324696-39424696	chr3:39424991-39524991	chr3:38824696-39324696	chr3:39524991-40024991	Normal
Proband23	chr3	14596903	14597730	827	5	GRIP2	HYPER	chr3:14596903-14597730	chr3:14496903-14596903	chr3:14597730-14697730	chr3:13996903-14496903	chr3:14697730-15197730	Normal
Proband79	chr1	6294655	6294851	196	3	ICMT	HYPO	chr1:6294655-6294851	chr1:6194655-6294655	chr1:6294851-6394851	chr1:5694655-6194655	chr1:6394851-6894851	Normal
Proband79	chr16	17563826	17565190	1364	7	XYLT1	HYPER	chr16:17563826-17565190	chr16:17463826-17563826	chr16:17565190-17665190	chr16:16963826-17463826	chr16:17665190-18165190	Normal
Proband67	chr21	47394014	47394660	646	6	COL6A1	HYPER	chr21:47394014-47394660	chr21:47294014-47394014	chr21:47394660-47494660	chr21:46794014-47294014	chr21:47494660-47994660	Normal
Proband127	chr8	104310379	104311491	1112	11	FZD6	HYPER	chr8:104310379-104311491	chr8:104210379-104310379	chr8:104311491-104411491	chr8:103710379-104210379	chr8:104411491-104911491	Normal
