# Supplementary material for: Identification of rare de novo epigenetic variations in congenital disorders
Source: Nat Commun. 2018 May 25;9:2064. doi: 10.1038/s41467-018-04540-x (PMC5970273; doi:10.1038/s41467-018-04540-x)
Supplement: Supplementary file 11 — Supplementary Data 8 [file 41467_2018_4540_MOESM11_ESM.xlsx]

## Sheet: Supplementary Data 8
Sample_ID	CHR_DMR	Start_hg19	End_hg19	CHR_SNV	Start_hg19	End_hg19	dbSNP 147	REF	ALT	DMR_Individual_Genotype	Frequency in 2,504 1000 Genomes Project Individuals with SNV data	Frequency in 90 1000 Genomes Project Individuals with 450k data	Freq_DMR_variant	MAF_2200_Individuals	Sample status	chr_CTCFfactorbook	start_hg19	end_hg19	motif_CTCFfactorbook	score_CTCFfactorbook	strand_CTCFfactorbook
NA19209	chr5	177697035	177717227	chr5	177707146	177707147	rs116767319	C	T	0|1	0|0:2486,0|1:10,1|0:8	0|0:89,0|1:1	1	0.00359425	case	chr5	177707134	177707149	CTCF	3.38	-
NA11995	chr10	104171981	104192931	chr10	104173008	104173009	rs541044168	T	A	1|0	0|0:2503,1|0:1	0|0:89,1|0:1	1	0.000199681	case	chr10	104172994	104173009	CTCF	1.47	+
NA18861	chr9	35801883	35822294	chr9	35815461	35815462	rs542832270	C	T	0|0	0|0:2498,0|1:4,1|0:2	0|0:89,0|1:1	89	0.00119808	control	chr9	35815461	35815476	CTCF	2.28	+
NA19138	chr8	127558327	127579651	chr8	127568748	127568749	rs545145275	G	C	0|0	0|0:2503,0|1:1	0|0:89,0|1:1	89	0.000199681	control	chr8	127568741	127568756	CTCF	2.66	-
NA12872	chr5	76372380	76394058	chr5	76373590	76373591	rs181914313	G	A	0|0	0|0:2483,0|1:13,1|0:8	0|0:89,1|0:1	89	0.00419329	control	chr5	76373586	76373601	CTCF	2.28	-
NA11881	chr5	1484979	1505357	chr5	1501779	1501780	rs139582215	C	T	0|0	0|0:2484,0|1:11,1|0:9	0|0:89,0|1:1	89	0.00399361	control	chr5	1501777	1501792	CTCF	1.33	-
NA18916	chr5	43029591	43053361	chr5	43040589	43040590	rs186911961	C	A	0|0	0|0:2503,0|1:1	0|0:89,0|1:1	89	0.000199681	control	chr5	43040578	43040593	CTCF	2.76	+
NA12874	chr4	970603	991603	chr4	987438	987439	rs144086020	C	T	0|0	0|0:2457,0|1:25,1|0:22	0|0:89,1|0:1	89	0.00938498	control	chr4	987433	987448	CTCF	2.11	-
NA19138	chr4	140206129	140227676	chr4	140222532	140222533	rs562376163	A	G	0|0	0|0:2494,0|1:4,1|0:6	0|0:89,1|0:1	89	0.0019968	control	chr4	140222521	140222536	CTCF	1.84	+
NA12874	chr4	970603	991603	chr4	981305	981306	rs150279766	C	A	0|0	0|0:2501,0|1:3	0|0:89,0|1:1	89	0.000599042	control	chr4	981292	981307	CTCF-ext	0.68	+
NA12155	chr3	182806737	182827627	chr3	182817220	182817221	rs572765608	G	A	0|0	0|0:2503,1|0:1	0|0:89,1|0:1	89	0.000199681	control	chr3	182817207	182817222	CTCF	1.36	-
NA19204	chr3	184961182	184982154	chr3	184971887	184971888	rs539033113	AGAG	A	0|0	0|0:2474,0|1:16,1|0:13,1|1:1	0|0:89,1|0:1	89	0.0061901	control	chr3	184971881	184971896	CTCF	1.25	-
NA18486	chr3	9394421	9415071	chr3	9404742	9404743	rs545826866	C	A	0|0	0|0:2503,0|1:1	0|0:89,0|1:1	89	0.000199681	control	chr3	9404735	9404750	CTCF	1.63	+
NA19143	chr20	42132004	42153503	chr20	42136517	42136518	rs553099536	G	A	0|0	0|0:2494,0|1:4,1|0:6	0|0:89,1|0:1	89	0.0019968	control	chr20	42136506	42136521	CTCF	3.14	-
NA19153	chr20	61573536	61594851	chr20	61584031	61584032	rs77003828	G	T	0|0	0|0:2463,0|1:21,1|0:20	0|0:89,1|0:1	89	0.0081869	control	chr20	61584028	61584043	CTCF	2.08	-
NA18486	chr20	62158462	62179335	chr20	62179208	62179209	rs539889892	C	T	0|0	0|0:2498,0|1:5,1|0:1	0|0:89,1|0:1	89	0.00119808	control	chr20	62179207	62179222	CTCF	1.5	+
NA07056	chr2	253558	275070	chr2	274698	274699	rs73907923	C	G	0|0	0|0:2490,0|1:6,1|0:8	0|0:89,1|0:1	89	0.00279553	control	chr2	274691	274706	CTCF	2.46	+
NA07056	chr2	253558	275070	chr2	265103	265104	rs7588515	G	A	0|0	0|0:2473,0|1:14,1|0:17	0|0:89,0|1:1	89	0.0061901	control	chr2	265096	265111	CTCF	2.25	-
NA12249	chr19	4293816	4315240	chr19	4310414	4310415	rs569675562	C	T	0|0	0|0:2503,1|0:1	0|0:89,1|0:1	89	0.000199681	control	chr19	4310403	4310418	CTCF	1.71	+
NA12874	chr19	5819171	5839416	chr19	5823722	5823723	rs564519593	C	G	0|0	0|0:2503,1|0:1	0|0:89,1|0:1	89	0.000199681	control	chr19	5823722	5823737	CTCF	3.18	+
NA19257	chr19	17392941	17413530	chr19	17400536	17400537	rs558101979	A	C	0|0	0|0:2501,0|1:1,1|0:2	0|0:89,1|0:1	89	0.000599042	control	chr19	17400530	17400545	CTCF	2.75	-
NA07056	chr17	79978748	79999930	chr17	79979219	79979220	rs543248285	A	T	0|0	0|0:2503,1|0:1	0|0:89,1|0:1	89	0.000199681	control	chr17	79979216	79979231	CTCF-ext	1.39	-
NA18499	chr17	7476550	7497431	chr17	7490220	7490221	rs79286384	C	T	0|0	0|0:2495,0|1:4,1|0:5	0|0:89,0|1:1	89	0.00179712	control	chr17	7490208	7490223	CTCF	2.47	-
NA07056	chr17	29287379	29308353	chr17	29298413	29298414	rs531301373	C	T	0|0	0|0:2502,0|1:1,1|0:1	0|0:89,0|1:1	89	0.000399361	control	chr17	29298403	29298418	CTCF-ext	1.04	-
NA11829	chr16	918153	939730	chr16	928704	928705	rs150515202	C	T	0|0	0|0:2490,0|1:8,1|0:6	0|0:89,0|1:1	89	0.00279553	control	chr16	928695	928710	CTCF	2.66	-
NA19171	chr16	2642695	2663988	chr16	2642924	2642925	rs535337232	G	A	0|0	0|0:2503,0|1:1	0|0:89,0|1:1	89	0.000199681	control	chr16	2642914	2642929	CTCF	1.47	+
NA11829	chr16	29809460	29830593	chr16	29822802	29822803	rs540213861	C	G	0|0	0|0:2503,0|1:1	0|0:89,0|1:1	89	0.000199681	control	chr16	29822792	29822807	CTCF	1.71	+
NA12872	chr16	88757123	88777724	chr16	88772517	88772518	rs556630785	G	T	0|0	0|0:2476,0|1:9,1|0:18,1|1:1	0|0:89,0|1:1	89	0.00579073	control	chr16	88772517	88772532	CTCF	1.67	+
NA11881	chr15	90029408	90050551	chr15	90038477	90038478	rs188820752	C	G	0|0	0|0:2502,0|1:2	0|0:89,0|1:1	89	0.000399361	control	chr15	90038464	90038479	CTCF-ext	1.1	-
NA11992	chr14	102544066	102564978	chr14	102553682	102553683	rs148703891	C	T	0|0	0|0:2479,0|1:10,1|0:14,1|1:1	0|0:89,1|0:1	89	0.00519169	control	chr14	102553678	102553693	CTCF	1.64	+
NA19222	chr13	111257666	111278715	chr13	111267867	111267868	rs533639264	G	C	0|0	0|0:2499,0|1:4,1|0:1	0|0:89,0|1:1	89	0.000998403	control	chr13	111267853	111267868	CTCF	1.47	-
NA19201	chr12	56380072	56401452	chr12	56390404	56390405	rs115698836	C	T	0|0	0|0:2499,0|1:3,1|0:2	0|0:89,0|1:1	89	0.000998403	control	chr12	56390390	56390405	CTCF-ext	1.04	+
NA18505,NA12763	chr11	94266894	94289069	chr11	94277896	94277897	rs201519706	G	A	0|0,0|0	0|0:2493,0|1:3,1|0:8	0|0:89,1|0:1	89,89	0.00219649	control	chr11	94277887	94277902	CTCF	1.79	-
NA18520	chr11	67221877	67242512	chr11	67232443	67232444	rs568232562	C	T	0|0	0|0:2503,0|1:1	0|0:89,0|1:1	89	0.000199681	control	chr11	67232442	67232457	CTCF	1.86	-
NA18520	chr10	71881927	71903366	chr10	71892468	71892469	rs529901219	C	T	0|0	0|0:2503,1|0:1	0|0:89,1|0:1	89	0.000199681	control	chr10	71892466	71892481	CTCF	2.36	-
NA19098	chr1	28563735	28583941	chr1	28575171	28575172	rs115253009	T	G	0|0	0|0:2495,0|1:3,1|0:6	0|0:89,0|1:1	89	0.00179712	control	chr1	28575157	28575172	CTCF	3.49	-
NA19159	chr1	1218382	1239791	chr1	1219455	1219456	rs199854533	G	C	0|0	0|0:2498,0|1:3,1|0:3	0|0:89,1|0:1	89	0.00119808	control	chr1	1219443	1219458	CTCF	2.32	-
NA19159	chr1	1218382	1239791	chr1	1220124	1220125	rs570996556	C	T	1|0	0|0:2502,0|1:1,1|0:1	0|0:89,1|0:1	1	0.000399361	case	.	.	.	.	.	.
NA18519	chr1	15241268	15261882	chr1	15246601	15246602	rs115728000	T	C	1|0	0|0:2486,0|1:6,1|0:12	0|0:89,1|0:1	1	0.00359425	case	.	.	.	.	.	.
NA12144	chr1	202300823	202321279	chr1	202303144	202303145	rs184105622	C	T	1|0	0|0:2492,0|1:7,1|0:5	0|0:89,1|0:1	1	0.00239617	case	.	.	.	.	.	.
NA19152	chr12	31871432	31892597	chr12	31883332	31883333	rs545763848	A	C	1|0	0|0:2493,0|1:4,1|0:7	0|0:89,1|0:1	1	0.00219649	case	.	.	.	.	.	.
NA07056	chr12	51707673	51728356	chr12	51717506	51717507	rs542304661	T	C	1|0	0|0:2503,1|0:1	0|0:89,1|0:1	1	0.000199681	case	.	.	.	.	.	.
NA07000	chr15	31505749	31526482	chr15	31508762	31508763	rs547369626	G	A	1|0	0|0:2503,1|0:1	0|0:89,1|0:1	1	0.000199681	case	.	.	.	.	.	.
NA07000	chr15	31505749	31526482	chr15	31515175	31515176	rs75160359	G	C	1|0	0|0:2503,1|0:1	0|0:89,1|0:1	1	0.000199681	case	.	.	.	.	.	.
NA18519	chr16	10469561	10490290	chr16	10482113	10482114	rs112372371	C	G	1|0	0|0:2494,0|1:5,1|0:5	0|0:89,1|0:1	1	0.0019968	case	.	.	.	.	.	.
NA07056	chr17	6337152	6358201	chr17	6337247	6337248	rs62653020	G	A	1|0	0|0:2493,0|1:4,1|0:7	0|0:89,1|0:1	1	0.00219649	case	.	.	.	.	.	.
NA18499	chr17	7476550	7497431	chr17	7479306	7479307	rs535099966	A	C	1|0	0|0:2497,0|1:3,1|0:4	0|0:89,1|0:1	1	0.00139776	case	.	.	.	.	.	.
NA18511	chr17	8093570	8113636	chr17	8099399	8099400	rs540224373	T	G	1|0	0|0:2503,1|0:1	0|0:89,1|0:1	1	0.000199681	case	.	.	.	.	.	.
NA07056	chr17	29287379	29308353	chr17	29296956	29296957	rs529862997	T	C	1|0	0|0:2503,1|0:1	0|0:89,1|0:1	1	0.000199681	case	.	.	.	.	.	.
NA07056	chr17	33749483	33770528	chr17	33750953	33750954	rs539103919	G	A	1|0	0|0:2503,1|0:1	0|0:89,1|0:1	1	0.000199681	case	.	.	.	.	.	.
NA19159	chr18	13126339	13147316	chr18	13127867	13127868	esv3641850	T	<CN0>	1|0	0|0:2495,0|1:4,1|0:5	0|0:89,1|0:1	1	0.00179712	case	.	.	.	.	.	.
NA19257	chr19	17392941	17413530	chr19	17408889	17408890	rs537479842	AT	A	1|0	0|0:2501,0|1:1,1|0:2	0|0:89,1|0:1	1	0.000599042	case	.	.	.	.	.	.
NA19172	chr19	34102682	34124210	chr19	34122762	34122763	rs534434064	C	T	1|0	0|0:2494,0|1:5,1|0:5	0|0:89,1|0:1	1	0.0019968	case	.	.	.	.	.	.
NA18517	chr19	48823061	48843560	chr19	48825709	48825710	rs76250645	C	T	1|0	0|0:2501,0|1:1,1|0:2	0|0:89,1|0:1	1	0.000599042	case	.	.	.	.	.	.
NA18517	chr19	48823061	48843560	chr19	48827206	48827207	rs533982051	A	G	1|0	0|0:2501,0|1:1,1|0:2	0|0:89,1|0:1	1	0.000599042	case	.	.	.	.	.	.
NA18517	chr19	48823061	48843560	chr19	48830724	48830725	rs57386037	A	G	1|0	0|0:2501,0|1:1,1|0:2	0|0:89,1|0:1	1	0.000599042	case	.	.	.	.	.	.
NA18517	chr19	48823061	48843560	chr19	48832173	48832174	rs548626172	T	A	1|0	0|0:2501,0|1:1,1|0:2	0|0:89,1|0:1	1	0.000599042	case	.	.	.	.	.	.
NA18517	chr19	48823061	48843560	chr19	48833597	48833598	rs78590775	C	T	1|0	0|0:2501,0|1:1,1|0:2	0|0:89,1|0:1	1	0.000599042	case	.	.	.	.	.	.
NA18517	chr19	48823061	48843560	chr19	48833729	48833730	rs199576440	G	C	1|0	0|0:2499,0|1:2,1|0:3	0|0:89,1|0:1	1	0.000998403	case	.	.	.	.	.	.
NA18517	chr19	48823061	48843560	chr19	48841085	48841086	rs193254111	C	T	1|0	0|0:2500,0|1:1,1|0:3	0|0:89,1|0:1	1	0.000798722	case	.	.	.	.	.	.
NA06985	chr2	225296900	225317673	chr2	225304704	225304705	rs536605100	A	G	1|0	0|0:2502,1|0:2	0|0:89,1|0:1	1	0.000399361	case	.	.	.	.	.	.
NA18486	chr3	9394421	9415071	chr3	9405934	9405935	rs145593082	C	T	1|0	0|0:2502,1|0:2	0|0:89,1|0:1	1	0.000399361	case	.	.	.	.	.	.
NA18486	chr3	9394421	9415071	chr3	9406536	9406537	rs141917749	T	C	1|0	0|0:2503,1|0:1	0|0:89,1|0:1	1	0.000199681	case	.	.	.	.	.	.
NA12814	chr4	1570943	1592249	chr4	1585421	1585422	rs139474693	C	T	1|0	0|0:2484,0|1:7,1|0:12,1|1:1	0|0:89,1|0:1	1	0.00419329	case	.	.	.	.	.	.
NA19160	chr4	74476079	74496559	chr4	74489595	74489596	rs146226936	T	G	1|0	0|0:2496,0|1:3,1|0:5	0|0:89,1|0:1	1	0.00159744	case	.	.	.	.	.	.
NA19160	chr4	84025836	84045954	chr4	84027285	84027286	rs563404335	G	A	1|0	0|0:2496,0|1:3,1|0:5	0|0:89,1|0:1	1	0.00159744	case	.	.	.	.	.	.
NA19160	chr4	84025836	84045954	chr4	84028757	84028758	rs185212223	T	A	1|0	0|0:2496,0|1:3,1|0:5	0|0:89,1|0:1	1	0.00159744	case	.	.	.	.	.	.
NA19160	chr4	84025836	84045954	chr4	84030613	84030614	rs191552335	C	T	1|0	0|0:2496,0|1:3,1|0:5	0|0:89,1|0:1	1	0.00159744	case	.	.	.	.	.	.
NA19160	chr4	84025836	84045954	chr4	84031628	84031629	rs143185659	G	A	1|0	0|0:2496,0|1:3,1|0:5	0|0:89,1|0:1	1	0.00159744	case	.	.	.	.	.	.
NA19160	chr4	84025836	84045954	chr4	84039818	84039819	rs182413476	A	G	1|0	0|0:2496,0|1:3,1|0:5	0|0:89,1|0:1	1	0.00159744	case	.	.	.	.	.	.
NA11829	chr4	175828767	175849611	chr4	175840148	175840149	rs556314241	T	C	1|0	0|0:2503,1|0:1	0|0:89,1|0:1	1	0.000199681	case	.	.	.	.	.	.
NA11881	chr5	1484979	1505357	chr5	1495493	1495494	rs372508706	G	A	1|0	0|0:2502,0|1:1,1|0:1	0|0:89,1|0:1	1	0.000399361	case	.	.	.	.	.	.
NA11881	chr5	1484979	1505357	chr5	1500200	1500201	rs183690203	C	T	1|0	0|0:2499,0|1:3,1|0:2	0|0:89,1|0:1	1	0.000998403	case	.	.	.	.	.	.
NA19209	chr5	177697035	177717227	chr5	177708033	177708034	rs370064633	G	A	1|0	0|0:2503,1|0:1	0|0:89,1|0:1	1	0.000199681	case	.	.	.	.	.	.
NA12760	chr6	29883925	29905261	chr6	29896236	29896237	rs548825960	A	C	1|0	0|0:2473,0|1:11,1|0:18,1|1:2	0|0:89,1|0:1	1	0.00658946	case	.	.	.	.	.	.
NA12872	chr7	32986144	33007660	chr7	32987917	32987918	rs530546053	G	A	1|0	0|0:2503,1|0:1	0|0:89,1|0:1	1	0.000199681	case	.	.	.	.	.	.
NA11995	chr8	101214914	101235903	chr8	101215568	101215569	rs192881180	A	C	1|0	0|0:2500,0|1:1,1|0:3	0|0:89,1|0:1	1	0.000798722	case	.	.	.	.	.	.
NA12872,NA19171	chr19	58448571	58469359	chr19	58467535	58467536	rs562483075	C	T	0|1,0|0	0|0:2500,0|1:3,1|0:1	0|0:89,0|1:1	1,89	0.000798722	case	.	.	.	.	.	.
NA18520	chr16	29663679	29685847	chr16	29679736	29679737	rs10537821	TTGAA	T	0|1	0|1:2,1|0:2,1|1:2500	0|1:1,1|1:89	1	0.000798722	case	.	.	.	.	.	.
NA19098	chr1	28563735	28583941	chr1	28571764	28571765	rs557772040	C	G,T	0|1	0|0:2497,0|1:4,0|2:1,2|0:2	0|0:89,0|1:1	1	0.00139776	case	.	.	.	.	.	.
NA19102	chr1	32704022	32724309	chr1	32709915	32709916	rs546453153	A	C	0|1	0|0:2503,0|1:1	0|0:89,0|1:1	1	0.000199681	case	.	.	.	.	.	.
NA19102	chr1	32704022	32724309	chr1	32714397	32714398	rs543537424	G	T	0|1	0|0:2503,0|1:1	0|0:89,0|1:1	1	0.000199681	case	.	.	.	.	.	.
NA11881	chr1	149972399	149992855	chr1	149982833	149982834	rs139610126	C	T	0|1	0|0:2486,0|1:10,1|0:8	0|0:89,0|1:1	1	0.00359425	case	.	.	.	.	.	.
NA12144	chr1	151216934	151237537	chr1	151233983	151233984	rs587745747	A	G	0|1	0|0:2500,0|1:2,1|0:2	0|0:89,0|1:1	1	0.000798722	case	.	.	.	.	.	.
NA19160	chr1	158109394	158130046	chr1	158119924	158119925	rs571467369	A	G	0|1	0|0:2501,0|1:1,1|0:2	0|0:89,0|1:1	1	0.000599042	case	.	.	.	.	.	.
NA18520	chr10	71881927	71903366	chr10	71894263	71894264	rs185074785	G	A	0|1	0|0:2503,0|1:1	0|0:89,0|1:1	1	0.000199681	case	.	.	.	.	.	.
NA11995	chr10	104171981	104192931	chr10	104181184	104181185	rs201788238	G	A	0|1	0|0:2488,0|1:5,1|0:10,1|1:1	0|0:89,0|1:1	1	0.00339457	case	.	.	.	.	.	.
NA18912	chr11	58859662	58880495	chr11	58866169	58866170	rs535198594	G	T	0|1	0|0:2501,0|1:1,1|0:2	0|0:89,0|1:1	1	0.000599042	case	.	.	.	.	.	.
NA07056	chr12	3851615	3872811	chr12	3854949	3854950	rs539818805	A	C	0|1	0|0:2496,0|1:4,1|0:3,1|1:1	0|0:89,0|1:1	1	0.00179712	case	.	.	.	.	.	.
NA19141	chr12	12838976	12860083	chr12	12845637	12845638	rs551663884	T	G	0|1	0|0:2490,0|1:9,1|0:5	0|0:89,0|1:1	1	0.00279553	case	.	.	.	.	.	.
NA19152	chr12	31871432	31892597	chr12	31876159	31876160	rs563264971	G	A	0|1	0|0:2500,0|1:3,1|0:1	0|0:89,0|1:1	1	0.000798722	case	.	.	.	.	.	.
NA18499	chr12	107338688	107359642	chr12	107349521	107349522	rs112049360	C	T	0|1	0|0:2494,0|1:6,1|0:3,1|1:1	0|0:89,0|1:1	1	0.00219649	case	.	.	.	.	.	.
NA19222	chr13	111257666	111278715	chr13	111260351	111260352	rs185068862	C	T	0|1	0|0:2501,0|1:3	0|0:89,0|1:1	1	0.000599042	case	.	.	.	.	.	.
NA11881	chr16	58538872	58559946	chr16	58556477	58556478	rs184246101	C	G	0|1	0|0:2489,0|1:10,1|0:5	0|0:89,0|1:1	1	0.00299521	case	.	.	.	.	.	.
NA12872	chr16	88757123	88777724	chr16	88773524	88773525	rs185353598	C	T	0|1	0|0:2495,0|1:3,1|0:6	0|0:89,0|1:1	1	0.00179712	case	.	.	.	.	.	.
NA07056	chr17	6337152	6358201	chr17	6338880	6338881	rs182181714	T	A	0|1	0|0:2478,0|1:12,1|0:14	0|0:89,0|1:1	1	0.00519169	case	.	.	.	.	.	.
NA11829	chr17	40564818	40585823	chr17	40566766	40566767	rs529759506	ACAAAGCAGCAGGTCCCAACCTC	A	0|1	0|0:2498,0|1:3,1|0:3	0|0:89,0|1:1	1	0.00119808	case	.	.	.	.	.	.
NA11829	chr17	40564818	40585823	chr17	40574653	40574654	rs148239625	C	G	0|1	0|0:2502,0|1:2	0|0:89,0|1:1	1	0.000399361	case	.	.	.	.	.	.
NA12874	chr19	5819171	5839416	chr19	5835070	5835071	rs556596544	G	A	0|1	0|0:2502,0|1:1,1|0:1	0|0:89,0|1:1	1	0.000399361	case	.	.	.	.	.	.
NA18519	chr19	8362512	8383609	chr19	8372796	8372797	rs544026770	C	T	0|1	0|0:2499,0|1:2,1|0:3	0|0:89,0|1:1	1	0.000998403	case	.	.	.	.	.	.
NA18519	chr19	8362512	8383609	chr19	8374397	8374398	rs533946545	T	C	0|1	0|0:2499,0|1:2,1|0:3	0|0:89,0|1:1	1	0.000998403	case	.	.	.	.	.	.
NA18519	chr19	8362512	8383609	chr19	8376283	8376284	rs569881303	T	C	0|1	0|0:2501,0|1:2,1|0:1	0|0:89,0|1:1	1	0.000599042	case	.	.	.	.	.	.
NA11995	chr19	57978496	57999975	chr19	57988328	57988329	esv3644903	C	<CN2>	0|1	0|0:2481,0|1:12,1|0:11	0|0:89,0|1:1	1	0.00459265	case	.	.	.	.	.	.
NA07056	chr2	111865030	111886753	chr2	111877683	111877684	rs566143546	T	G	0|1	0|0:2500,0|1:4	0|0:89,0|1:1	1	0.000798722	case	.	.	.	.	.	.
NA12761	chr20	48088641	48109891	chr20	48106906	48106907	rs138522772	C	A	0|1	0|0:2479,0|1:16,1|0:9	0|0:89,0|1:1	1	0.00499201	case	.	.	.	.	.	.
NA11829	chr20	52188163	52208379	chr20	52200849	52200850	rs559274052	T	C	0|1	0|0:2502,0|1:2	0|0:89,0|1:1	1	0.000399361	case	.	.	.	.	.	.
NA11829	chr20	52188163	52208379	chr20	52205201	52205202	rs116987603	T	C	0|1	0|0:2502,0|1:2	0|0:89,0|1:1	1	0.000399361	case	.	.	.	.	.	.
NA19153	chr20	61573536	61594851	chr20	61585426	61585427	rs546936187	C	T	0|1	0|0:2502,0|1:2	0|0:89,0|1:1	1	0.000399361	case	.	.	.	.	.	.
NA12005	chr22	38082642	38103208	chr22	38098244	38098245	rs528680693	G	A	0|1	0|0:2503,0|1:1	0|0:89,0|1:1	1	0.000199681	case	.	.	.	.	.	.
NA12043	chr22	46682210	46703349	chr22	46687466	46687467	rs76417847	C	A	0|1	0|0:2492,0|1:7,1|0:5	0|0:89,0|1:1	1	0.00239617	case	.	.	.	.	.	.
NA12043	chr22	46682210	46703349	chr22	46687497	46687498	rs180816236	G	C	0|1	0|0:2492,0|1:7,1|0:5	0|0:89,0|1:1	1	0.00239617	case	.	.	.	.	.	.
NA12043	chr22	46682210	46703349	chr22	46687935	46687936	rs146416986	G	T	0|1	0|0:2491,0|1:7,1|0:6	0|0:89,0|1:1	1	0.00259585	case	.	.	.	.	.	.
NA12043	chr22	46682210	46703349	chr22	46689150	46689151	rs145958827	C	T	0|1	0|0:2493,0|1:7,1|0:4	0|0:89,0|1:1	1	0.00219649	case	.	.	.	.	.	.
NA07056	chr3	10324716	10345376	chr3	10344339	10344340	rs566312899	T	C	0|1	0|0:2503,0|1:1	0|0:89,0|1:1	1	0.000199681	case	.	.	.	.	.	.
NA12751	chr3	61225828	61246653	chr3	61228559	61228560	rs549310666	T	C	0|1	0|0:2502,0|1:1,1|1:1	0|0:89,0|1:1	1	0.000599042	case	.	.	.	.	.	.
NA19130	chr5	42939541	42960063	chr5	42945365	42945366	rs142646412	C	G	0|1	0|0:2489,0|1:8,1|0:7	0|0:89,0|1:1	1	0.00299521	case	.	.	.	.	.	.
NA18916	chr5	43029591	43053361	chr5	43034712	43034713	rs541767989	A	G	0|1	0|0:2501,0|1:1,1|0:2	0|0:89,0|1:1	1	0.000599042	case	.	.	.	.	.	.
NA19209	chr5	177697035	177717227	chr5	177705471	177705472	rs115416150	C	T	0|1	0|0:2486,0|1:10,1|0:8	0|0:89,0|1:1	1	0.00359425	case	.	.	.	.	.	.
NA19209	chr5	177697035	177717227	chr5	177707446	177707447	rs114450550	C	T	0|1	0|0:2485,0|1:11,1|0:8	0|0:89,0|1:1	1	0.00379393	case	.	.	.	.	.	.
NA19209	chr5	177697035	177717227	chr5	177709497	177709498	rs116451263	G	A	0|1	0|0:2485,0|1:10,1|0:9	0|0:89,0|1:1	1	0.00379393	case	.	.	.	.	.	.
NA19209	chr5	177697035	177717227	chr5	177713845	177713846	rs116156738	C	T	0|1	0|0:2485,0|1:11,1|0:8	0|0:89,0|1:1	1	0.00379393	case	.	.	.	.	.	.
NA19209	chr5	177697035	177717227	chr5	177714127	177714128	rs115008996	C	G	0|1	0|0:2485,0|1:11,1|0:7,1|1:1	0|0:89,0|1:1	1	0.00399361	case	.	.	.	.	.	.
NA07056	chr6	25032089	25053047	chr6	25043650	25043651	rs192699750	A	G	0|1	0|0:2503,0|1:1	0|0:89,0|1:1	1	0.000199681	case	.	.	.	.	.	.
NA18519	chr6	42728966	42749640	chr6	42730861	42730862	rs540657782	G	A	0|1	0|0:2502,0|1:2	0|0:89,0|1:1	1	0.000399361	case	.	.	.	.	.	.
NA07056	chr7	25979523	26000027	chr7	25984751	25984752	rs76839666	C	T	0|1	0|0:2492,0|1:7,1|0:5	0|0:89,0|1:1	1	0.00239617	case	.	.	.	.	.	.
NA18861	chr7	95054690	95075606	chr7	95063499	95063500	rs17876054	C	G	0|1	0|0:2479,0|1:12,1|0:12,1|1:1	0|0:89,0|1:1	1	0.00519169	case	.	.	.	.	.	.
NA18861	chr7	95054690	95075606	chr7	95071362	95071363	rs77671500	G	A	0|1	0|0:2478,0|1:13,1|0:12,1|1:1	0|0:89,0|1:1	1	0.00539137	case	.	.	.	.	.	.
NA19160	chr7	111357978	111378848	chr7	111360786	111360787	rs566183628	A	G	0|1	0|0:2503,0|1:1	0|0:89,0|1:1	1	0.000199681	case	.	.	.	.	.	.
NA12005	chr7	130115389	130136872	chr7	130134849	130134850	rs145938336	A	G	0|1	0|0:2501,0|1:1,1|0:2	0|0:89,0|1:1	1	0.000599042	case	.	.	.	.	.	.
NA18498	chr8	27619591	27640987	chr8	27627841	27627842	rs566867186	C	A	0|1	0|0:2501,0|1:3	0|0:89,0|1:1	1	0.000599042	case	.	.	.	.	.	.
NA12761	chr11	10740073	10760974	chr11	10760362	10760363	rs1979753	A	G	1|1	0|0:1,0|1:14,1|0:15,1|1:2474	1|0:1,1|1:89	89	0.0061901	control	.	.	.	.	.	.
NA07056	chr17	33749483	33770528	chr17	33760273	33760274	rs1849739	C	T	1|1	0|0:1,0|1:6,1|0:6,1|1:2491	1|0:1,1|1:89	89	0.00279553	control	.	.	.	.	.	.
NA18511	chr2	64824105	64844431	chr2	64838891	64838892	rs10169920	A	G	1|1	0|1:8,1|0:8,1|1:2488	1|0:1,1|1:89	89	0.00319489	control	.	.	.	.	.	.
NA12156	chr3	128326482	128347045	chr3	128340503	128340504	rs2712420	A	G	1|1	0|0:1,0|1:20,1|0:17,1|1:2466	1|0:1,1|1:89	89	0.00778754	control	.	.	.	.	.	.
NA19160	chr4	84025836	84045954	chr4	84027505	84027506	rs7676626	T	C	1|1	0|1:2,1|0:2,1|1:2500	1|0:1,1|1:89	89	0.000798722	control	.	.	.	.	.	.
NA12716	chr7	5524950	5545935	chr7	5537742	5537743	rs6463486	A	G	1|1	0|1:21,1|0:16,1|1:2467	1|0:1,1|1:89	89	0.00738818	control	.	.	.	.	.	.
NA06994	chr7	155822830	155842993	chr7	155824900	155824901	rs10257253	T	C,G	1|1	0|0:3,0|1:7,1|0:13,1|1:2478,2|1:3	1|0:1,1|1:89	89	0.00579073	control	.	.	.	.	.	.
NA12044	chr1	9877810	9897985	chr1	9893227	9893228	rs2582978	C	T	1|1	0|1:9,1|0:8,1|1:2487	0|1:1,1|1:89	89	0.00339457	control	.	.	.	.	.	.
NA12044	chr1	9877810	9897985	chr1	9894931	9894932	rs2582977	A	T	1|1	0|1:7,1|0:8,1|1:2489	0|1:1,1|1:89	89	0.00299521	control	.	.	.	.	.	.
NA19099	chr1	38402518	38422819	chr1	38404808	38404809	rs12025582	C	T	1|1	0|1:16,1|0:9,1|1:2479	0|1:1,1|1:89	89	0.00499201	control	.	.	.	.	.	.
NA12874	chr1	160029846	160050668	chr1	160030629	160030630	rs1186684	A	G	1|1	0|1:9,1|0:1,1|1:2494	0|1:1,1|1:89	89	0.0019968	control	.	.	.	.	.	.
NA12716	chr10	1757481	1777916	chr10	1763252	1763253	rs1909431	A	G	1|1	0|1:3,1|0:5,1|1:2496	0|1:1,1|1:89	89	0.00159744	control	.	.	.	.	.	.
NA11995	chr10	104171981	104192931	chr10	104187432	104187433	rs2902543	A	C	1|1	0|1:7,1|0:18,1|1:2479	0|1:1,1|1:89	89	0.00499201	control	.	.	.	.	.	.
NA11995	chr10	104171981	104192931	chr10	104188234	104188235	rs6584498	A	G	1|1	0|1:7,1|0:18,1|1:2479	0|1:1,1|1:89	89	0.00499201	control	.	.	.	.	.	.
NA11829	chr17	40564818	40585823	chr17	40568393	40568394	rs35044017	G	GAA	1|1	0|1:2,1|0:1,1|1:2501	0|1:1,1|1:89	89	0.000599042	control	.	.	.	.	.	.
NA07056	chr19	50925304	50946173	chr19	50931794	50931795	rs56043616	T	TC	1|1	0|1:19,1|0:14,1|1:2471	0|1:1,1|1:89	89	0.00658946	control	.	.	.	.	.	.
NA11995	chr19	57978496	57999975	chr19	57999710	57999711	rs2019321	T	C	1|1	0|0:1,0|1:12,1|0:4,1|1:2487	0|1:1,1|1:89	89	0.00359425	control	.	.	.	.	.	.
NA06985	chr19	58210079	58230838	chr19	58214618	58214619	rs2188735	T	G	1|1	0|1:1,1|0:1,1|1:2502	0|1:1,1|1:89	89	0.000399361	control	.	.	.	.	.	.
NA12814	chr4	1570943	1592249	chr4	1576419	1576420	rs145607832	C	G	1|1	0|1:14,1|0:24,1|1:2466	0|1:1,1|1:89	89	0.00758786	control	.	.	.	.	.	.
NA12814	chr4	1570943	1592249	chr4	1587055	1587056	rs201170401	CTGGA	C	1|1	0|0:1,0|1:15,1|0:27,1|1:2461	0|1:1,1|1:89	89	0.00878594	control	.	.	.	.	.	.
NA19160	chr4	74476079	74496559	chr4	74487262	74487263	rs1247588	A	G	1|1	0|0:2,0|1:9,1|0:15,1|1:2478	0|1:1,1|1:89	89	0.00559105	control	.	.	.	.	.	.
NA19160	chr4	74476079	74496559	chr4	74490813	74490814	rs1247582	A	G	1|1	0|0:2,0|1:9,1|0:15,1|1:2478	0|1:1,1|1:89	89	0.00559105	control	.	.	.	.	.	.
NA12812	chr4	115508991	115530073	chr4	115514925	115514926	rs1460780	G	C	1|1	0|1:1,1|0:1,1|1:2502	0|1:1,1|1:89	89	0.000399361	control	.	.	.	.	.	.
NA18520	chr8	67334552	67355007	chr8	67347135	67347136	rs2555578	T	C	1|1	0|1:9,1|0:11,1|1:2484	0|1:1,1|1:89	89	0.00399361	control	.	.	.	.	.	.
NA18505,NA12763	chr11	94266894	94289069	chr11	94268241	94268242	rs568408931	G	A	0|0,0|0	0|0:2501,1|0:3	0|0:89,1|0:1	89,89	0.000599042	control	.	.	.	.	.	.
NA18505,NA12763	chr11	94266894	94289069	chr11	94269042	94269043	rs138521160	G	A	0|0,0|0	0|0:2485,0|1:7,1|0:11,1|1:1	0|0:89,1|0:1	89,89	0.00399361	control	.	.	.	.	.	.
NA18505,NA12763	chr11	94266894	94289069	chr11	94269285	94269286	rs117472682	C	T	0|0,0|0	0|0:2497,0|1:3,1|0:4	0|0:89,1|0:1	89,89	0.00139776	control	.	.	.	.	.	.
NA18505,NA12763	chr11	94266894	94289069	chr11	94270794	94270795	rs565655568	T	C	0|0,0|0	0|0:2494,0|1:4,1|0:6	0|0:89,1|0:1	89,89	0.0019968	control	.	.	.	.	.	.
NA18505,NA12763	chr11	94266894	94289069	chr11	94273222	94273223	rs117372612	G	A	0|0,0|0	0|0:2495,0|1:4,1|0:5	0|0:89,1|0:1	89,89	0.00179712	control	.	.	.	.	.	.
NA18505,NA12763	chr11	94266894	94289069	chr11	94275347	94275348	rs137878918	C	A	0|0,0|0	0|0:2496,0|1:4,1|0:4	0|0:89,1|0:1	89,89	0.00159744	control	.	.	.	.	.	.
NA18505,NA12763	chr11	94266894	94289069	chr11	94276184	94276185	rs181641953	T	C	0|0,0|0	0|0:2496,0|1:2,1|0:6	0|0:89,1|0:1	89,89	0.00159744	control	.	.	.	.	.	.
NA18505,NA12763	chr11	94266894	94289069	chr11	94276856	94276857	rs141458597	C	T	0|0,0|0	0|0:2466,0|1:18,1|0:20	0|0:89,1|0:1	89,89	0.00758786	control	.	.	.	.	.	.
NA18505,NA12763	chr11	94266894	94289069	chr11	94277001	94277002	rs573600293	C	CTCCCTCCCTCCCTCAA	0|0,0|0	0|0:2493,0|1:5,1|0:6	0|0:89,1|0:1	89,89	0.00219649	control	.	.	.	.	.	.
NA18505,NA12763	chr11	94266894	94289069	chr11	94279132	94279133	rs550959366	T	G	0|0,0|0	0|0:2503,1|0:1	0|0:89,1|0:1	89,89	0.000199681	control	.	.	.	.	.	.
NA18505,NA12763	chr11	94266894	94289069	chr11	94279418	94279419	rs114074063	C	T	0|0,0|0	0|0:2502,1|0:2	0|0:89,1|0:1	89,89	0.000399361	control	.	.	.	.	.	.
NA18505,NA12763	chr11	94266894	94289069	chr11	94279623	94279624	rs565861988	A	AG	0|0,0|0	0|0:2497,0|1:2,1|0:5	0|0:89,1|0:1	89,89	0.00139776	control	.	.	.	.	.	.
NA18505,NA12763	chr11	94266894	94289069	chr11	94280691	94280692	rs570847763	A	G	0|0,0|0	0|0:2503,1|0:1	0|0:89,1|0:1	89,89	0.000199681	control	.	.	.	.	.	.
NA18505,NA12763	chr11	94266894	94289069	chr11	94282273	94282274	rs114381787	T	C	0|0,0|0	0|0:2495,0|1:3,1|0:6	0|0:89,1|0:1	89,89	0.00179712	control	.	.	.	.	.	.
NA18505,NA12763	chr11	94266894	94289069	chr11	94284133	94284134	rs78524989	T	G	0|0,0|0	0|0:2486,0|1:9,1|0:8,1|1:1	0|0:89,1|0:1	89,89	0.00379393	control	.	.	.	.	.	.
NA18505,NA12763	chr11	94266894	94289069	chr11	94286087	94286088	rs150445521	G	A	0|0,0|0	0|0:2488,0|1:7,1|0:8,1|1:1	0|0:89,1|0:1	89,89	0.00339457	control	.	.	.	.	.	.
NA18505,NA12763	chr11	94266894	94289069	chr11	94286221	94286222	rs184787151	C	T	0|0,0|0	0|0:2490,0|1:11,1|0:3	0|0:89,1|0:1	89,89	0.00279553	control	.	.	.	.	.	.
NA18505,NA12763	chr11	94266894	94289069	chr11	94287693	94287694	rs527671298	C	T	0|0,0|0	0|0:2501,0|1:2,1|0:1	0|0:89,1|0:1	89,89	0.000599042	control	.	.	.	.	.	.
NA12872,NA19171	chr19	58448571	58469359	chr19	58450471	58450472	rs375574796	C	A	0|0,0|0	0|0:2499,0|1:1,1|0:4	0|0:89,1|0:1	89,89	0.000998403	control	.	.	.	.	.	.
NA12872,NA19171	chr19	58448571	58469359	chr19	58450893	58450894	rs189320641	C	A	0|0,0|0	0|0:2500,1|0:4	0|0:89,1|0:1	89,89	0.000798722	control	.	.	.	.	.	.
NA12872,NA19171	chr19	58448571	58469359	chr19	58452692	58452693	rs79816202	C	T	0|0,0|0	0|0:2499,0|1:3,1|0:2	0|0:89,1|0:1	89,89	0.000998403	control	.	.	.	.	.	.
NA12872,NA19171	chr19	58448571	58469359	chr19	58453948	58453949	rs139927596	T	G	0|0,0|0	0|0:2500,0|1:1,1|0:3	0|0:89,1|0:1	89,89	0.000798722	control	.	.	.	.	.	.
NA12872,NA19171	chr19	58448571	58469359	chr19	58458317	58458318	rs536512361	A	T	0|0,0|0	0|0:2503,1|0:1	0|0:89,1|0:1	89,89	0.000199681	control	.	.	.	.	.	.
NA12872,NA19171	chr19	58448571	58469359	chr19	58458979	58458980	rs537524152	G	A	0|0,0|0	0|0:2500,1|0:4	0|0:89,1|0:1	89,89	0.000798722	control	.	.	.	.	.	.
NA12872,NA19171	chr19	58448571	58469359	chr19	58459651	58459652	rs190981592	G	A	0|0,0|0	0|0:2503,1|0:1	0|0:89,1|0:1	89,89	0.000199681	control	.	.	.	.	.	.
NA12872,NA19171	chr19	58448571	58469359	chr19	58459893	58459894	rs183702676	A	G	0|0,0|0	0|0:2490,0|1:7,1|0:7	0|0:89,1|0:1	89,89	0.00279553	control	.	.	.	.	.	.
NA12872,NA19171	chr19	58448571	58469359	chr19	58460577	58460578	rs560172830	G	T	0|0,0|0	0|0:2500,1|0:4	0|0:89,1|0:1	89,89	0.000798722	control	.	.	.	.	.	.
NA12872,NA19171	chr19	58448571	58469359	chr19	58461065	58461066	rs147536511	T	C	0|0,0|0	0|0:2486,0|1:9,1|0:9	0|0:89,1|0:1	89,89	0.00359425	control	.	.	.	.	.	.
NA12872,NA19171	chr19	58448571	58469359	chr19	58461211	58461212	rs544910061	T	G	0|0,0|0	0|0:2503,1|0:1	0|0:89,1|0:1	89,89	0.000199681	control	.	.	.	.	.	.
NA12872,NA19171	chr19	58448571	58469359	chr19	58462155	58462156	rs192560354	C	T	0|0,0|0	0|0:2500,1|0:4	0|0:89,1|0:1	89,89	0.000798722	control	.	.	.	.	.	.
NA12872,NA19171	chr19	58448571	58469359	chr19	58463573	58463574	rs78373425	T	G	0|0,0|0	0|0:2500,0|1:1,1|0:3	0|0:89,1|0:1	89,89	0.000798722	control	.	.	.	.	.	.
NA12872,NA19171	chr19	58448571	58469359	chr19	58464631	58464632	rs570209397	G	A	0|0,0|0	0|0:2501,0|1:1,1|0:2	0|0:89,1|0:1	89,89	0.000599042	control	.	.	.	.	.	.
NA12872,NA19171	chr19	58448571	58469359	chr19	58466578	58466579	rs139472609	C	T	0|0,0|0	0|0:2500,0|1:2,1|0:2	0|0:89,1|0:1	89,89	0.000798722	control	.	.	.	.	.	.
NA18505,NA12763	chr11	94266894	94289069	chr11	94267172	94267173	rs12293961	T	A	0|0,0|0	0|0:2492,0|1:7,1|0:5	0|0:89,0|1:1	89,89	0.00239617	control	.	.	.	.	.	.
NA18505,NA12763	chr11	94266894	94289069	chr11	94267287	94267288	rs72980483	T	C	0|0,0|0	0|0:2477,0|1:13,1|0:14	0|0:89,0|1:1	89,89	0.00539137	control	.	.	.	.	.	.
NA18505,NA12763	chr11	94266894	94289069	chr11	94268166	94268167	rs12274070	G	A	0|0,0|0	0|0:2492,0|1:7,1|0:5	0|0:89,0|1:1	89,89	0.00239617	control	.	.	.	.	.	.
NA18505,NA12763	chr11	94266894	94289069	chr11	94268979	94268980	rs577062991	G	A	0|0,0|0	0|0:2502,0|1:1,1|0:1	0|0:89,0|1:1	89,89	0.000399361	control	.	.	.	.	.	.
NA18505,NA12763	chr11	94266894	94289069	chr11	94271716	94271717	rs184827674	G	C	0|0,0|0	0|0:2503,0|1:1	0|0:89,0|1:1	89,89	0.000199681	control	.	.	.	.	.	.
NA18505,NA12763	chr11	94266894	94289069	chr11	94272891	94272892	rs141534703	A	C	0|0,0|0	0|0:2500,0|1:2,1|0:2	0|0:89,0|1:1	89,89	0.000798722	control	.	.	.	.	.	.
NA18505,NA12763	chr11	94266894	94289069	chr11	94272897	94272898	rs11020823	A	G	0|0,0|0	0|0:2492,0|1:7,1|0:5	0|0:89,0|1:1	89,89	0.00239617	control	.	.	.	.	.	.
NA18505,NA12763	chr11	94266894	94289069	chr11	94274926	94274927	rs187267392	A	C	0|0,0|0	0|0:2488,0|1:10,1|0:6	0|0:89,0|1:1	89,89	0.00319489	control	.	.	.	.	.	.
NA18505,NA12763	chr11	94266894	94289069	chr11	94275594	94275595	rs182197302	T	A	0|0,0|0	0|0:2488,0|1:10,1|0:6	0|0:89,0|1:1	89,89	0.00319489	control	.	.	.	.	.	.
NA18505,NA12763	chr11	94266894	94289069	chr11	94276696	94276697	rs559829727	C	T	0|0,0|0	0|0:2502,0|1:1,1|0:1	0|0:89,0|1:1	89,89	0.000399361	control	.	.	.	.	.	.
NA18505,NA12763	chr11	94266894	94289069	chr11	94279368	94279369	rs139950114	C	T	0|0,0|0	0|0:2493,0|1:6,1|0:5	0|0:89,0|1:1	89,89	0.00219649	control	.	.	.	.	.	.
NA18505,NA12763	chr11	94266894	94289069	chr11	94280559	94280560	rs11574859	G	A	0|0,0|0	0|0:2503,0|1:1	0|0:89,0|1:1	89,89	0.000199681	control	.	.	.	.	.	.
NA18505,NA12763	chr11	94266894	94289069	chr11	94281670	94281671	rs181096271	G	C	0|0,0|0	0|0:2487,0|1:8,1|0:8,1|1:1	0|0:89,0|1:1	89,89	0.00359425	control	.	.	.	.	.	.
NA18505,NA12763	chr11	94266894	94289069	chr11	94283877	94283878	rs139996216	G	A	0|0,0|0	0|0:2498,0|1:3,1|0:3	0|0:89,0|1:1	89,89	0.00119808	control	.	.	.	.	.	.
NA18505,NA12763	chr11	94266894	94289069	chr11	94284205	94284206	rs567992572	A	C	0|0,0|0	0|0:2502,0|1:1,1|0:1	0|0:89,0|1:1	89,89	0.000399361	control	.	.	.	.	.	.
NA18505,NA12763	chr11	94266894	94289069	chr11	94288360	94288361	rs147788782	C	T	0|0,0|0	0|0:2468,0|1:19,1|0:17	0|0:89,0|1:1	89,89	0.0071885	control	.	.	.	.	.	.
NA18505,NA12763	chr11	94266894	94289069	chr11	94288464	94288465	rs544733039	C	T	0|0,0|0	0|0:2496,0|1:2,1|0:6	0|0:89,0|1:1	89,89	0.00159744	control	.	.	.	.	.	.
NA12872,NA19171	chr19	58448571	58469359	chr19	58449437	58449438	rs111487452	C	T	0|0,0|0	0|0:2494,0|1:5,1|0:4,1|1:1	0|0:89,0|1:1	89,89	0.00219649	control	.	.	.	.	.	.
NA12872,NA19171	chr19	58448571	58469359	chr19	58449692	58449693	rs557872207	C	T	0|0,0|0	0|0:2503,0|1:1	0|0:89,0|1:1	89,89	0.000199681	control	.	.	.	.	.	.
NA12872,NA19171	chr19	58448571	58469359	chr19	58450175	58450176	rs55693333	G	A	0|0,0|0	0|0:2497,0|1:6,1|0:1	0|0:89,0|1:1	89,89	0.00139776	control	.	.	.	.	.	.
NA12872,NA19171	chr19	58448571	58469359	chr19	58450399	58450400	rs556491277	C	T	0|0,0|0	0|0:2502,0|1:1,1|0:1	0|0:89,0|1:1	89,89	0.000399361	control	.	.	.	.	.	.
NA12872,NA19171	chr19	58448571	58469359	chr19	58450553	58450554	rs530977405	AT	A	0|0,0|0	0|0:2501,0|1:2,1|0:1	0|0:89,0|1:1	89,89	0.000599042	control	.	.	.	.	.	.
NA12872,NA19171	chr19	58448571	58469359	chr19	58450915	58450916	rs180940220	T	C	0|0,0|0	0|0:2484,0|1:12,1|0:7,1|1:1	0|0:89,0|1:1	89,89	0.00419329	control	.	.	.	.	.	.
NA12872,NA19171	chr19	58448571	58469359	chr19	58450916	58450917	rs530098357	G	A	0|0,0|0	0|0:2484,0|1:12,1|0:7,1|1:1	0|0:89,0|1:1	89,89	0.00419329	control	.	.	.	.	.	.
NA12872,NA19171	chr19	58448571	58469359	chr19	58452598	58452599	rs141682900	T	G	0|0,0|0	0|0:2484,0|1:12,1|0:7,1|1:1	0|0:89,0|1:1	89,89	0.00419329	control	.	.	.	.	.	.
NA12872,NA19171	chr19	58448571	58469359	chr19	58454258	58454259	rs190269070	C	G	0|0,0|0	0|0:2500,0|1:2,1|0:2	0|0:89,0|1:1	89,89	0.000798722	control	.	.	.	.	.	.
NA12872,NA19171	chr19	58448571	58469359	chr19	58454273	58454274	rs112563701	A	C	0|0,0|0	0|0:2494,0|1:5,1|0:4,1|1:1	0|0:89,0|1:1	89,89	0.00219649	control	.	.	.	.	.	.
NA12872,NA19171	chr19	58448571	58469359	chr19	58456363	58456364	rs563746339	T	C	0|0,0|0	0|0:2503,0|1:1	0|0:89,0|1:1	89,89	0.000199681	control	.	.	.	.	.	.
NA12872,NA19171	chr19	58448571	58469359	chr19	58456537	58456538	rs111631845	C	T	0|0,0|0	0|0:2494,0|1:5,1|0:4,1|1:1	0|0:89,0|1:1	89,89	0.00219649	control	.	.	.	.	.	.
NA12872,NA19171	chr19	58448571	58469359	chr19	58457536	58457537	rs111752497	A	G	0|0,0|0	0|0:2493,0|1:6,1|0:4,1|1:1	0|0:89,0|1:1	89,89	0.00239617	control	.	.	.	.	.	.
NA12872,NA19171	chr19	58448571	58469359	chr19	58458515	58458516	rs17741506	A	G	0|0,0|0	0|0:2469,0|1:15,1|0:17,1|1:3	0|0:89,0|1:1	89,89	0.00758786	control	.	.	.	.	.	.
NA12872,NA19171	chr19	58448571	58469359	chr19	58458754	58458755	rs546862811	G	A	0|0,0|0	0|0:2492,0|1:6,1|0:5,1|1:1	0|0:89,0|1:1	89,89	0.00259585	control	.	.	.	.	.	.
NA12872,NA19171	chr19	58448571	58469359	chr19	58459047	58459048	rs559708462	C	G	0|0,0|0	0|0:2495,0|1:6,1|0:3	0|0:89,0|1:1	89,89	0.00179712	control	.	.	.	.	.	.
NA12872,NA19171	chr19	58448571	58469359	chr19	58461388	58461389	rs111808557	C	T	0|0,0|0	0|0:2494,0|1:5,1|0:4,1|1:1	0|0:89,0|1:1	89,89	0.00219649	control	.	.	.	.	.	.
NA12872,NA19171	chr19	58448571	58469359	chr19	58464574	58464575	rs564492959	C	T	0|0,0|0	0|0:2503,0|1:1	0|0:89,0|1:1	89,89	0.000199681	control	.	.	.	.	.	.
NA12872,NA19171	chr19	58448571	58469359	chr19	58464639	58464640	rs80218305	C	T	0|0,0|0	0|0:2498,0|1:3,1|0:3	0|0:89,0|1:1	89,89	0.00119808	control	.	.	.	.	.	.
NA12872,NA19171	chr19	58448571	58469359	chr19	58464707	58464708	rs140797980	G	A	0|0,0|0	0|0:2467,0|1:18,1|0:18,1|1:1	0|0:89,0|1:1	89,89	0.00758786	control	.	.	.	.	.	.
NA12872,NA19171	chr19	58448571	58469359	chr19	58465953	58465954	rs544537352	TG	T	0|0,0|0	0|0:2500,0|1:2,1|0:2	0|0:89,0|1:1	89,89	0.000798722	control	.	.	.	.	.	.
NA12872,NA19171	chr19	58448571	58469359	chr19	58466257	58466258	rs183907809	C	T	0|0,0|0	0|0:2486,0|1:10,1|0:7,1|1:1	0|0:89,0|1:1	89,89	0.00379393	control	.	.	.	.	.	.
NA12872,NA19171	chr19	58448571	58469359	chr19	58466271	58466272	rs187491837	A	G	0|0,0|0	0|0:2495,0|1:5,1|0:3,1|1:1	0|0:89,0|1:1	89,89	0.0019968	control	.	.	.	.	.	.
NA12872,NA19171	chr19	58448571	58469359	chr19	58467073	58467074	rs190663029	G	A	0|0,0|0	0|0:2494,0|1:5,1|0:4,1|1:1	0|0:89,0|1:1	89,89	0.00219649	control	.	.	.	.	.	.
NA18499	chr1	59602407	59622711	chr1	59619963	59619964	rs116557721	T	C	0|0	0|0:2496,0|1:5,1|0:2,1|1:1	0|0:89,1|1:1	89	0.00179712	control	.	.	.	.	.	.
NA06985	chr1	111496020	111517161	chr1	111496890	111496891	rs112903409	T	C	0|0	0|0:2472,0|1:11,1|0:19,1|1:2	0|0:89,1|1:1	89	0.00678914	control	.	.	.	.	.	.
NA18519	chr1	207807837	207829197	chr1	207813730	207813731	rs376833741	C	T	0|0	0|0:2487,0|1:7,1|0:9,1|1:1	0|0:89,1|1:1	89	0.00359425	control	.	.	.	.	.	.
NA18519	chr1	207807837	207829197	chr1	207814759	207814760	rs144072430	T	C	0|0	0|0:2486,0|1:7,1|0:10,1|1:1	0|0:89,1|1:1	89	0.00379393	control	.	.	.	.	.	.
NA12716	chr10	1757481	1777916	chr10	1757747	1757748	rs574596522	GCCAGTGGTTCCACATCTGCTTCTCA	G	0|0	0|0:2461,0|1:21,1|0:21,1|1:1	0|0:89,1|1:1	89	0.00878594	control	.	.	.	.	.	.
NA12716	chr10	1757481	1777916	chr10	1757754	1757755	rs7095345	G	T	0|0	0|0:2464,0|1:19,1|0:20,1|1:1	0|0:89,1|1:1	89	0.0081869	control	.	.	.	.	.	.
NA12716	chr10	1757481	1777916	chr10	1757759	1757760	rs7079968	A	T	0|0	0|0:2464,0|1:19,1|0:20,1|1:1	0|0:89,1|1:1	89	0.0081869	control	.	.	.	.	.	.
NA12716	chr10	1757481	1777916	chr10	1771610	1771611	rs74592175	T	C	0|0	0|0:2492,0|1:4,1|0:7,1|1:1	0|0:89,1|1:1	89	0.00259585	control	.	.	.	.	.	.
NA12716	chr10	1757481	1777916	chr10	1774379	1774380	rs146271079	A	C	0|0	0|0:2483,0|1:8,1|0:11,1|1:2	0|0:89,1|1:1	89	0.00459265	control	.	.	.	.	.	.
NA07000	chr10	51561610	51582719	chr10	51582538	51582539	rs182444521	C	T	0|0	0|0:2494,0|1:4,1|0:5,1|1:1	0|0:89,1|1:1	89	0.00219649	control	.	.	.	.	.	.
NA12761	chr11	10740073	10760974	chr11	10751043	10751044	rs190931062	A	C	0|0	0|0:2493,0|1:4,1|0:6,1|1:1	0|0:89,1|1:1	89	0.00239617	control	.	.	.	.	.	.
NA07056	chr11	46372543	46393210	chr11	46391588	46391589	rs150211254	C	G	0|0	0|0:2477,0|1:15,1|0:11,1|1:1	0|0:89,1|1:1	89	0.00559105	control	.	.	.	.	.	.
NA12812	chr12	103879041	103900275	chr12	103898682	103898683	rs79835707	C	T	0|0	0|0:2477,0|1:18,1|0:8,1|1:1	0|0:89,1|1:1	89	0.00559105	control	.	.	.	.	.	.
NA18502	chr14	81397086	81418125	chr14	81399016	81399017	rs151138074	G	T	0|0	0|0:2462,0|1:25,1|0:13,1|1:4	0|0:89,1|1:1	89	0.0091853	control	.	.	.	.	.	.
NA18502	chr14	81397086	81418125	chr14	81410859	81410860	rs199609099	G	GT	0|0	0|0:2464,0|1:23,1|0:14,1|1:3	0|0:89,1|1:1	89	0.00858626	control	.	.	.	.	.	.
NA12874	chr15	25288228	25309212	chr15	25301860	25301861	rs575205999	G	A	0|0	0|0:2503,1|1:1	0|0:89,1|1:1	89	0.000399361	control	.	.	.	.	.	.
NA12872	chr15	78545965	78567585	chr15	78549352	78549353	rs117319303	C	G	0|0	0|0:2475,0|1:18,1|0:10,1|1:1	0|0:89,1|1:1	89	0.00599041	control	.	.	.	.	.	.
NA12872	chr15	78545965	78567585	chr15	78551192	78551193	rs142703897	C	G	0|0	0|0:2475,0|1:18,1|0:10,1|1:1	0|0:89,1|1:1	89	0.00599041	control	.	.	.	.	.	.
NA12872	chr15	78545965	78567585	chr15	78554940	78554941	rs117365656	C	T	0|0	0|0:2475,0|1:18,1|0:10,1|1:1	0|0:89,1|1:1	89	0.00599041	control	.	.	.	.	.	.
NA11829	chr16	918153	939730	chr16	939360	939361	rs573592572	T	C	0|0	0|0:2477,0|1:14,1|0:12,1|1:1	0|0:89,1|1:1	89	0.00559105	control	.	.	.	.	.	.
NA11829	chr16	29809460	29830593	chr16	29815979	29815980	rs558192153	CAG	C	0|0	0|0:2501,1|0:2,1|1:1	0|0:89,1|1:1	89	0.000798722	control	.	.	.	.	.	.
NA12873	chr17	249425	270293	chr17	260226	260227	rs186460174	C	T	0|0	0|0:2495,0|1:3,1|0:5,1|1:1	0|0:89,1|1:1	89	0.0019968	control	.	.	.	.	.	.
NA12873	chr17	249425	270293	chr17	263262	263263	rs150610083	A	T	0|0	0|0:2495,0|1:3,1|0:5,1|1:1	0|0:89,1|1:1	89	0.0019968	control	.	.	.	.	.	.
NA07056	chr17	29287379	29308353	chr17	29298434	29298435	rs111902263	G	A	0|0	0|0:2467,0|1:22,1|0:14,1|1:1	0|0:89,1|1:1	89	0.00758786	control	.	.	.	.	.	.
NA07056	chr17	33749483	33770528	chr17	33752859	33752860	rs541434911	T	TTC	0|0	0|0:2500,0|1:1,1|0:2,1|1:1	0|0:89,1|1:1	89	0.000998403	control	.	.	.	.	.	.
NA11829	chr17	80531548	80552119	chr17	80551805	80551806	rs147789872	G	T	0|0	0|0:2472,0|1:17,1|0:14,1|1:1	0|0:89,1|1:1	89	0.00658946	control	.	.	.	.	.	.
NA19257	chr19	17392941	17413530	chr19	17399706	17399707	rs145936953	G	A	0|0	0|0:2489,0|1:10,1|0:4,1|1:1	0|0:89,1|1:1	89	0.00319489	control	.	.	.	.	.	.
NA11829	chr2	203025480	203046838	chr2	203045525	203045526	rs62195629	C	T	0|0	0|0:2491,0|1:7,1|0:5,1|1:1	0|0:89,1|1:1	89	0.00279553	control	.	.	.	.	.	.
NA19143	chr20	42132004	42153503	chr20	42148011	42148012	rs561169190	C	T	0|0	0|0:2488,0|1:6,1|0:9,1|1:1	0|0:89,1|1:1	89	0.00339457	control	.	.	.	.	.	.
NA11829	chr20	52188163	52208379	chr20	52197125	52197126	rs187199659	C	G	0|0	0|0:2494,0|1:5,1|0:4,1|1:1	0|0:89,1|1:1	89	0.00219649	control	.	.	.	.	.	.
NA06994	chr22	22852143	22873664	chr22	22859615	22859616	rs183067175	C	T	0|0	0|0:2500,0|1:2,1|0:1,1|1:1	0|0:89,1|1:1	89	0.000998403	control	.	.	.	.	.	.
NA12043	chr22	46682210	46703349	chr22	46690351	46690352	rs571277906	G	C	0|0	0|0:2500,0|1:2,1|0:1,1|1:1	0|0:89,1|1:1	89	0.000998403	control	.	.	.	.	.	.
NA11829	chr3	148793509	148815295	chr3	148809789	148809790	rs73164933	G	A	0|0	0|0:2477,0|1:11,1|0:14,1|1:2	0|0:89,1|1:1	89	0.00579073	control	.	.	.	.	.	.
NA12874	chr4	970603	991603	chr4	975665	975666	rs184183503	C	T	0|0	0|0:2491,0|1:6,1|0:6,1|1:1	0|0:89,1|1:1	89	0.00279553	control	.	.	.	.	.	.
NA18861	chr4	87504905	87526012	chr4	87519151	87519152	rs189918318	T	C	0|0	0|0:2501,1|0:2,1|1:1	0|0:89,1|1:1	89	0.000798722	control	.	.	.	.	.	.
NA12872	chr5	76372380	76394058	chr5	76389854	76389855	rs148293545	G	T	0|0	0|0:2499,0|1:1,1|0:3,1|1:1	0|0:89,1|1:1	89	0.00119808	control	.	.	.	.	.	.
NA18519	chr6	42728966	42749640	chr6	42735151	42735152	rs115987299	A	C	0|0	0|0:2494,0|1:4,1|0:5,1|1:1	0|0:89,1|1:1	89	0.00219649	control	.	.	.	.	.	.
NA12872	chr6	84408432	84429361	chr6	84412673	84412674	rs139801263	C	T	0|0	0|0:2456,0|1:26,1|0:21,1|1:1	0|0:89,1|1:1	89	0.00978434	control	.	.	.	.	.	.
NA12249	chr8	627467	648331	chr8	642019	642020	rs116961788	G	C	0|0	0|0:2492,0|1:6,1|0:5,1|1:1	0|0:89,1|1:1	89	0.00259585	control	.	.	.	.	.	.
NA18909	chr8	6648331	6668538	chr8	6653532	6653533	rs530740727	C	A	0|0	0|0:2489,0|1:7,1|0:7,1|1:1	0|0:89,1|1:1	89	0.00319489	control	.	.	.	.	.	.
NA18909	chr8	6648331	6668538	chr8	6656657	6656658	rs115688993	C	T	0|0	0|0:2490,0|1:7,1|0:6,1|1:1	0|0:89,1|1:1	89	0.00299521	control	.	.	.	.	.	.
NA12234	chr1	752231	773128	chr1	753537	753538	rs185491820	G	A	0|0	0|0:2488,0|1:6,1|0:10	0|0:89,1|0:1	89	0.00319489	control	.	.	.	.	.	.
NA12234	chr1	752231	773128	chr1	756482	756483	rs571930911	C	A	0|0	0|0:2498,0|1:1,1|0:5	0|0:89,1|0:1	89	0.00119808	control	.	.	.	.	.	.
NA12234	chr1	752231	773128	chr1	757335	757336	rs528929715	C	T	0|0	0|0:2498,0|1:3,1|0:3	0|0:89,1|0:1	89	0.00119808	control	.	.	.	.	.	.
NA12234	chr1	752231	773128	chr1	757393	757394	rs115707978	C	T	0|0	0|0:2485,0|1:8,1|0:11	0|0:89,1|0:1	89	0.00379393	control	.	.	.	.	.	.
NA12234	chr1	752231	773128	chr1	758411	758412	rs138415478	C	T	0|0	0|0:2485,0|1:8,1|0:11	0|0:89,1|0:1	89	0.00379393	control	.	.	.	.	.	.
NA12234	chr1	752231	773128	chr1	762060	762061	rs191348624	T	A	0|0	0|0:2486,0|1:8,1|0:10	0|0:89,1|0:1	89	0.00359425	control	.	.	.	.	.	.
NA12234	chr1	752231	773128	chr1	762408	762409	rs563839199	G	C	0|0	0|0:2486,0|1:8,1|0:10	0|0:89,1|0:1	89	0.00359425	control	.	.	.	.	.	.
NA12234	chr1	752231	773128	chr1	762412	762413	rs529580880	G	C	0|0	0|0:2500,0|1:1,1|0:3	0|0:89,1|0:1	89	0.000798722	control	.	.	.	.	.	.
NA12234	chr1	752231	773128	chr1	763436	763437	rs532808204	T	C	0|0	0|0:2498,0|1:3,1|0:3	0|0:89,1|0:1	89	0.00119808	control	.	.	.	.	.	.
NA12234	chr1	752231	773128	chr1	764026	764027	rs551661565	A	G	0|0	0|0:2498,0|1:1,1|0:5	0|0:89,1|0:1	89	0.00119808	control	.	.	.	.	.	.
NA12234	chr1	752231	773128	chr1	770250	770251	rs142683991	C	T	0|0	0|0:2501,0|1:1,1|0:2	0|0:89,1|0:1	89	0.000599042	control	.	.	.	.	.	.
NA12234	chr1	752231	773128	chr1	770415	770416	rs141970171	C	A	0|0	0|0:2502,0|1:1,1|0:1	0|0:89,1|0:1	89	0.000399361	control	.	.	.	.	.	.
NA12234	chr1	752231	773128	chr1	772018	772019	rs150612818	C	G	0|0	0|0:2502,1|0:2	0|0:89,1|0:1	89	0.000399361	control	.	.	.	.	.	.
NA12234	chr1	752231	773128	chr1	772391	772392	rs181286614	A	T	0|0	0|0:2476,0|1:16,1|0:12	0|0:89,1|0:1	89	0.00559105	control	.	.	.	.	.	.
NA12234	chr1	752231	773128	chr1	772395	772396	rs138576531	A	G	0|0	0|0:2476,0|1:16,1|0:12	0|0:89,1|0:1	89	0.00559105	control	.	.	.	.	.	.
NA12234	chr1	752231	773128	chr1	772649	772650	rs548842672	G	A	0|0	0|0:2476,0|1:16,1|0:12	0|0:89,1|0:1	89	0.00559105	control	.	.	.	.	.	.
NA19159	chr1	1218382	1239791	chr1	1218551	1218552	rs566083761	C	A	0|0	0|0:2499,0|1:1,1|0:4	0|0:89,1|0:1	89	0.000998403	control	.	.	.	.	.	.
NA19159	chr1	1218382	1239791	chr1	1218753	1218754	rs185286602	G	A	0|0	0|0:2502,0|1:1,1|0:1	0|0:89,1|0:1	89	0.000399361	control	.	.	.	.	.	.
NA19159	chr1	1218382	1239791	chr1	1221249	1221250	rs552232004	G	A	0|0	0|0:2502,1|0:2	0|0:89,1|0:1	89	0.000399361	control	.	.	.	.	.	.
NA19159	chr1	1218382	1239791	chr1	1222841	1222842	rs372237809	C	T	0|0	0|0:2499,0|1:2,1|0:3	0|0:89,1|0:1	89	0.000998403	control	.	.	.	.	.	.
NA19159	chr1	1218382	1239791	chr1	1222843	1222844	rs180999821	C	A	0|0	0|0:2493,0|1:6,1|0:5	0|0:89,1|0:1	89	0.00219649	control	.	.	.	.	.	.
NA19159	chr1	1218382	1239791	chr1	1223305	1223306	rs374104468	C	T	0|0	0|0:2501,0|1:1,1|0:2	0|0:89,1|0:1	89	0.000599042	control	.	.	.	.	.	.
NA19159	chr1	1218382	1239791	chr1	1223527	1223528	rs566797697	C	T	0|0	0|0:2502,0|1:1,1|0:1	0|0:89,1|0:1	89	0.000399361	control	.	.	.	.	.	.
NA19159	chr1	1218382	1239791	chr1	1223539	1223540	rs138379055	C	T	0|0	0|0:2487,0|1:8,1|0:9	0|0:89,1|0:1	89	0.00339457	control	.	.	.	.	.	.
NA19159	chr1	1218382	1239791	chr1	1223552	1223553	rs533979018	A	G	0|0	0|0:2503,1|0:1	0|0:89,1|0:1	89	0.000199681	control	.	.	.	.	.	.
NA19159	chr1	1218382	1239791	chr1	1225266	1225267	rs570285290	C	G	0|0	0|0:2483,0|1:8,1|0:13	0|0:89,1|0:1	89	0.00419329	control	.	.	.	.	.	.
NA19159	chr1	1218382	1239791	chr1	1225593	1225594	rs57733624	C	T	0|0	0|0:2472,0|1:10,1|0:22	0|0:89,1|0:1	89	0.00638978	control	.	.	.	.	.	.
NA19159	chr1	1218382	1239791	chr1	1225603	1225604	rs201847189	A	G	0|0	0|0:2489,0|1:3,1|0:12	0|0:89,1|0:1	89	0.00299521	control	.	.	.	.	.	.
NA19159	chr1	1218382	1239791	chr1	1225990	1225991	rs115582722	A	G	0|0	0|0:2468,0|1:12,1|0:24	0|0:89,1|0:1	89	0.0071885	control	.	.	.	.	.	.
NA19159	chr1	1218382	1239791	chr1	1226312	1226313	rs373426509	G	A	0|0	0|0:2503,1|0:1	0|0:89,1|0:1	89	0.000199681	control	.	.	.	.	.	.
NA19159	chr1	1218382	1239791	chr1	1226511	1226512	rs114257304	G	A,T	0|0	0|0:2460,0|1:15,1|0:27,2|0:2	0|0:89,1|0:1	89	0.00878594	control	.	.	.	.	.	.
NA19159	chr1	1218382	1239791	chr1	1227103	1227104	rs571100294	G	A	0|0	0|0:2499,0|1:3,1|0:2	0|0:89,1|0:1	89	0.000998403	control	.	.	.	.	.	.
NA19159	chr1	1218382	1239791	chr1	1227222	1227223	rs184736558	C	T	0|0	0|0:2498,0|1:4,1|0:2	0|0:89,1|0:1	89	0.00119808	control	.	.	.	.	.	.
NA19159	chr1	1218382	1239791	chr1	1227336	1227337	rs533659455	G	C	0|0	0|0:2502,1|0:2	0|0:89,1|0:1	89	0.000399361	control	.	.	.	.	.	.
NA19159	chr1	1218382	1239791	chr1	1227727	1227728	rs566268513	G	A	0|0	0|0:2503,1|0:1	0|0:89,1|0:1	89	0.000199681	control	.	.	.	.	.	.
NA19159	chr1	1218382	1239791	chr1	1228311	1228312	rs75602242	C	T	0|0	0|0:2503,1|0:1	0|0:89,1|0:1	89	0.000199681	control	.	.	.	.	.	.
NA19159	chr1	1218382	1239791	chr1	1229094	1229095	rs201454095	G	A	0|0	0|0:2503,1|0:1	0|0:89,1|0:1	89	0.000199681	control	.	.	.	.	.	.
NA19159	chr1	1218382	1239791	chr1	1229537	1229538	rs148138514	C	T	0|0	0|0:2480,0|1:9,1|0:15	0|0:89,1|0:1	89	0.00479233	control	.	.	.	.	.	.
NA19159	chr1	1218382	1239791	chr1	1230042	1230043	rs572853937	C	T	0|0	0|0:2503,1|0:1	0|0:89,1|0:1	89	0.000199681	control	.	.	.	.	.	.
NA19159	chr1	1218382	1239791	chr1	1230600	1230601	rs377634006	G	A	0|0	0|0:2502,0|1:1,1|0:1	0|0:89,1|0:1	89	0.000399361	control	.	.	.	.	.	.
NA19159	chr1	1218382	1239791	chr1	1231244	1231245	rs141926737	C	G	0|0	0|0:2493,0|1:5,1|0:6	0|0:89,1|0:1	89	0.00219649	control	.	.	.	.	.	.
NA19159	chr1	1218382	1239791	chr1	1231935	1231936	rs529560009	G	A	0|0	0|0:2488,0|1:7,1|0:9	0|0:89,1|0:1	89	0.00319489	control	.	.	.	.	.	.
NA19159	chr1	1218382	1239791	chr1	1232247	1232248	rs528865188	C	T	0|0	0|0:2500,0|1:2,1|0:2	0|0:89,1|0:1	89	0.000798722	control	.	.	.	.	.	.
NA19159	chr1	1218382	1239791	chr1	1233171	1233172	rs202085708	G	A	0|0	0|0:2500,0|1:3,1|0:1	0|0:89,1|0:1	89	0.000798722	control	.	.	.	.	.	.
NA19159	chr1	1218382	1239791	chr1	1233481	1233482	rs142233597	G	A	0|0	0|0:2502,0|1:1,1|0:1	0|0:89,1|0:1	89	0.000399361	control	.	.	.	.	.	.
NA19159	chr1	1218382	1239791	chr1	1234125	1234126	rs574510358	G	A	0|0	0|0:2503,1|0:1	0|0:89,1|0:1	89	0.000199681	control	.	.	.	.	.	.
NA19159	chr1	1218382	1239791	chr1	1234158	1234159	rs150794191	G	A	0|0	0|0:2496,0|1:5,1|0:3	0|0:89,1|0:1	89	0.00159744	control	.	.	.	.	.	.
NA19159	chr1	1218382	1239791	chr1	1234232	1234233	rs376908176	C	T	0|0	0|0:2493,0|1:5,1|0:6	0|0:89,1|0:1	89	0.00219649	control	.	.	.	.	.	.
NA19159	chr1	1218382	1239791	chr1	1234544	1234545	rs568753041	C	T	0|0	0|0:2485,0|1:7,1|0:12	0|0:89,1|0:1	89	0.00379393	control	.	.	.	.	.	.
NA19159	chr1	1218382	1239791	chr1	1236704	1236705	rs142524576	T	C	0|0	0|0:2494,0|1:3,1|0:7	0|0:89,1|0:1	89	0.0019968	control	.	.	.	.	.	.
NA19159	chr1	1218382	1239791	chr1	1238045	1238046	rs77979329	A	G	0|0	0|0:2496,0|1:4,1|0:4	0|0:89,1|0:1	89	0.00159744	control	.	.	.	.	.	.
NA19159	chr1	1218382	1239791	chr1	1238190	1238191	rs546847798	T	C	0|0	0|0:2490,0|1:7,1|0:7	0|0:89,1|0:1	89	0.00279553	control	.	.	.	.	.	.
NA19159	chr1	1218382	1239791	chr1	1238352	1238353	rs200244253	T	A	0|0	0|0:2503,1|0:1	0|0:89,1|0:1	89	0.000199681	control	.	.	.	.	.	.
NA12044	chr1	9877810	9897985	chr1	9878373	9878374	rs571379865	G	T	0|0	0|0:2497,0|1:3,1|0:4	0|0:89,1|0:1	89	0.00139776	control	.	.	.	.	.	.
NA12044	chr1	9877810	9897985	chr1	9878374	9878375	rs538843240	T	G	0|0	0|0:2502,0|1:1,1|0:1	0|0:89,1|0:1	89	0.000399361	control	.	.	.	.	.	.
NA12044	chr1	9877810	9897985	chr1	9878377	9878378	rs551543440	T	G	0|0	0|0:2503,1|0:1	0|0:89,1|0:1	89	0.000199681	control	.	.	.	.	.	.
NA12044	chr1	9877810	9897985	chr1	9879230	9879231	rs538250294	A	G	0|0	0|0:2502,0|1:1,1|0:1	0|0:89,1|0:1	89	0.000399361	control	.	.	.	.	.	.
NA12044	chr1	9877810	9897985	chr1	9879234	9879235	rs71643072	G	A	0|0	0|0:2482,0|1:8,1|0:14	0|0:89,1|0:1	89	0.00439297	control	.	.	.	.	.	.
NA12044	chr1	9877810	9897985	chr1	9879947	9879948	rs150291456	T	C	0|0	0|0:2480,0|1:13,1|0:11	0|0:89,1|0:1	89	0.00479233	control	.	.	.	.	.	.
NA12044	chr1	9877810	9897985	chr1	9879953	9879954	rs75292549	C	A	0|0	0|0:2498,0|1:3,1|0:3	0|0:89,1|0:1	89	0.00119808	control	.	.	.	.	.	.
NA12044	chr1	9877810	9897985	chr1	9879971	9879972	rs143700297	T	C	0|0	0|0:2480,0|1:13,1|0:11	0|0:89,1|0:1	89	0.00479233	control	.	.	.	.	.	.
NA12044	chr1	9877810	9897985	chr1	9880200	9880201	rs558556961	G	A	0|0	0|0:2502,0|1:1,1|0:1	0|0:89,1|0:1	89	0.000399361	control	.	.	.	.	.	.
NA12044	chr1	9877810	9897985	chr1	9880629	9880630	rs80137653	T	G	0|0	0|0:2474,0|1:13,1|0:17	0|0:89,1|0:1	89	0.00599041	control	.	.	.	.	.	.
NA12044	chr1	9877810	9897985	chr1	9881371	9881372	rs182619780	G	A	0|0	0|0:2498,0|1:1,1|0:5	0|0:89,1|0:1	89	0.00119808	control	.	.	.	.	.	.
NA12044	chr1	9877810	9897985	chr1	9881693	9881694	rs150815340	T	C	0|0	0|0:2474,0|1:13,1|0:17	0|0:89,1|0:1	89	0.00599041	control	.	.	.	.	.	.
NA12044	chr1	9877810	9897985	chr1	9882784	9882785	rs114402451	T	G	0|0	0|0:2502,0|1:1,1|0:1	0|0:89,1|0:1	89	0.000399361	control	.	.	.	.	.	.
NA12044	chr1	9877810	9897985	chr1	9883265	9883266	rs148843277	G	C	0|0	0|0:2474,0|1:7,1|0:22,1|1:1	0|0:89,1|0:1	89	0.0061901	control	.	.	.	.	.	.
NA12044	chr1	9877810	9897985	chr1	9884445	9884446	rs6685957	A	G	0|0	0|0:2474,0|1:13,1|0:17	0|0:89,1|0:1	89	0.00599041	control	.	.	.	.	.	.
NA12044	chr1	9877810	9897985	chr1	9887109	9887110	rs76014022	A	G	0|0	0|0:2489,0|1:9,1|0:6	0|0:89,1|0:1	89	0.00299521	control	.	.	.	.	.	.
NA12044	chr1	9877810	9897985	chr1	9887482	9887483	rs534674637	ACT	A	0|0	0|0:2498,0|1:3,1|0:3	0|0:89,1|0:1	89	0.00119808	control	.	.	.	.	.	.
NA12044	chr1	9877810	9897985	chr1	9888915	9888916	rs566242023	A	T	0|0	0|0:2473,0|1:15,1|0:16	0|0:89,1|0:1	89	0.0061901	control	.	.	.	.	.	.
NA12044	chr1	9877810	9897985	chr1	9888924	9888925	rs536454858	A	T	0|0	0|0:2487,0|1:9,1|0:8	0|0:89,1|0:1	89	0.00339457	control	.	.	.	.	.	.
NA12044	chr1	9877810	9897985	chr1	9889006	9889007	rs548220876	G	A	0|0	0|0:2502,1|0:2	0|0:89,1|0:1	89	0.000399361	control	.	.	.	.	.	.
NA12044	chr1	9877810	9897985	chr1	9889281	9889282	rs114201833	G	A	0|0	0|0:2473,0|1:19,1|0:11,1|1:1	0|0:89,1|0:1	89	0.00638978	control	.	.	.	.	.	.
NA12044	chr1	9877810	9897985	chr1	9889757	9889758	rs148893484	A	G	0|0	0|0:2489,0|1:9,1|0:6	0|0:89,1|0:1	89	0.00299521	control	.	.	.	.	.	.
NA12044	chr1	9877810	9897985	chr1	9890108	9890109	rs180931549	C	T	0|0	0|0:2494,0|1:3,1|0:7	0|0:89,1|0:1	89	0.0019968	control	.	.	.	.	.	.
NA12044	chr1	9877810	9897985	chr1	9890800	9890801	rs570932793	C	T	0|0	0|0:2503,1|0:1	0|0:89,1|0:1	89	0.000199681	control	.	.	.	.	.	.
NA12044	chr1	9877810	9897985	chr1	9892541	9892542	rs145059958	G	A	0|0	0|0:2471,0|1:20,1|0:12,1|1:1	0|0:89,1|0:1	89	0.00678914	control	.	.	.	.	.	.
NA12044	chr1	9877810	9897985	chr1	9893111	9893112	rs148287376	G	A	0|0	0|0:2476,0|1:6,1|0:21,1|1:1	0|0:89,1|0:1	89	0.00579073	control	.	.	.	.	.	.
NA12044	chr1	9877810	9897985	chr1	9893947	9893948	rs576583574	C	T	0|0	0|0:2503,1|0:1	0|0:89,1|0:1	89	0.000199681	control	.	.	.	.	.	.
NA12044	chr1	9877810	9897985	chr1	9897005	9897006	rs115506988	G	T	0|0	0|0:2498,0|1:4,1|0:2	0|0:89,1|0:1	89	0.00119808	control	.	.	.	.	.	.
NA12044	chr1	9877810	9897985	chr1	9897702	9897703	rs560259125	A	G	0|0	0|0:2497,0|1:6,1|0:1	0|0:89,1|0:1	89	0.00139776	control	.	.	.	.	.	.
NA18519	chr1	15241268	15261882	chr1	15242021	15242022	rs570646358	G	A	0|0	0|0:2499,0|1:3,1|0:2	0|0:89,1|0:1	89	0.000998403	control	.	.	.	.	.	.
NA18519	chr1	15241268	15261882	chr1	15243609	15243610	rs148868348	T	C	0|0	0|0:2497,0|1:2,1|0:5	0|0:89,1|0:1	89	0.00139776	control	.	.	.	.	.	.
NA18519	chr1	15241268	15261882	chr1	15243987	15243988	rs113532493	C	T	0|0	0|0:2482,0|1:9,1|0:12,1|1:1	0|0:89,1|0:1	89	0.00459265	control	.	.	.	.	.	.
NA18519	chr1	15241268	15261882	chr1	15248243	15248244	rs115056423	G	A	0|0	0|0:2490,0|1:4,1|0:10	0|0:89,1|0:1	89	0.00279553	control	.	.	.	.	.	.
NA18519	chr1	15241268	15261882	chr1	15248998	15248999	rs111808439	A	G	0|0	0|0:2475,0|1:15,1|0:14	0|0:89,1|0:1	89	0.00579073	control	.	.	.	.	.	.
NA18519	chr1	15241268	15261882	chr1	15249070	15249071	rs146143582	C	G	0|0	0|0:2489,0|1:7,1|0:8	0|0:89,1|0:1	89	0.00299521	control	.	.	.	.	.	.
NA18519	chr1	15241268	15261882	chr1	15252058	15252059	rs147702220	A	G	0|0	0|0:2489,0|1:8,1|0:7	0|0:89,1|0:1	89	0.00299521	control	.	.	.	.	.	.
NA18519	chr1	15241268	15261882	chr1	15253714	15253715	rs141572688	G	A	0|0	0|0:2485,0|1:11,1|0:8	0|0:89,1|0:1	89	0.00379393	control	.	.	.	.	.	.
NA18519	chr1	15241268	15261882	chr1	15253771	15253772	rs150911958	G	T	0|0	0|0:2455,0|1:22,1|0:27	0|0:89,1|0:1	89	0.00978434	control	.	.	.	.	.	.
NA18519	chr1	15241268	15261882	chr1	15254154	15254155	rs568231959	A	G	0|0	0|0:2503,1|0:1	0|0:89,1|0:1	89	0.000199681	control	.	.	.	.	.	.
NA18519	chr1	15241268	15261882	chr1	15255846	15255847	rs184239044	C	T	0|0	0|0:2495,0|1:5,1|0:4	0|0:89,1|0:1	89	0.00179712	control	.	.	.	.	.	.
NA18519	chr1	15241268	15261882	chr1	15257152	15257153	rs552738044	C	G	0|0	0|0:2503,1|0:1	0|0:89,1|0:1	89	0.000199681	control	.	.	.	.	.	.
NA18519	chr1	15241268	15261882	chr1	15257831	15257832	rs188465286	C	G	0|0	0|0:2487,0|1:7,1|0:10	0|0:89,1|0:1	89	0.00339457	control	.	.	.	.	.	.
NA18519	chr1	15241268	15261882	chr1	15258050	15258051	rs185842442	T	C	0|0	0|0:2501,0|1:2,1|0:1	0|0:89,1|0:1	89	0.000599042	control	.	.	.	.	.	.
NA18519	chr1	15241268	15261882	chr1	15258335	15258336	rs149935634	C	A	0|0	0|0:2480,0|1:10,1|0:13,1|1:1	0|0:89,1|0:1	89	0.00499201	control	.	.	.	.	.	.
NA18519	chr1	15241268	15261882	chr1	15258405	15258406	rs191534125	C	G	0|0	0|0:2485,0|1:11,1|0:8	0|0:89,1|0:1	89	0.00379393	control	.	.	.	.	.	.
NA18519	chr1	15241268	15261882	chr1	15259626	15259627	rs142553428	G	C	0|0	0|0:2479,0|1:11,1|0:13,1|1:1	0|0:89,1|0:1	89	0.00519169	control	.	.	.	.	.	.
NA18519	chr1	15241268	15261882	chr1	15259632	15259633	rs150961198	G	C	0|0	0|0:2479,0|1:11,1|0:13,1|1:1	0|0:89,1|0:1	89	0.00519169	control	.	.	.	.	.	.
NA18519	chr1	15241268	15261882	chr1	15259743	15259744	rs150456553	C	G	0|0	0|0:2503,1|0:1	0|0:89,1|0:1	89	0.000199681	control	.	.	.	.	.	.
NA18519	chr1	15241268	15261882	chr1	15260386	15260387	rs564278471	A	G	0|0	0|0:2503,1|0:1	0|0:89,1|0:1	89	0.000199681	control	.	.	.	.	.	.
NA18519	chr1	15241268	15261882	chr1	15261116	15261117	rs536353044	C	T	0|0	0|0:2494,0|1:6,1|0:4	0|0:89,1|0:1	89	0.0019968	control	.	.	.	.	.	.
NA19098	chr1	28563735	28583941	chr1	28565872	28565873	rs572958945	AAAAAAC	A	0|0	0|0:2500,0|1:1,1|0:3	0|0:89,1|0:1	89	0.000798722	control	.	.	.	.	.	.
NA19098	chr1	28563735	28583941	chr1	28566466	28566467	rs149566091	G	A	0|0	0|0:2498,0|1:2,1|0:4	0|0:89,1|0:1	89	0.00119808	control	.	.	.	.	.	.
NA19098	chr1	28563735	28583941	chr1	28567488	28567489	rs72659862	C	T	0|0	0|0:2500,0|1:1,1|0:3	0|0:89,1|0:1	89	0.000798722	control	.	.	.	.	.	.
NA19098	chr1	28563735	28583941	chr1	28568642	28568643	rs149062493	C	T	0|0	0|0:2497,0|1:3,1|0:4	0|0:89,1|0:1	89	0.00139776	control	.	.	.	.	.	.
NA19098	chr1	28563735	28583941	chr1	28569261	28569262	rs181934030	G	A	0|0	0|0:2474,0|1:14,1|0:16	0|0:89,1|0:1	89	0.00599041	control	.	.	.	.	.	.
NA19098	chr1	28563735	28583941	chr1	28569925	28569926	rs534252064	C	G	0|0	0|0:2503,1|0:1	0|0:89,1|0:1	89	0.000199681	control	.	.	.	.	.	.
NA19098	chr1	28563735	28583941	chr1	28573641	28573642	rs543674656	A	AAAAG	0|0	0|0:2493,0|1:3,1|0:8	0|0:89,1|0:1	89	0.00219649	control	.	.	.	.	.	.
NA19098	chr1	28563735	28583941	chr1	28575514	28575515	rs148305931	T	C	0|0	0|0:2497,0|1:3,1|0:4	0|0:89,1|0:1	89	0.00139776	control	.	.	.	.	.	.
NA19098	chr1	28563735	28583941	chr1	28576456	28576457	rs111968097	G	A	0|0	0|0:2494,0|1:7,1|0:3	0|0:89,1|0:1	89	0.0019968	control	.	.	.	.	.	.
NA19098	chr1	28563735	28583941	chr1	28576612	28576613	rs138412550	G	C	0|0	0|0:2496,0|1:4,1|0:4	0|0:89,1|0:1	89	0.00159744	control	.	.	.	.	.	.
NA19098	chr1	28563735	28583941	chr1	28577063	28577064	rs187794257	C	T	0|0	0|0:2502,0|1:1,1|0:1	0|0:89,1|0:1	89	0.000399361	control	.	.	.	.	.	.
NA19098	chr1	28563735	28583941	chr1	28578148	28578149	rs189106904	A	G	0|0	0|0:2496,0|1:4,1|0:4	0|0:89,1|0:1	89	0.00159744	control	.	.	.	.	.	.
NA19098	chr1	28563735	28583941	chr1	28578421	28578422	rs540010129	G	T	0|0	0|0:2503,1|0:1	0|0:89,1|0:1	89	0.000199681	control	.	.	.	.	.	.
NA19098	chr1	28563735	28583941	chr1	28579981	28579982	rs547376450	T	C	0|0	0|0:2503,1|0:1	0|0:89,1|0:1	89	0.000199681	control	.	.	.	.	.	.
NA19098	chr1	28563735	28583941	chr1	28580459	28580460	rs576206703	G	A	0|0	0|0:2500,0|1:1,1|0:3	0|0:89,1|0:1	89	0.000798722	control	.	.	.	.	.	.
NA06985	chr1	28644481	28666148	chr1	28645553	28645554	rs528523631	A	G	0|0	0|0:2497,0|1:5,1|0:2	0|0:89,1|0:1	89	0.00139776	control	.	.	.	.	.	.
NA06985	chr1	28644481	28666148	chr1	28646182	28646183	rs185653004	G	A	0|0	0|0:2497,0|1:5,1|0:2	0|0:89,1|0:1	89	0.00139776	control	.	.	.	.	.	.
NA06985	chr1	28644481	28666148	chr1	28647216	28647217	rs190451142	C	G	0|0	0|0:2498,0|1:2,1|0:4	0|0:89,1|0:1	89	0.00119808	control	.	.	.	.	.	.
NA06985	chr1	28644481	28666148	chr1	28649099	28649100	rs552320820	G	A	0|0	0|0:2498,0|1:4,1|0:2	0|0:89,1|0:1	89	0.00119808	control	.	.	.	.	.	.
NA06985	chr1	28644481	28666148	chr1	28649865	28649866	rs190728268	A	G	0|0	0|0:2497,0|1:5,1|0:2	0|0:89,1|0:1	89	0.00139776	control	.	.	.	.	.	.
NA06985	chr1	28644481	28666148	chr1	28651023	28651024	rs554441196	G	A	0|0	0|0:2503,1|0:1	0|0:89,1|0:1	89	0.000199681	control	.	.	.	.	.	.
NA06985	chr1	28644481	28666148	chr1	28651520	28651521	rs149067359	G	A	0|0	0|0:2487,0|1:7,1|0:10	0|0:89,1|0:1	89	0.00339457	control	.	.	.	.	.	.
NA06985	chr1	28644481	28666148	chr1	28652239	28652240	rs564578399	A	G	0|0	0|0:2501,0|1:1,1|0:2	0|0:89,1|0:1	89	0.000599042	control	.	.	.	.	.	.
NA06985	chr1	28644481	28666148	chr1	28652823	28652824	rs567399559	G	C	0|0	0|0:2497,0|1:4,1|0:3	0|0:89,1|0:1	89	0.00139776	control	.	.	.	.	.	.
NA06985	chr1	28644481	28666148	chr1	28653001	28653002	esv3585578	G	<CN0>	0|0	0|0:2500,0|1:2,1|0:2	0|0:89,1|0:1	89	0.000798722	control	.	.	.	.	.	.
NA06985	chr1	28644481	28666148	chr1	28655582	28655583	rs111887712	C	T	0|0	0|0:2491,0|1:10,1|0:3	0|0:89,1|0:1	89	0.00259585	control	.	.	.	.	.	.
NA06985	chr1	28644481	28666148	chr1	28657903	28657904	rs547776122	C	G	0|0	0|0:2503,1|0:1	0|0:89,1|0:1	89	0.000199681	control	.	.	.	.	.	.
NA06985	chr1	28644481	28666148	chr1	28658384	28658385	rs146481618	G	A	0|0	0|0:2470,0|1:13,1|0:21	0|0:89,1|0:1	89	0.00678914	control	.	.	.	.	.	.
NA06985	chr1	28644481	28666148	chr1	28658385	28658386	rs113689006	C	T	0|0	0|0:2494,0|1:7,1|0:3	0|0:89,1|0:1	89	0.0019968	control	.	.	.	.	.	.
NA06985	chr1	28644481	28666148	chr1	28659367	28659368	rs150389503	G	T	0|0	0|0:2484,0|1:10,1|0:10	0|0:89,1|0:1	89	0.00399361	control	.	.	.	.	.	.
NA06985	chr1	28644481	28666148	chr1	28659508	28659509	rs570169787	G	A	0|0	0|0:2503,1|0:1	0|0:89,1|0:1	89	0.000199681	control	.	.	.	.	.	.
NA06985	chr1	28644481	28666148	chr1	28660579	28660580	rs189698029	A	G	0|0	0|0:2498,0|1:5,1|0:1	0|0:89,1|0:1	89	0.00119808	control	.	.	.	.	.	.
NA06985	chr1	28644481	28666148	chr1	28661583	28661584	rs186269323	G	A	0|0	0|0:2503,1|0:1	0|0:89,1|0:1	89	0.000199681	control	.	.	.	.	.	.
NA06985	chr1	28644481	28666148	chr1	28662587	28662588	rs187308641	T	A	0|0	0|0:2498,0|1:4,1|0:2	0|0:89,1|0:1	89	0.00119808	control	.	.	.	.	.	.
NA06985	chr1	28644481	28666148	chr1	28663818	28663819	rs527661559	T	C	0|0	0|0:2499,0|1:3,1|0:2	0|0:89,1|0:1	89	0.000998403	control	.	.	.	.	.	.
NA19102	chr1	32704022	32724309	chr1	32704118	32704119	rs545859322	A	G	0|0	0|0:2491,0|1:8,1|0:5	0|0:89,1|0:1	89	0.00259585	control	.	.	.	.	.	.
NA19102	chr1	32704022	32724309	chr1	32706989	32706990	rs544948382	C	G	0|0	0|0:2502,1|0:2	0|0:89,1|0:1	89	0.000399361	control	.	.	.	.	.	.
NA19102	chr1	32704022	32724309	chr1	32707012	32707013	rs61734933	C	T	0|0	0|0:2473,0|1:17,1|0:14	0|0:89,1|0:1	89	0.0061901	control	.	.	.	.	.	.
NA19102	chr1	32704022	32724309	chr1	32707121	32707122	rs550262759	G	T	0|0	0|0:2502,1|0:2	0|0:89,1|0:1	89	0.000399361	control	.	.	.	.	.	.
NA19102	chr1	32704022	32724309	chr1	32707547	32707548	rs78714489	C	T	0|0	0|0:2490,0|1:9,1|0:5	0|0:89,1|0:1	89	0.00279553	control	.	.	.	.	.	.
NA19102	chr1	32704022	32724309	chr1	32708309	32708310	rs114775277	G	A	0|0	0|0:2502,1|0:2	0|0:89,1|0:1	89	0.000399361	control	.	.	.	.	.	.
NA19102	chr1	32704022	32724309	chr1	32708337	32708338	rs186402265	C	T	0|0	0|0:2503,1|0:1	0|0:89,1|0:1	89	0.000199681	control	.	.	.	.	.	.
NA19102	chr1	32704022	32724309	chr1	32708368	32708369	rs114437073	A	C	0|0	0|0:2465,0|1:15,1|0:24	0|0:89,1|0:1	89	0.00778754	control	.	.	.	.	.	.
NA19102	chr1	32704022	32724309	chr1	32708444	32708445	rs377274098	G	A	0|0	0|0:2502,1|0:2	0|0:89,1|0:1	89	0.000399361	control	.	.	.	.	.	.
NA19102	chr1	32704022	32724309	chr1	32714746	32714747	rs530755047	C	T	0|0	0|0:2500,0|1:1,1|0:3	0|0:89,1|0:1	89	0.000798722	control	.	.	.	.	.	.
NA19102	chr1	32704022	32724309	chr1	32715312	32715313	rs183632188	G	A	0|0	0|0:2503,1|0:1	0|0:89,1|0:1	89	0.000199681	control	.	.	.	.	.	.
NA19102	chr1	32704022	32724309	chr1	32715498	32715499	rs144253163	C	T	0|0	0|0:2483,0|1:12,1|0:9	0|0:89,1|0:1	89	0.00419329	control	.	.	.	.	.	.
NA19102	chr1	32704022	32724309	chr1	32716648	32716649	rs190275868	C	T	0|0	0|0:2497,0|1:3,1|0:4	0|0:89,1|0:1	89	0.00139776	control	.	.	.	.	.	.
NA19102	chr1	32704022	32724309	chr1	32716945	32716946	rs374051573	G	C	0|0	0|0:2490,0|1:9,1|0:5	0|0:89,1|0:1	89	0.00279553	control	.	.	.	.	.	.
NA19102	chr1	32704022	32724309	chr1	32717212	32717213	rs188885888	G	A	0|0	0|0:2498,0|1:2,1|0:3,1|1:1	0|0:89,1|0:1	89	0.00139776	control	.	.	.	.	.	.
NA19102	chr1	32704022	32724309	chr1	32717572	32717573	rs182917064	A	C	0|0	0|0:2500,0|1:1,1|0:3	0|0:89,1|0:1	89	0.000798722	control	.	.	.	.	.	.
NA19102	chr1	32704022	32724309	chr1	32718587	32718588	rs78924608	G	A	0|0	0|0:2490,0|1:9,1|0:5	0|0:89,1|0:1	89	0.00279553	control	.	.	.	.	.	.
NA19102	chr1	32704022	32724309	chr1	32718886	32718887	rs148030501	C	T	0|0	0|0:2490,0|1:9,1|0:5	0|0:89,1|0:1	89	0.00279553	control	.	.	.	.	.	.
NA19102	chr1	32704022	32724309	chr1	32718896	32718897	rs141908348	A	G	0|0	0|0:2500,0|1:3,1|0:1	0|0:89,1|0:1	89	0.000798722	control	.	.	.	.	.	.
NA19102	chr1	32704022	32724309	chr1	32719047	32719048	rs34195184	C	T	0|0	0|0:2483,0|1:10,1|0:10,1|1:1	0|0:89,1|0:1	89	0.00439297	control	.	.	.	.	.	.
NA19102	chr1	32704022	32724309	chr1	32719962	32719963	rs147536671	T	G	0|0	0|0:2483,0|1:10,1|0:10,1|1:1	0|0:89,1|0:1	89	0.00439297	control	.	.	.	.	.	.
NA19102	chr1	32704022	32724309	chr1	32720868	32720869	rs148764600	C	A	0|0	0|0:2490,0|1:9,1|0:5	0|0:89,1|0:1	89	0.00279553	control	.	.	.	.	.	.
NA19102	chr1	32704022	32724309	chr1	32721972	32721973	rs146563213	G	A	0|0	0|0:2490,0|1:9,1|0:5	0|0:89,1|0:1	89	0.00279553	control	.	.	.	.	.	.
NA19102	chr1	32704022	32724309	chr1	32721984	32721985	rs190642434	G	A	0|0	0|0:2502,1|0:2	0|0:89,1|0:1	89	0.000399361	control	.	.	.	.	.	.
NA19102	chr1	32704022	32724309	chr1	32722656	32722657	rs182600842	T	A	0|0	0|0:2503,1|0:1	0|0:89,1|0:1	89	0.000199681	control	.	.	.	.	.	.
NA19102	chr1	32704022	32724309	chr1	32722730	32722731	rs192580283	G	A	0|0	0|0:2503,1|0:1	0|0:89,1|0:1	89	0.000199681	control	.	.	.	.	.	.
NA19099	chr1	38402518	38422819	chr1	38402539	38402540	rs190589395	G	A	0|0	0|0:2498,0|1:1,1|0:5	0|0:89,1|0:1	89	0.00119808	control	.	.	.	.	.	.
NA19099	chr1	38402518	38422819	chr1	38402735	38402736	rs569472941	G	A	0|0	0|0:2499,1|0:5	0|0:89,1|0:1	89	0.000998403	control	.	.	.	.	.	.
NA19099	chr1	38402518	38422819	chr1	38403841	38403842	rs577381276	G	A	0|0	0|0:2503,1|0:1	0|0:89,1|0:1	89	0.000199681	control	.	.	.	.	.	.
NA19099	chr1	38402518	38422819	chr1	38404199	38404200	rs150614531	C	T	0|0	0|0:2488,0|1:11,1|0:5	0|0:89,1|0:1	89	0.00319489	control	.	.	.	.	.	.
NA19099	chr1	38402518	38422819	chr1	38404860	38404861	rs571039509	C	T	0|0	0|0:2499,1|0:5	0|0:89,1|0:1	89	0.000998403	control	.	.	.	.	.	.
NA19099	chr1	38402518	38422819	chr1	38405296	38405297	rs181468300	A	G	0|0	0|0:2487,0|1:8,1|0:9	0|0:89,1|0:1	89	0.00339457	control	.	.	.	.	.	.
NA19099	chr1	38402518	38422819	chr1	38405944	38405945	rs28718357	G	A	0|0	0|0:2496,0|1:1,1|0:7	0|0:89,1|0:1	89	0.00159744	control	.	.	.	.	.	.
NA19099	chr1	38402518	38422819	chr1	38407335	38407336	rs527737459	C	T	0|0	0|0:2499,0|1:1,1|0:4	0|0:89,1|0:1	89	0.000998403	control	.	.	.	.	.	.
NA19099	chr1	38402518	38422819	chr1	38407381	38407382	rs549932134	G	A	0|0	0|0:2499,1|0:5	0|0:89,1|0:1	89	0.000998403	control	.	.	.	.	.	.
NA19099	chr1	38402518	38422819	chr1	38407944	38407945	rs193131642	A	C	0|0	0|0:2501,1|0:3	0|0:89,1|0:1	89	0.000599042	control	.	.	.	.	.	.
NA19099	chr1	38402518	38422819	chr1	38408666	38408667	rs532229052	T	G	0|0	0|0:2491,0|1:3,1|0:10	0|0:89,1|0:1	89	0.00259585	control	.	.	.	.	.	.
NA19099	chr1	38402518	38422819	chr1	38408941	38408942	rs558016809	C	T	0|0	0|0:2498,0|1:1,1|0:5	0|0:89,1|0:1	89	0.00119808	control	.	.	.	.	.	.
NA19099	chr1	38402518	38422819	chr1	38409006	38409007	rs532388844	G	A	0|0	0|0:2502,1|0:2	0|0:89,1|0:1	89	0.000399361	control	.	.	.	.	.	.
NA19099	chr1	38402518	38422819	chr1	38409080	38409081	rs569799127	G	A	0|0	0|0:2503,1|0:1	0|0:89,1|0:1	89	0.000199681	control	.	.	.	.	.	.
NA19099	chr1	38402518	38422819	chr1	38410466	38410467	rs552351797	C	T	0|0	0|0:2489,0|1:6,1|0:9	0|0:89,1|0:1	89	0.00299521	control	.	.	.	.	.	.
NA19099	chr1	38402518	38422819	chr1	38411011	38411012	rs115623045	C	T	0|0	0|0:2503,1|0:1	0|0:89,1|0:1	89	0.000199681	control	.	.	.	.	.	.
NA19099	chr1	38402518	38422819	chr1	38412835	38412836	rs537795600	C	T	0|0	0|0:2503,1|0:1	0|0:89,1|0:1	89	0.000199681	control	.	.	.	.	.	.
NA19099	chr1	38402518	38422819	chr1	38413389	38413390	rs140550969	C	T	0|0	0|0:2502,1|0:2	0|0:89,1|0:1	89	0.000399361	control	.	.	.	.	.	.
NA19099	chr1	38402518	38422819	chr1	38413633	38413634	rs190003337	T	G	0|0	0|0:2481,0|1:7,1|0:16	0|0:89,1|0:1	89	0.00459265	control	.	.	.	.	.	.
NA19099	chr1	38402518	38422819	chr1	38414062	38414063	rs181639920	C	G	0|0	0|0:2500,1|0:4	0|0:89,1|0:1	89	0.000798722	control	.	.	.	.	.	.
NA19099	chr1	38402518	38422819	chr1	38417568	38417569	rs535169274	T	G	0|0	0|0:2473,0|1:15,1|0:16	0|0:89,1|0:1	89	0.0061901	control	.	.	.	.	.	.
NA19099	chr1	38402518	38422819	chr1	38418169	38418170	rs149199798	G	A	0|0	0|0:2487,0|1:8,1|0:9	0|0:89,1|0:1	89	0.00339457	control	.	.	.	.	.	.
NA19099	chr1	38402518	38422819	chr1	38419017	38419018	rs189715024	G	A	0|0	0|0:2502,0|1:1,1|0:1	0|0:89,1|0:1	89	0.000399361	control	.	.	.	.	.	.
NA19099	chr1	38402518	38422819	chr1	38419354	38419355	rs192952176	G	A	0|0	0|0:2499,1|0:5	0|0:89,1|0:1	89	0.000998403	control	.	.	.	.	.	.
NA19099	chr1	38402518	38422819	chr1	38421253	38421254	rs552199942	G	A	0|0	0|0:2503,1|0:1	0|0:89,1|0:1	89	0.000199681	control	.	.	.	.	.	.
NA19099	chr1	38402518	38422819	chr1	38421466	38421467	rs149836826	A	G	0|0	0|0:2501,1|0:3	0|0:89,1|0:1	89	0.000599042	control	.	.	.	.	.	.
NA19099	chr1	38402518	38422819	chr1	38421798	38421799	rs556756878	C	T	0|0	0|0:2502,0|1:1,1|0:1	0|0:89,1|0:1	89	0.000399361	control	.	.	.	.	.	.
NA12751	chr1	40014970	40036203	chr1	40016491	40016492	rs146699916	C	T	0|0	0|0:2503,1|0:1	0|0:89,1|0:1	89	0.000199681	control	.	.	.	.	.	.
NA12751	chr1	40014970	40036203	chr1	40019460	40019461	rs150594560	G	A	0|0	0|0:2502,0|1:1,1|0:1	0|0:89,1|0:1	89	0.000399361	control	.	.	.	.	.	.
NA12751	chr1	40014970	40036203	chr1	40021139	40021140	rs77223330	A	G	0|0	0|0:2497,0|1:2,1|0:5	0|0:89,1|0:1	89	0.00139776	control	.	.	.	.	.	.
NA12751	chr1	40014970	40036203	chr1	40021764	40021765	rs111618270	T	C	0|0	0|0:2485,0|1:9,1|0:10	0|0:89,1|0:1	89	0.00379393	control	.	.	.	.	.	.
NA12751	chr1	40014970	40036203	chr1	40025717	40025718	rs139336053	T	G	0|0	0|0:2489,0|1:4,1|0:11	0|0:89,1|0:1	89	0.00299521	control	.	.	.	.	.	.
NA12751	chr1	40014970	40036203	chr1	40025730	40025731	rs563439475	G	C	0|0	0|0:2495,0|1:4,1|0:5	0|0:89,1|0:1	89	0.00179712	control	.	.	.	.	.	.
NA12751	chr1	40014970	40036203	chr1	40027360	40027361	rs200646087	T	C	0|0	0|0:2493,0|1:3,1|0:8	0|0:89,1|0:1	89	0.00219649	control	.	.	.	.	.	.
NA12751	chr1	40014970	40036203	chr1	40028252	40028253	rs112239550	G	A	0|0	0|0:2485,0|1:9,1|0:10	0|0:89,1|0:1	89	0.00379393	control	.	.	.	.	.	.
NA12751	chr1	40014970	40036203	chr1	40028883	40028884	rs148326668	C	A	0|0	0|0:2496,0|1:6,1|0:2	0|0:89,1|0:1	89	0.00159744	control	.	.	.	.	.	.
NA12751	chr1	40014970	40036203	chr1	40031487	40031488	rs190549381	A	G	0|0	0|0:2492,0|1:5,1|0:7	0|0:89,1|0:1	89	0.00239617	control	.	.	.	.	.	.
NA12751	chr1	40014970	40036203	chr1	40032054	40032055	rs116318205	G	A	0|0	0|0:2486,0|1:11,1|0:7	0|0:89,1|0:1	89	0.00359425	control	.	.	.	.	.	.
NA12751	chr1	40014970	40036203	chr1	40032458	40032459	rs147748833;rs548115552	TAGA	CAGA,T	0|0	0|0:2487,0|1:2,0|2:5,1|0:7,2|0:3	0|0:89,1|0:1	89	0.00339457	control	.	.	.	.	.	.
NA12751	chr1	40014970	40036203	chr1	40033369	40033370	rs146539230	T	A	0|0	0|0:2495,0|1:6,1|0:3	0|0:89,1|0:1	89	0.00179712	control	.	.	.	.	.	.
NA12751	chr1	40014970	40036203	chr1	40033725	40033726	rs560547517	G	A	0|0	0|0:2501,0|1:1,1|0:2	0|0:89,1|0:1	89	0.000599042	control	.	.	.	.	.	.
NA12751	chr1	40014970	40036203	chr1	40033755	40033756	rs549650700	C	T	0|0	0|0:2503,1|0:1	0|0:89,1|0:1	89	0.000199681	control	.	.	.	.	.	.
NA12751	chr1	40014970	40036203	chr1	40033796	40033797	rs552374710	C	T	0|0	0|0:2501,0|1:2,1|0:1	0|0:89,1|0:1	89	0.000599042	control	.	.	.	.	.	.
NA12751	chr1	40014970	40036203	chr1	40033869	40033870	rs182169165	A	G	0|0	0|0:2497,0|1:4,1|0:3	0|0:89,1|0:1	89	0.00139776	control	.	.	.	.	.	.
NA12751	chr1	40014970	40036203	chr1	40035688	40035689	rs149266045	T	C	0|0	0|0:2494,0|1:3,1|0:7	0|0:89,1|0:1	89	0.0019968	control	.	.	.	.	.	.
NA18499	chr1	59602407	59622711	chr1	59602673	59602674	rs147716450	T	C	0|0	0|0:2492,0|1:6,1|0:6	0|0:89,1|0:1	89	0.00239617	control	.	.	.	.	.	.
NA18499	chr1	59602407	59622711	chr1	59602959	59602960	rs116389365	C	T	0|0	0|0:2493,0|1:3,1|0:8	0|0:89,1|0:1	89	0.00219649	control	.	.	.	.	.	.
NA18499	chr1	59602407	59622711	chr1	59603002	59603003	rs144879999	C	T	0|0	0|0:2503,1|0:1	0|0:89,1|0:1	89	0.000199681	control	.	.	.	.	.	.
NA18499	chr1	59602407	59622711	chr1	59603427	59603428	rs547861032	G	A	0|0	0|0:2502,0|1:1,1|0:1	0|0:89,1|0:1	89	0.000399361	control	.	.	.	.	.	.
NA18499	chr1	59602407	59622711	chr1	59603713	59603714	rs138234019	C	T	0|0	0|0:2492,0|1:3,1|0:9	0|0:89,1|0:1	89	0.00239617	control	.	.	.	.	.	.
NA18499	chr1	59602407	59622711	chr1	59605797	59605798	rs191700125	C	A	0|0	0|0:2494,0|1:6,1|0:4	0|0:89,1|0:1	89	0.0019968	control	.	.	.	.	.	.
NA18499	chr1	59602407	59622711	chr1	59605859	59605860	rs150508295	C	T	0|0	0|0:2477,0|1:13,1|0:14	0|0:89,1|0:1	89	0.00539137	control	.	.	.	.	.	.
NA18499	chr1	59602407	59622711	chr1	59605922	59605923	rs549843619	C	T	0|0	0|0:2503,1|0:1	0|0:89,1|0:1	89	0.000199681	control	.	.	.	.	.	.
NA18499	chr1	59602407	59622711	chr1	59608000	59608001	rs551761282	T	C	0|0	0|0:2490,0|1:4,1|0:10	0|0:89,1|0:1	89	0.00279553	control	.	.	.	.	.	.
NA18499	chr1	59602407	59622711	chr1	59611238	59611239	rs370207182	C	T	0|0	0|0:2501,0|1:1,1|0:2	0|0:89,1|0:1	89	0.000599042	control	.	.	.	.	.	.
NA18499	chr1	59602407	59622711	chr1	59616937	59616938	rs191082949	G	A	0|0	0|0:2484,0|1:6,1|0:14	0|0:89,1|0:1	89	0.00399361	control	.	.	.	.	.	.
NA18499	chr1	59602407	59622711	chr1	59618101	59618102	rs191927076	G	A	0|0	0|0:2492,0|1:4,1|0:8	0|0:89,1|0:1	89	0.00239617	control	.	.	.	.	.	.
NA18499	chr1	59602407	59622711	chr1	59620529	59620530	rs191786364	C	T	0|0	0|0:2480,0|1:13,1|0:11	0|0:89,1|0:1	89	0.00479233	control	.	.	.	.	.	.
NA18499	chr1	59602407	59622711	chr1	59620719	59620720	rs560537781	A	C	0|0	0|0:2502,0|1:1,1|0:1	0|0:89,1|0:1	89	0.000399361	control	.	.	.	.	.	.
NA06985	chr1	111496020	111517161	chr1	111497194	111497195	rs147534309	T	A	0|0	0|0:2473,0|1:13,1|0:18	0|0:89,1|0:1	89	0.0061901	control	.	.	.	.	.	.
NA06985	chr1	111496020	111517161	chr1	111498097	111498098	rs116817487	A	G	0|0	0|0:2493,0|1:4,1|0:7	0|0:89,1|0:1	89	0.00219649	control	.	.	.	.	.	.
NA06985	chr1	111496020	111517161	chr1	111501806	111501807	rs80345357	T	C	0|0	0|0:2499,1|0:5	0|0:89,1|0:1	89	0.000998403	control	.	.	.	.	.	.
NA06985	chr1	111496020	111517161	chr1	111504477	111504478	rs138564057	T	C	0|0	0|0:2498,0|1:1,1|0:5	0|0:89,1|0:1	89	0.00119808	control	.	.	.	.	.	.
NA06985	chr1	111496020	111517161	chr1	111506205	111506206	rs201435640	G	A	0|0	0|0:2503,1|0:1	0|0:89,1|0:1	89	0.000199681	control	.	.	.	.	.	.
NA06985	chr1	111496020	111517161	chr1	111506543	111506544	rs542958205	C	A	0|0	0|0:2501,1|0:3	0|0:89,1|0:1	89	0.000599042	control	.	.	.	.	.	.
NA06985	chr1	111496020	111517161	chr1	111507148	111507149	rs544776354	C	G	0|0	0|0:2502,1|0:2	0|0:89,1|0:1	89	0.000399361	control	.	.	.	.	.	.
NA06985	chr1	111496020	111517161	chr1	111507694	111507695	rs150320658	T	C	0|0	0|0:2500,0|1:3,1|0:1	0|0:89,1|0:1	89	0.000798722	control	.	.	.	.	.	.
NA06985	chr1	111496020	111517161	chr1	111514457	111514458	rs141293465	C	T	0|0	0|0:2497,0|1:2,1|0:5	0|0:89,1|0:1	89	0.00139776	control	.	.	.	.	.	.
NA11881	chr1	149972399	149992855	chr1	149974892	149974893	rs587642073	A	C	0|0	0|0:2503,1|0:1	0|0:89,1|0:1	89	0.000199681	control	.	.	.	.	.	.
NA11881	chr1	149972399	149992855	chr1	149974893	149974894	rs587716426	C	T	0|0	0|0:2502,0|1:1,1|0:1	0|0:89,1|0:1	89	0.000399361	control	.	.	.	.	.	.
NA11881	chr1	149972399	149992855	chr1	149975366	149975367	rs587753575	T	C	0|0	0|0:2503,1|0:1	0|0:89,1|0:1	89	0.000199681	control	.	.	.	.	.	.
NA11881	chr1	149972399	149992855	chr1	149979459	149979460	rs587632220	C	T	0|0	0|0:2495,0|1:4,1|0:5	0|0:89,1|0:1	89	0.00179712	control	.	.	.	.	.	.
NA11881	chr1	149972399	149992855	chr1	149981679	149981680	rs75039904	A	G	0|0	0|0:2503,1|0:1	0|0:89,1|0:1	89	0.000199681	control	.	.	.	.	.	.
NA11881	chr1	149972399	149992855	chr1	149982648	149982649	rs183301913	G	A	0|0	0|0:2501,0|1:1,1|0:2	0|0:89,1|0:1	89	0.000599042	control	.	.	.	.	.	.
NA11881	chr1	149972399	149992855	chr1	149988416	149988417	rs587615246	T	C	0|0	0|0:2485,0|1:8,1|0:11	0|0:89,1|0:1	89	0.00379393	control	.	.	.	.	.	.
NA11881	chr1	149972399	149992855	chr1	149991547	149991548	rs180761919	A	T	0|0	0|0:2496,0|1:3,1|0:5	0|0:89,1|0:1	89	0.00159744	control	.	.	.	.	.	.
NA12144	chr1	151216934	151237537	chr1	151217080	151217081	rs71625114	G	A	0|0	0|0:2493,0|1:4,1|0:7	0|0:89,1|0:1	89	0.00219649	control	.	.	.	.	.	.
NA12144	chr1	151216934	151237537	chr1	151217160	151217161	rs114197868	T	G	0|0	0|0:2459,0|1:23,1|0:20,1|1:2	0|0:89,1|0:1	89	0.00938498	control	.	.	.	.	.	.
NA12144	chr1	151216934	151237537	chr1	151220201	151220202	rs587686963	C	T	0|0	0|0:2503,1|0:1	0|0:89,1|0:1	89	0.000199681	control	.	.	.	.	.	.
NA12144	chr1	151216934	151237537	chr1	151223401	151223402	rs112643948	C	A	0|0	0|0:2492,0|1:4,1|0:8	0|0:89,1|0:1	89	0.00239617	control	.	.	.	.	.	.
NA12144	chr1	151216934	151237537	chr1	151225264	151225265	rs587593988	A	G	0|0	0|0:2499,0|1:3,1|0:2	0|0:89,1|0:1	89	0.000998403	control	.	.	.	.	.	.
NA12144	chr1	151216934	151237537	chr1	151226805	151226806	rs587760276	C	T	0|0	0|0:2502,0|1:1,1|0:1	0|0:89,1|0:1	89	0.000399361	control	.	.	.	.	.	.
NA12144	chr1	151216934	151237537	chr1	151228811	151228812	rs184959188	T	G	0|0	0|0:2459,0|1:23,1|0:20,1|1:2	0|0:89,1|0:1	89	0.00938498	control	.	.	.	.	.	.
NA12144	chr1	151216934	151237537	chr1	151229427	151229428	rs145356138	T	C	0|0	0|0:2471,0|1:19,1|0:13,1|1:1	0|0:89,1|0:1	89	0.00678914	control	.	.	.	.	.	.
NA12144	chr1	151216934	151237537	chr1	151229676	151229677	rs587602281	TTTCCTCA	T	0|0	0|0:2494,0|1:6,1|0:4	0|0:89,1|0:1	89	0.0019968	control	.	.	.	.	.	.
NA12144	chr1	151216934	151237537	chr1	151230471	151230472	rs11804061	G	C	0|0	0|0:2459,0|1:23,1|0:20,1|1:2	0|0:89,1|0:1	89	0.00938498	control	.	.	.	.	.	.
NA12144	chr1	151216934	151237537	chr1	151231645	151231646	rs114481771	G	A	0|0	0|0:2502,1|0:2	0|0:89,1|0:1	89	0.000399361	control	.	.	.	.	.	.
NA12144	chr1	151216934	151237537	chr1	151233214	151233215	rs185206307	G	A	0|0	0|0:2503,1|0:1	0|0:89,1|0:1	89	0.000199681	control	.	.	.	.	.	.
NA12144	chr1	151216934	151237537	chr1	151233519	151233520	rs148679301	C	A	0|0	0|0:2457,0|1:24,1|0:21,1|1:2	0|0:89,1|0:1	89	0.00978434	control	.	.	.	.	.	.
NA12144	chr1	151216934	151237537	chr1	151234366	151234367	rs114785209	G	A	0|0	0|0:2458,0|1:24,1|0:20,1|1:2	0|0:89,1|0:1	89	0.00958466	control	.	.	.	.	.	.
NA12144	chr1	151216934	151237537	chr1	151234706	151234707	rs201730638	G	A	0|0	0|0:2503,1|0:1	0|0:89,1|0:1	89	0.000199681	control	.	.	.	.	.	.
NA12144	chr1	151216934	151237537	chr1	151235897	151235898	rs182248954	C	T	0|0	0|0:2493,0|1:7,1|0:4	0|0:89,1|0:1	89	0.00219649	control	.	.	.	.	.	.
NA12144	chr1	151216934	151237537	chr1	151236140	151236141	rs587626795	A	T	0|0	0|0:2503,1|0:1	0|0:89,1|0:1	89	0.000199681	control	.	.	.	.	.	.
NA12144	chr1	151216934	151237537	chr1	151236795	151236796	rs587703149	A	T	0|0	0|0:2503,1|0:1	0|0:89,1|0:1	89	0.000199681	control	.	.	.	.	.	.
NA12144	chr1	151216934	151237537	chr1	151237064	151237065	rs112464484	C	T	0|0	0|0:2491,0|1:4,1|0:9	0|0:89,1|0:1	89	0.00259585	control	.	.	.	.	.	.
NA18861	chr1	155025007	155046363	chr1	155025020	155025021	rs551378457	G	A	0|0	0|0:2503,1|0:1	0|0:89,1|0:1	89	0.000199681	control	.	.	.	.	.	.
NA18861	chr1	155025007	155046363	chr1	155025713	155025714	rs116669715	G	A	0|0	0|0:2488,0|1:7,1|0:9	0|0:89,1|0:1	89	0.00319489	control	.	.	.	.	.	.
NA18861	chr1	155025007	155046363	chr1	155026374	155026375	rs182207452	T	C	0|0	0|0:2487,0|1:7,1|0:9,1|1:1	0|0:89,1|0:1	89	0.00359425	control	.	.	.	.	.	.
NA18861	chr1	155025007	155046363	chr1	155026997	155026998	rs189434769	A	G	0|0	0|0:2494,0|1:2,1|0:8	0|0:89,1|0:1	89	0.0019968	control	.	.	.	.	.	.
NA18861	chr1	155025007	155046363	chr1	155027218	155027219	rs569036944	A	C	0|0	0|0:2482,0|1:10,1|0:12	0|0:89,1|0:1	89	0.00439297	control	.	.	.	.	.	.
NA18861	chr1	155025007	155046363	chr1	155029338	155029339	rs114509629	C	T	0|0	0|0:2487,0|1:7,1|0:10	0|0:89,1|0:1	89	0.00339457	control	.	.	.	.	.	.
NA18861	chr1	155025007	155046363	chr1	155030095	155030096	rs200064275	C	T	0|0	0|0:2500,0|1:2,1|0:2	0|0:89,1|0:1	89	0.000798722	control	.	.	.	.	.	.
NA18861	chr1	155025007	155046363	chr1	155030363	155030364	rs114498585	G	A	0|0	0|0:2500,0|1:2,1|0:2	0|0:89,1|0:1	89	0.000798722	control	.	.	.	.	.	.
NA18861	chr1	155025007	155046363	chr1	155031703	155031704	rs563964273	C	T	0|0	0|0:2502,1|0:2	0|0:89,1|0:1	89	0.000399361	control	.	.	.	.	.	.
NA18861	chr1	155025007	155046363	chr1	155031704	155031705	rs575947024	A	G	0|0	0|0:2502,1|0:2	0|0:89,1|0:1	89	0.000399361	control	.	.	.	.	.	.
NA18861	chr1	155025007	155046363	chr1	155032769	155032770	rs184882573	C	T	0|0	0|0:2503,1|0:1	0|0:89,1|0:1	89	0.000199681	control	.	.	.	.	.	.
NA18861	chr1	155025007	155046363	chr1	155033578	155033579	rs188456940	C	T	0|0	0|0:2494,0|1:3,1|0:7	0|0:89,1|0:1	89	0.0019968	control	.	.	.	.	.	.
NA18861	chr1	155025007	155046363	chr1	155034228	155034229	rs144089621	T	G	0|0	0|0:2494,0|1:3,1|0:7	0|0:89,1|0:1	89	0.0019968	control	.	.	.	.	.	.
NA18861	chr1	155025007	155046363	chr1	155035837	155035838	rs141889239	G	A	0|0	0|0:2502,0|1:1,1|0:1	0|0:89,1|0:1	89	0.000399361	control	.	.	.	.	.	.
NA18861	chr1	155025007	155046363	chr1	155036555	155036556	rs531398491	G	C	0|0	0|0:2490,0|1:6,1|0:8	0|0:89,1|0:1	89	0.00279553	control	.	.	.	.	.	.
NA18861	chr1	155025007	155046363	chr1	155039463	155039464	rs114301457	C	T	0|0	0|0:2493,0|1:3,1|0:8	0|0:89,1|0:1	89	0.00219649	control	.	.	.	.	.	.
NA18861	chr1	155025007	155046363	chr1	155039737	155039738	rs143447984	C	T	0|0	0|0:2493,0|1:5,1|0:6	0|0:89,1|0:1	89	0.00219649	control	.	.	.	.	.	.
NA18861	chr1	155025007	155046363	chr1	155042236	155042237	rs138128692	G	A	0|0	0|0:2493,0|1:4,1|0:7	0|0:89,1|0:1	89	0.00219649	control	.	.	.	.	.	.
NA18861	chr1	155025007	155046363	chr1	155043429	155043430	rs372025923	A	G	0|0	0|0:2499,0|1:1,1|0:4	0|0:89,1|0:1	89	0.000998403	control	.	.	.	.	.	.
NA18861	chr1	155025007	155046363	chr1	155044842	155044843	rs77768461	C	T	0|0	0|0:2497,0|1:1,1|0:6	0|0:89,1|0:1	89	0.00139776	control	.	.	.	.	.	.
NA18861	chr1	155025007	155046363	chr1	155045950	155045951	rs373014605	G	A	0|0	0|0:2502,0|1:1,1|0:1	0|0:89,1|0:1	89	0.000399361	control	.	.	.	.	.	.
NA19160	chr1	158109394	158130046	chr1	158110496	158110497	rs189812135	T	C	0|0	0|0:2498,0|1:3,1|0:3	0|0:89,1|0:1	89	0.00119808	control	.	.	.	.	.	.
NA19160	chr1	158109394	158130046	chr1	158111305	158111306	rs146449416	G	A	0|0	0|0:2492,0|1:5,1|0:7	0|0:89,1|0:1	89	0.00239617	control	.	.	.	.	.	.
NA19160	chr1	158109394	158130046	chr1	158112204	158112205	rs534812147	T	A	0|0	0|0:2497,0|1:4,1|0:3	0|0:89,1|0:1	89	0.00139776	control	.	.	.	.	.	.
NA19160	chr1	158109394	158130046	chr1	158115072	158115073	rs186233741	C	T	0|0	0|0:2498,0|1:3,1|0:3	0|0:89,1|0:1	89	0.00119808	control	.	.	.	.	.	.
NA19160	chr1	158109394	158130046	chr1	158115091	158115092	rs190948171	G	A	0|0	0|0:2498,0|1:3,1|0:3	0|0:89,1|0:1	89	0.00119808	control	.	.	.	.	.	.
NA19160	chr1	158109394	158130046	chr1	158115312	158115313	rs535711304	A	G	0|0	0|0:2498,0|1:3,1|0:3	0|0:89,1|0:1	89	0.00119808	control	.	.	.	.	.	.
NA19160	chr1	158109394	158130046	chr1	158116065	158116066	rs565882416	G	A	0|0	0|0:2502,1|0:2	0|0:89,1|0:1	89	0.000399361	control	.	.	.	.	.	.
NA19160	chr1	158109394	158130046	chr1	158116434	158116435	rs191841552	C	T	0|0	0|0:2502,1|0:2	0|0:89,1|0:1	89	0.000399361	control	.	.	.	.	.	.
NA19160	chr1	158109394	158130046	chr1	158116840	158116841	rs569467135	G	A	0|0	0|0:2503,1|0:1	0|0:89,1|0:1	89	0.000199681	control	.	.	.	.	.	.
NA19160	chr1	158109394	158130046	chr1	158117147	158117148	rs150740541	G	A	0|0	0|0:2498,0|1:3,1|0:3	0|0:89,1|0:1	89	0.00119808	control	.	.	.	.	.	.
NA19160	chr1	158109394	158130046	chr1	158119722	158119723	rs78291337	A	G	0|0	0|0:2502,1|0:2	0|0:89,1|0:1	89	0.000399361	control	.	.	.	.	.	.
NA19160	chr1	158109394	158130046	chr1	158120191	158120192	rs149248698	C	A	0|0	0|0:2498,0|1:3,1|0:3	0|0:89,1|0:1	89	0.00119808	control	.	.	.	.	.	.
NA19160	chr1	158109394	158130046	chr1	158122217	158122218	rs536674484	ATTT	A	0|0	0|0:2498,0|1:3,1|0:3	0|0:89,1|0:1	89	0.00119808	control	.	.	.	.	.	.
NA19160	chr1	158109394	158130046	chr1	158125090	158125091	rs558498303	T	C	0|0	0|0:2503,1|0:1	0|0:89,1|0:1	89	0.000199681	control	.	.	.	.	.	.
NA19160	chr1	158109394	158130046	chr1	158125192	158125193	rs142814151	G	A	0|0	0|0:2458,0|1:31,1|0:15	0|0:89,1|0:1	89	0.0091853	control	.	.	.	.	.	.
NA19160	chr1	158109394	158130046	chr1	158125724	158125725	rs142680977	A	G	0|0	0|0:2498,0|1:3,1|0:3	0|0:89,1|0:1	89	0.00119808	control	.	.	.	.	.	.
NA19160	chr1	158109394	158130046	chr1	158127040	158127041	rs183266570	T	C	0|0	0|0:2503,1|0:1	0|0:89,1|0:1	89	0.000199681	control	.	.	.	.	.	.
NA19160	chr1	158109394	158130046	chr1	158128052	158128053	rs111439706	T	C	0|0	0|0:2463,0|1:14,1|0:26,1|1:1	0|0:89,1|0:1	89	0.00838658	control	.	.	.	.	.	.
NA19160	chr1	158109394	158130046	chr1	158128679	158128680	rs570686767	G	A	0|0	0|0:2503,1|0:1	0|0:89,1|0:1	89	0.000199681	control	.	.	.	.	.	.
NA19160	chr1	158109394	158130046	chr1	158129765	158129766	rs74122725	C	T	0|0	0|0:2485,0|1:8,1|0:11	0|0:89,1|0:1	89	0.00379393	control	.	.	.	.	.	.
NA12874	chr1	160029846	160050668	chr1	160030025	160030026	rs139332447	G	A	0|0	0|0:2503,1|0:1	0|0:89,1|0:1	89	0.000199681	control	.	.	.	.	.	.
NA12874	chr1	160029846	160050668	chr1	160031549	160031550	rs563673189	G	T	0|0	0|0:2502,1|0:2	0|0:89,1|0:1	89	0.000399361	control	.	.	.	.	.	.
NA12874	chr1	160029846	160050668	chr1	160032372	160032373	rs528323203	G	A	0|0	0|0:2502,1|0:2	0|0:89,1|0:1	89	0.000399361	control	.	.	.	.	.	.
NA12874	chr1	160029846	160050668	chr1	160035844	160035845	rs151323459	G	A	0|0	0|0:2462,0|1:10,1|0:31,1|1:1	0|0:89,1|0:1	89	0.00858626	control	.	.	.	.	.	.
NA12874	chr1	160029846	160050668	chr1	160036647	160036648	rs551480950	G	T	0|0	0|0:2483,0|1:9,1|0:12	0|0:89,1|0:1	89	0.00419329	control	.	.	.	.	.	.
NA12874	chr1	160029846	160050668	chr1	160037240	160037241	rs147807368	G	A	0|0	0|0:2502,1|0:2	0|0:89,1|0:1	89	0.000399361	control	.	.	.	.	.	.
NA12874	chr1	160029846	160050668	chr1	160037800	160037801	rs12095477	C	A	0|0	0|0:2462,0|1:10,1|0:31,1|1:1	0|0:89,1|0:1	89	0.00858626	control	.	.	.	.	.	.
NA12874	chr1	160029846	160050668	chr1	160038617	160038618	rs140098342	C	T	0|0	0|0:2490,0|1:10,1|0:4	0|0:89,1|0:1	89	0.00279553	control	.	.	.	.	.	.
NA12874	chr1	160029846	160050668	chr1	160040216	160040217	rs376961639	C	A	0|0	0|0:2498,0|1:2,1|0:4	0|0:89,1|0:1	89	0.00119808	control	.	.	.	.	.	.
NA12874	chr1	160029846	160050668	chr1	160040440	160040441	rs12081490	G	A	0|0	0|0:2462,0|1:10,1|0:31,1|1:1	0|0:89,1|0:1	89	0.00858626	control	.	.	.	.	.	.
NA12874	chr1	160029846	160050668	chr1	160040785	160040786	rs114875198	C	T	0|0	0|0:2495,0|1:5,1|0:4	0|0:89,1|0:1	89	0.00179712	control	.	.	.	.	.	.
NA12874	chr1	160029846	160050668	chr1	160041271	160041272	rs548572388	G	T	0|0	0|0:2503,1|0:1	0|0:89,1|0:1	89	0.000199681	control	.	.	.	.	.	.
NA12874	chr1	160029846	160050668	chr1	160041509	160041510	rs11265314	G	C	0|0	0|0:2462,0|1:10,1|0:31,1|1:1	0|0:89,1|0:1	89	0.00858626	control	.	.	.	.	.	.
NA12874	chr1	160029846	160050668	chr1	160041698	160041699	rs563031282	G	A	0|0	0|0:2499,0|1:2,1|0:3	0|0:89,1|0:1	89	0.000998403	control	.	.	.	.	.	.
NA12874	chr1	160029846	160050668	chr1	160042393	160042394	rs560362705	G	A	0|0	0|0:2503,1|0:1	0|0:89,1|0:1	89	0.000199681	control	.	.	.	.	.	.
NA12874	chr1	160029846	160050668	chr1	160042479	160042480	rs531508080	G	A	0|0	0|0:2499,0|1:2,1|0:3	0|0:89,1|0:1	89	0.000998403	control	.	.	.	.	.	.
NA12874	chr1	160029846	160050668	chr1	160042879	160042880	rs575114681	T	G	0|0	0|0:2499,0|1:1,1|0:4	0|0:89,1|0:1	89	0.000998403	control	.	.	.	.	.	.
NA12874	chr1	160029846	160050668	chr1	160043586	160043587	rs116011364	C	A	0|0	0|0:2503,1|0:1	0|0:89,1|0:1	89	0.000199681	control	.	.	.	.	.	.
NA12874	chr1	160029846	160050668	chr1	160044036	160044037	rs561704513	C	T	0|0	0|0:2500,1|0:4	0|0:89,1|0:1	89	0.000798722	control	.	.	.	.	.	.
NA12874	chr1	160029846	160050668	chr1	160045088	160045089	rs573968033	G	A	0|0	0|0:2495,0|1:1,1|0:8	0|0:89,1|0:1	89	0.00179712	control	.	.	.	.	.	.
NA12874	chr1	160029846	160050668	chr1	160045125	160045126	rs142049680	G	A	0|0	0|0:2491,0|1:3,1|0:10	0|0:89,1|0:1	89	0.00259585	control	.	.	.	.	.	.
NA12874	chr1	160029846	160050668	chr1	160047681	160047682	rs11265315	T	C	0|0	0|0:2463,0|1:10,1|0:30,1|1:1	0|0:89,1|0:1	89	0.00838658	control	.	.	.	.	.	.
NA12874	chr1	160029846	160050668	chr1	160049039	160049040	rs143701476	A	G	0|0	0|0:2493,0|1:3,1|0:8	0|0:89,1|0:1	89	0.00219649	control	.	.	.	.	.	.
NA12874	chr1	160029846	160050668	chr1	160049621	160049622	rs11265316	T	C	0|0	0|0:2463,0|1:10,1|0:30,1|1:1	0|0:89,1|0:1	89	0.00838658	control	.	.	.	.	.	.
NA12874	chr1	160029846	160050668	chr1	160049807	160049808	rs139308418	C	T	0|0	0|0:2497,0|1:4,1|0:3	0|0:89,1|0:1	89	0.00139776	control	.	.	.	.	.	.
NA12874	chr1	160029846	160050668	chr1	160050427	160050428	rs12077566	T	C	0|0	0|0:2463,0|1:10,1|0:30,1|1:1	0|0:89,1|0:1	89	0.00838658	control	.	.	.	.	.	.
NA12874	chr1	160029846	160050668	chr1	160050502	160050503	rs552046252	C	G	0|0	0|0:2495,0|1:5,1|0:4	0|0:89,1|0:1	89	0.00179712	control	.	.	.	.	.	.
NA12874	chr1	160029846	160050668	chr1	160050642	160050643	rs564090316	C	T	0|0	0|0:2500,0|1:2,1|0:2	0|0:89,1|0:1	89	0.000798722	control	.	.	.	.	.	.
NA19225	chr1	192767634	192788891	chr1	192767962	192767963	rs187232644	T	G	0|0	0|0:2500,0|1:2,1|0:2	0|0:89,1|0:1	89	0.000798722	control	.	.	.	.	.	.
NA19225	chr1	192767634	192788891	chr1	192768707	192768708	rs535556684	C	T	0|0	0|0:2491,0|1:5,1|0:8	0|0:89,1|0:1	89	0.00259585	control	.	.	.	.	.	.
NA19225	chr1	192767634	192788891	chr1	192777116	192777117	rs115700720	C	A	0|0	0|0:2489,0|1:8,1|0:7	0|0:89,1|0:1	89	0.00299521	control	.	.	.	.	.	.
NA19225	chr1	192767634	192788891	chr1	192778205	192778206	rs141030117	A	G	0|0	0|0:2503,1|0:1	0|0:89,1|0:1	89	0.000199681	control	.	.	.	.	.	.
NA19225	chr1	192767634	192788891	chr1	192778861	192778862	rs186283475	C	G	0|0	0|0:2488,0|1:8,1|0:8	0|0:89,1|0:1	89	0.00319489	control	.	.	.	.	.	.
NA19225	chr1	192767634	192788891	chr1	192781028	192781029	rs116425030	G	A	0|0	0|0:2487,0|1:9,1|0:8	0|0:89,1|0:1	89	0.00339457	control	.	.	.	.	.	.
NA19225	chr1	192767634	192788891	chr1	192781840	192781841	rs80255659	C	A	0|0	0|0:2502,1|0:2	0|0:89,1|0:1	89	0.000399361	control	.	.	.	.	.	.
NA19225	chr1	192767634	192788891	chr1	192782003	192782004	rs144321641	G	A	0|0	0|0:2483,0|1:9,1|0:11,1|1:1	0|0:89,1|0:1	89	0.00439297	control	.	.	.	.	.	.
NA19225	chr1	192767634	192788891	chr1	192783510	192783511	rs151129050	A	T	0|0	0|0:2502,0|1:1,1|0:1	0|0:89,1|0:1	89	0.000399361	control	.	.	.	.	.	.
NA19225	chr1	192767634	192788891	chr1	192785427	192785428	rs115229029	C	A	0|0	0|0:2494,0|1:7,1|0:3	0|0:89,1|0:1	89	0.0019968	control	.	.	.	.	.	.
NA19225	chr1	192767634	192788891	chr1	192785454	192785455	rs138179901	C	T	0|0	0|0:2501,0|1:2,1|0:1	0|0:89,1|0:1	89	0.000599042	control	.	.	.	.	.	.
NA19225	chr1	192767634	192788891	chr1	192786046	192786047	rs573226328	A	G	0|0	0|0:2502,0|1:1,1|0:1	0|0:89,1|0:1	89	0.000399361	control	.	.	.	.	.	.
NA19225	chr1	192767634	192788891	chr1	192788162	192788163	rs551193491	T	G	0|0	0|0:2503,1|0:1	0|0:89,1|0:1	89	0.000199681	control	.	.	.	.	.	.
NA12144	chr1	202300823	202321279	chr1	202302021	202302022	rs552050083	C	T	0|0	0|0:2503,1|0:1	0|0:89,1|0:1	89	0.000199681	control	.	.	.	.	.	.
NA12144	chr1	202300823	202321279	chr1	202302371	202302372	rs201271123	G	A	0|0	0|0:2503,1|0:1	0|0:89,1|0:1	89	0.000199681	control	.	.	.	.	.	.
NA12144	chr1	202300823	202321279	chr1	202302842	202302843	rs115732555	A	G	0|0	0|0:2498,0|1:1,1|0:5	0|0:89,1|0:1	89	0.00119808	control	.	.	.	.	.	.
NA12144	chr1	202300823	202321279	chr1	202303882	202303883	rs556714184	T	C	0|0	0|0:2501,0|1:2,1|0:1	0|0:89,1|0:1	89	0.000599042	control	.	.	.	.	.	.
NA12144	chr1	202300823	202321279	chr1	202304118	202304119	rs201663062	C	T	0|0	0|0:2503,1|0:1	0|0:89,1|0:1	89	0.000199681	control	.	.	.	.	.	.
NA12144	chr1	202300823	202321279	chr1	202304465	202304466	rs56283140	G	A	0|0	0|0:2503,1|0:1	0|0:89,1|0:1	89	0.000199681	control	.	.	.	.	.	.
NA12144	chr1	202300823	202321279	chr1	202306487	202306488	rs140578648	T	C	0|0	0|0:2496,0|1:3,1|0:5	0|0:89,1|0:1	89	0.00159744	control	.	.	.	.	.	.
NA12144	chr1	202300823	202321279	chr1	202307142	202307143	rs184335762	T	C	0|0	0|0:2501,0|1:2,1|0:1	0|0:89,1|0:1	89	0.000599042	control	.	.	.	.	.	.
NA12144	chr1	202300823	202321279	chr1	202307216	202307217	rs577095185	G	T	0|0	0|0:2502,0|1:1,1|0:1	0|0:89,1|0:1	89	0.000399361	control	.	.	.	.	.	.
NA12144	chr1	202300823	202321279	chr1	202307686	202307687	rs572758680	A	T	0|0	0|0:2503,1|0:1	0|0:89,1|0:1	89	0.000199681	control	.	.	.	.	.	.
NA12144	chr1	202300823	202321279	chr1	202309500	202309501	rs148404412	G	A	0|0	0|0:2500,0|1:1,1|0:3	0|0:89,1|0:1	89	0.000798722	control	.	.	.	.	.	.
NA12144	chr1	202300823	202321279	chr1	202309688	202309689	rs180814070	T	C	0|0	0|0:2498,0|1:2,1|0:4	0|0:89,1|0:1	89	0.00119808	control	.	.	.	.	.	.
NA12144	chr1	202300823	202321279	chr1	202313007	202313008	rs145686574	G	A	0|0	0|0:2497,0|1:3,1|0:4	0|0:89,1|0:1	89	0.00139776	control	.	.	.	.	.	.
NA12144	chr1	202300823	202321279	chr1	202313937	202313938	rs181398999	T	C	0|0	0|0:2498,0|1:2,1|0:4	0|0:89,1|0:1	89	0.00119808	control	.	.	.	.	.	.
NA12144	chr1	202300823	202321279	chr1	202314258	202314259	rs146629546	G	A	0|0	0|0:2470,0|1:12,1|0:19,1|1:3	0|0:89,1|0:1	89	0.00738818	control	.	.	.	.	.	.
NA12144	chr1	202300823	202321279	chr1	202314505	202314506	rs568458808	G	A	0|0	0|0:2503,1|0:1	0|0:89,1|0:1	89	0.000199681	control	.	.	.	.	.	.
NA12144	chr1	202300823	202321279	chr1	202315673	202315674	rs115474415	C	T	0|0	0|0:2497,0|1:5,1|0:2	0|0:89,1|0:1	89	0.00139776	control	.	.	.	.	.	.
NA12144	chr1	202300823	202321279	chr1	202316867	202316868	rs549500289	T	C	0|0	0|0:2495,0|1:3,1|0:6	0|0:89,1|0:1	89	0.00179712	control	.	.	.	.	.	.
NA12144	chr1	202300823	202321279	chr1	202316871	202316872	rs569566182	A	C	0|0	0|0:2495,0|1:3,1|0:6	0|0:89,1|0:1	89	0.00179712	control	.	.	.	.	.	.
NA12144	chr1	202300823	202321279	chr1	202316877	202316878	rs544554016	G	A	0|0	0|0:2495,0|1:3,1|0:6	0|0:89,1|0:1	89	0.00179712	control	.	.	.	.	.	.
NA12144	chr1	202300823	202321279	chr1	202316884	202316885	rs564667879	C	G	0|0	0|0:2495,0|1:3,1|0:6	0|0:89,1|0:1	89	0.00179712	control	.	.	.	.	.	.
NA12144	chr1	202300823	202321279	chr1	202316885	202316886	rs533676522	C	T	0|0	0|0:2495,0|1:3,1|0:6	0|0:89,1|0:1	89	0.00179712	control	.	.	.	.	.	.
NA12144	chr1	202300823	202321279	chr1	202316892	202316893	rs547244452	G	A	0|0	0|0:2495,0|1:3,1|0:6	0|0:89,1|0:1	89	0.00179712	control	.	.	.	.	.	.
NA12144	chr1	202300823	202321279	chr1	202316894	202316895	rs560654275	T	C	0|0	0|0:2495,0|1:3,1|0:6	0|0:89,1|0:1	89	0.00179712	control	.	.	.	.	.	.
NA12144	chr1	202300823	202321279	chr1	202319837	202319838	rs142913272	T	A	0|0	0|0:2501,0|1:1,1|0:2	0|0:89,1|0:1	89	0.000599042	control	.	.	.	.	.	.
NA12144	chr1	202300823	202321279	chr1	202320619	202320620	rs565956808	G	A	0|0	0|0:2498,0|1:2,1|0:4	0|0:89,1|0:1	89	0.00119808	control	.	.	.	.	.	.
NA12144	chr1	202300823	202321279	chr1	202321029	202321030	rs527921197	CCTT	C	0|0	0|0:2500,0|1:2,1|0:2	0|0:89,1|0:1	89	0.000798722	control	.	.	.	.	.	.
NA18519	chr1	207807837	207829197	chr1	207809558	207809559	rs537578770	G	A	0|0	0|0:2503,1|0:1	0|0:89,1|0:1	89	0.000199681	control	.	.	.	.	.	.
NA18519	chr1	207807837	207829197	chr1	207812064	207812065	rs181425797	C	T	0|0	0|0:2490,0|1:6,1|0:8	0|0:89,1|0:1	89	0.00279553	control	.	.	.	.	.	.
NA18519	chr1	207807837	207829197	chr1	207812788	207812789	rs141116919	C	T	0|0	0|0:2482,0|1:12,1|0:10	0|0:89,1|0:1	89	0.00439297	control	.	.	.	.	.	.
NA18519	chr1	207807837	207829197	chr1	207813385	207813386	rs539429244	T	A	0|0	0|0:2497,0|1:1,1|0:6	0|0:89,1|0:1	89	0.00139776	control	.	.	.	.	.	.
NA18519	chr1	207807837	207829197	chr1	207814857	207814858	rs146488709	G	A	0|0	0|0:2494,0|1:6,1|0:4	0|0:89,1|0:1	89	0.0019968	control	.	.	.	.	.	.
NA18519	chr1	207807837	207829197	chr1	207815421	207815422	rs528203157	G	T	0|0	0|0:2503,1|0:1	0|0:89,1|0:1	89	0.000199681	control	.	.	.	.	.	.
NA18519	chr1	207807837	207829197	chr1	207815933	207815934	rs535899167	G	A	0|0	0|0:2497,0|1:3,1|0:4	0|0:89,1|0:1	89	0.00139776	control	.	.	.	.	.	.
NA18519	chr1	207807837	207829197	chr1	207818734	207818735	rs560214782	C	T	0|0	0|0:2501,1|0:3	0|0:89,1|0:1	89	0.000599042	control	.	.	.	.	.	.
NA18519	chr1	207807837	207829197	chr1	207819130	207819131	rs111919013	C	T	0|0	0|0:2492,0|1:5,1|0:7	0|0:89,1|0:1	89	0.00239617	control	.	.	.	.	.	.
NA18519	chr1	207807837	207829197	chr1	207819352	207819353	rs139284821	A	G	0|0	0|0:2493,0|1:8,1|0:3	0|0:89,1|0:1	89	0.00219649	control	.	.	.	.	.	.
NA18519	chr1	207807837	207829197	chr1	207820791	207820792	rs543329550	A	G	0|0	0|0:2503,1|0:1	0|0:89,1|0:1	89	0.000199681	control	.	.	.	.	.	.
NA18519	chr1	207807837	207829197	chr1	207820842	207820843	rs148907921	C	G	0|0	0|0:2496,0|1:3,1|0:5	0|0:89,1|0:1	89	0.00159744	control	.	.	.	.	.	.
NA18519	chr1	207807837	207829197	chr1	207821415	207821416	rs552748521	C	T	0|0	0|0:2503,1|0:1	0|0:89,1|0:1	89	0.000199681	control	.	.	.	.	.	.
NA18519	chr1	207807837	207829197	chr1	207822375	207822376	rs146817359	A	G	0|0	0|0:2484,0|1:9,1|0:11	0|0:89,1|0:1	89	0.00399361	control	.	.	.	.	.	.
NA18519	chr1	207807837	207829197	chr1	207824261	207824262	rs527459225	C	T	0|0	0|0:2498,0|1:3,1|0:3	0|0:89,1|0:1	89	0.00119808	control	.	.	.	.	.	.
NA18519	chr1	207807837	207829197	chr1	207824352	207824353	rs375888834	A	G	0|0	0|0:2486,0|1:8,1|0:10	0|0:89,1|0:1	89	0.00359425	control	.	.	.	.	.	.
NA18519	chr1	207807837	207829197	chr1	207825485	207825486	rs182027531	G	C	0|0	0|0:2493,0|1:4,1|0:7	0|0:89,1|0:1	89	0.00219649	control	.	.	.	.	.	.
NA18519	chr1	207807837	207829197	chr1	207826394	207826395	rs573222958	G	GA	0|0	0|0:2485,0|1:9,1|0:10	0|0:89,1|0:1	89	0.00379393	control	.	.	.	.	.	.
NA18519	chr1	207807837	207829197	chr1	207828175	207828176	rs148450247	C	T	0|0	0|0:2489,0|1:7,1|0:8	0|0:89,1|0:1	89	0.00299521	control	.	.	.	.	.	.
NA18519	chr1	207807837	207829197	chr1	207828195	207828196	rs193040566	C	A	0|0	0|0:2503,1|0:1	0|0:89,1|0:1	89	0.000199681	control	.	.	.	.	.	.
NA18519	chr1	207807837	207829197	chr1	207828508	207828509	rs185334613	C	G	0|0	0|0:2497,0|1:2,1|0:5	0|0:89,1|0:1	89	0.00139776	control	.	.	.	.	.	.
NA18519	chr1	207807837	207829197	chr1	207828695	207828696	rs150580247	T	C	0|0	0|0:2487,0|1:11,1|0:6	0|0:89,1|0:1	89	0.00339457	control	.	.	.	.	.	.
NA18519	chr1	207807837	207829197	chr1	207828886	207828887	rs183975875	A	G	0|0	0|0:2484,0|1:12,1|0:8	0|0:89,1|0:1	89	0.00399361	control	.	.	.	.	.	.
NA18519	chr1	207807837	207829197	chr1	207829036	207829037	rs577497200	C	A	0|0	0|0:2503,1|0:1	0|0:89,1|0:1	89	0.000199681	control	.	.	.	.	.	.
NA07357	chr1	221039930	221060743	chr1	221040811	221040812	rs530743707	T	G	0|0	0|0:2500,0|1:3,1|0:1	0|0:89,1|0:1	89	0.000798722	control	.	.	.	.	.	.
NA07357	chr1	221039930	221060743	chr1	221041390	221041391	rs565317507	A	C	0|0	0|0:2493,0|1:6,1|0:5	0|0:89,1|0:1	89	0.00219649	control	.	.	.	.	.	.
NA07357	chr1	221039930	221060743	chr1	221042254	221042255	rs143891679	C	A	0|0	0|0:2497,1|0:7	0|0:89,1|0:1	89	0.00139776	control	.	.	.	.	.	.
NA07357	chr1	221039930	221060743	chr1	221042592	221042593	rs116320763	G	A	0|0	0|0:2500,0|1:2,1|0:2	0|0:89,1|0:1	89	0.000798722	control	.	.	.	.	.	.
NA07357	chr1	221039930	221060743	chr1	221042766	221042767	rs190396657	T	G	0|0	0|0:2501,1|0:3	0|0:89,1|0:1	89	0.000599042	control	.	.	.	.	.	.
NA07357	chr1	221039930	221060743	chr1	221043829	221043830	rs145399082	T	C	0|0	0|0:2468,0|1:18,1|0:18	0|0:89,1|0:1	89	0.0071885	control	.	.	.	.	.	.
NA07357	chr1	221039930	221060743	chr1	221044240	221044241	rs116774970	C	T	0|0	0|0:2498,0|1:3,1|0:3	0|0:89,1|0:1	89	0.00119808	control	.	.	.	.	.	.
NA07357	chr1	221039930	221060743	chr1	221045102	221045103	rs542972760	G	A	0|0	0|0:2502,1|0:2	0|0:89,1|0:1	89	0.000399361	control	.	.	.	.	.	.
NA07357	chr1	221039930	221060743	chr1	221045509	221045510	rs536727663	C	T	0|0	0|0:2503,1|0:1	0|0:89,1|0:1	89	0.000199681	control	.	.	.	.	.	.
NA07357	chr1	221039930	221060743	chr1	221047074	221047075	rs139126386	G	A	0|0	0|0:2498,0|1:2,1|0:4	0|0:89,1|0:1	89	0.00119808	control	.	.	.	.	.	.
NA07357	chr1	221039930	221060743	chr1	221049487	221049488	rs116249045	C	A	0|0	0|0:2497,0|1:4,1|0:3	0|0:89,1|0:1	89	0.00139776	control	.	.	.	.	.	.
NA07357	chr1	221039930	221060743	chr1	221052679	221052680	rs111613032	G	C	0|0	0|0:2488,0|1:6,1|0:10	0|0:89,1|0:1	89	0.00319489	control	.	.	.	.	.	.
NA07357	chr1	221039930	221060743	chr1	221052949	221052950	rs578083397	G	A	0|0	0|0:2499,0|1:3,1|0:2	0|0:89,1|0:1	89	0.000998403	control	.	.	.	.	.	.
NA07357	chr1	221039930	221060743	chr1	221053868	221053869	rs376682083	T	A	0|0	0|0:2499,0|1:3,1|0:2	0|0:89,1|0:1	89	0.000998403	control	.	.	.	.	.	.
NA07357	chr1	221039930	221060743	chr1	221054336	221054337	rs114878580	C	T	0|0	0|0:2503,1|0:1	0|0:89,1|0:1	89	0.000199681	control	.	.	.	.	.	.
NA07357	chr1	221039930	221060743	chr1	221054782	221054783	rs149239221	C	G	0|0	0|0:2499,0|1:2,1|0:3	0|0:89,1|0:1	89	0.000998403	control	.	.	.	.	.	.
NA07357	chr1	221039930	221060743	chr1	221055239	221055240	rs148419503	G	A	0|0	0|0:2479,0|1:7,1|0:18	0|0:89,1|0:1	89	0.00499201	control	.	.	.	.	.	.
NA07357	chr1	221039930	221060743	chr1	221056436	221056437	rs142626708	C	T	0|0	0|0:2477,0|1:9,1|0:17,1|1:1	0|0:89,1|0:1	89	0.00559105	control	.	.	.	.	.	.
NA07357	chr1	221039930	221060743	chr1	221056861	221056862	rs112567007	G	A	0|0	0|0:2487,0|1:7,1|0:10	0|0:89,1|0:1	89	0.00339457	control	.	.	.	.	.	.
NA07357	chr1	221039930	221060743	chr1	221057122	221057123	rs145263479	G	A	0|0	0|0:2500,0|1:2,1|0:2	0|0:89,1|0:1	89	0.000798722	control	.	.	.	.	.	.
NA07357	chr1	221039930	221060743	chr1	221058266	221058267	rs75257669	T	C	0|0	0|0:2487,0|1:12,1|0:5	0|0:89,1|0:1	89	0.00339457	control	.	.	.	.	.	.
NA07357	chr1	221039930	221060743	chr1	221058295	221058296	rs142138538	G	T	0|0	0|0:2484,0|1:7,1|0:13	0|0:89,1|0:1	89	0.00399361	control	.	.	.	.	.	.
NA07357	chr1	221039930	221060743	chr1	221058927	221058928	rs139093377	G	C	0|0	0|0:2499,0|1:3,1|0:2	0|0:89,1|0:1	89	0.000998403	control	.	.	.	.	.	.
NA07357	chr1	221039930	221060743	chr1	221060366	221060367	rs552812182	T	G	0|0	0|0:2501,0|1:1,1|0:2	0|0:89,1|0:1	89	0.000599042	control	.	.	.	.	.	.
NA11840	chr1	244613952	244635113	chr1	244617136	244617137	rs565335640	A	G	0|0	0|0:2502,0|1:1,1|0:1	0|0:89,1|0:1	89	0.000399361	control	.	.	.	.	.	.
NA11840	chr1	244613952	244635113	chr1	244619133	244619134	rs138760734	G	T	0|0	0|0:2497,0|1:2,1|0:5	0|0:89,1|0:1	89	0.00139776	control	.	.	.	.	.	.
NA11840	chr1	244613952	244635113	chr1	244619200	244619201	rs542719504	C	T	0|0	0|0:2503,1|0:1	0|0:89,1|0:1	89	0.000199681	control	.	.	.	.	.	.
NA11840	chr1	244613952	244635113	chr1	244620117	244620118	rs146246838	A	G	0|0	0|0:2497,0|1:1,1|0:6	0|0:89,1|0:1	89	0.00139776	control	.	.	.	.	.	.
NA11840	chr1	244613952	244635113	chr1	244620347	244620348	rs553078241	C	T	0|0	0|0:2500,0|1:2,1|0:2	0|0:89,1|0:1	89	0.000798722	control	.	.	.	.	.	.
NA11840	chr1	244613952	244635113	chr1	244621705	244621706	rs182370807	G	A	0|0	0|0:2495,0|1:4,1|0:5	0|0:89,1|0:1	89	0.00179712	control	.	.	.	.	.	.
NA11840	chr1	244613952	244635113	chr1	244621830	244621831	rs573336535	G	GA	0|0	0|0:2503,1|0:1	0|0:89,1|0:1	89	0.000199681	control	.	.	.	.	.	.
NA11840	chr1	244613952	244635113	chr1	244621879	244621880	rs188311353	C	T	0|0	0|0:2497,0|1:1,1|0:6	0|0:89,1|0:1	89	0.00139776	control	.	.	.	.	.	.
NA11840	chr1	244613952	244635113	chr1	244622448	244622449	rs191144012	C	T	0|0	0|0:2501,0|1:2,1|0:1	0|0:89,1|0:1	89	0.000599042	control	.	.	.	.	.	.
NA11840	chr1	244613952	244635113	chr1	244623254	244623255	rs538476994	A	G	0|0	0|0:2500,0|1:1,1|0:3	0|0:89,1|0:1	89	0.000798722	control	.	.	.	.	.	.
NA11840	chr1	244613952	244635113	chr1	244623627	244623628	rs142656823	G	A	0|0	0|0:2494,0|1:6,1|0:4	0|0:89,1|0:1	89	0.0019968	control	.	.	.	.	.	.
NA11840	chr1	244613952	244635113	chr1	244624218	244624219	rs150323090	A	G	0|0	0|0:2497,0|1:1,1|0:6	0|0:89,1|0:1	89	0.00139776	control	.	.	.	.	.	.
NA11840	chr1	244613952	244635113	chr1	244625542	244625543	rs527742428	A	G	0|0	0|0:2503,1|0:1	0|0:89,1|0:1	89	0.000199681	control	.	.	.	.	.	.
NA11840	chr1	244613952	244635113	chr1	244626603	244626604	rs187059685	C	T	0|0	0|0:2500,0|1:2,1|0:2	0|0:89,1|0:1	89	0.000798722	control	.	.	.	.	.	.
NA11840	chr1	244613952	244635113	chr1	244626714	244626715	rs567507845	G	A	0|0	0|0:2490,0|1:9,1|0:5	0|0:89,1|0:1	89	0.00279553	control	.	.	.	.	.	.
NA11840	chr1	244613952	244635113	chr1	244627055	244627056	rs374147186	G	T	0|0	0|0:2500,0|1:1,1|0:3	0|0:89,1|0:1	89	0.000798722	control	.	.	.	.	.	.
NA11840	chr1	244613952	244635113	chr1	244628347	244628348	rs553521271	T	C	0|0	0|0:2501,0|1:1,1|0:2	0|0:89,1|0:1	89	0.000599042	control	.	.	.	.	.	.
NA11840	chr1	244613952	244635113	chr1	244629170	244629171	rs188371125	C	T	0|0	0|0:2500,0|1:2,1|0:2	0|0:89,1|0:1	89	0.000798722	control	.	.	.	.	.	.
NA11840	chr1	244613952	244635113	chr1	244629412	244629413	rs181580639	G	A	0|0	0|0:2500,0|1:3,1|0:1	0|0:89,1|0:1	89	0.000798722	control	.	.	.	.	.	.
NA11840	chr1	244613952	244635113	chr1	244629510	244629511	rs138093749	T	C	0|0	0|0:2491,0|1:8,1|0:5	0|0:89,1|0:1	89	0.00259585	control	.	.	.	.	.	.
NA11840	chr1	244613952	244635113	chr1	244631904	244631905	rs185735364	G	A	0|0	0|0:2492,0|1:7,1|0:5	0|0:89,1|0:1	89	0.00239617	control	.	.	.	.	.	.
NA11840	chr1	244613952	244635113	chr1	244632457	244632458	rs113060739	C	T	0|0	0|0:2492,0|1:3,1|0:9	0|0:89,1|0:1	89	0.00239617	control	.	.	.	.	.	.
NA11840	chr1	244613952	244635113	chr1	244634015	244634016	rs189934560	A	G	0|0	0|0:2500,0|1:2,1|0:2	0|0:89,1|0:1	89	0.000798722	control	.	.	.	.	.	.
NA11840	chr1	244613952	244635113	chr1	244634091	244634092	rs185560789	A	T	0|0	0|0:2497,0|1:2,1|0:5	0|0:89,1|0:1	89	0.00139776	control	.	.	.	.	.	.
NA11840	chr1	244613952	244635113	chr1	244634187	244634188	rs112906704	T	C	0|0	0|0:2493,0|1:3,1|0:8	0|0:89,1|0:1	89	0.00219649	control	.	.	.	.	.	.
NA11840	chr1	244613952	244635113	chr1	244634351	244634352	rs545033089	T	C	0|0	0|0:2500,0|1:2,1|0:2	0|0:89,1|0:1	89	0.000798722	control	.	.	.	.	.	.
NA11840	chr1	244613952	244635113	chr1	244634551	244634552	rs116668782	A	G	0|0	0|0:2500,0|1:2,1|0:2	0|0:89,1|0:1	89	0.000798722	control	.	.	.	.	.	.
NA11840	chr1	244613952	244635113	chr1	244634697	244634698	rs114315773	T	G	0|0	0|0:2480,0|1:13,1|0:11	0|0:89,1|0:1	89	0.00479233	control	.	.	.	.	.	.
NA12716	chr10	1757481	1777916	chr10	1759605	1759606	rs190536352	G	A	0|0	0|0:2491,0|1:5,1|0:8	0|0:89,1|0:1	89	0.00259585	control	.	.	.	.	.	.
NA12716	chr10	1757481	1777916	chr10	1759676	1759677	rs78456652	T	C	0|0	0|0:2502,0|1:1,1|0:1	0|0:89,1|0:1	89	0.000399361	control	.	.	.	.	.	.
NA12716	chr10	1757481	1777916	chr10	1760619	1760620	rs140202461	C	T	0|0	0|0:2484,0|1:8,1|0:12	0|0:89,1|0:1	89	0.00399361	control	.	.	.	.	.	.
NA12716	chr10	1757481	1777916	chr10	1762232	1762233	rs118112886	C	T	0|0	0|0:2501,0|1:2,1|0:1	0|0:89,1|0:1	89	0.000599042	control	.	.	.	.	.	.
NA12716	chr10	1757481	1777916	chr10	1763396	1763397	rs185123796	A	T	0|0	0|0:2499,0|1:3,1|0:2	0|0:89,1|0:1	89	0.000998403	control	.	.	.	.	.	.
NA12716	chr10	1757481	1777916	chr10	1763523	1763524	rs142510635	T	G	0|0	0|0:2503,1|0:1	0|0:89,1|0:1	89	0.000199681	control	.	.	.	.	.	.
NA12716	chr10	1757481	1777916	chr10	1764447	1764448	rs115283451	A	G	0|0	0|0:2496,0|1:4,1|0:4	0|0:89,1|0:1	89	0.00159744	control	.	.	.	.	.	.
NA12716	chr10	1757481	1777916	chr10	1764594	1764595	rs79199135	C	T	0|0	0|0:2498,0|1:3,1|0:3	0|0:89,1|0:1	89	0.00119808	control	.	.	.	.	.	.
NA12716	chr10	1757481	1777916	chr10	1764673	1764674	rs183034413	C	T	0|0	0|0:2501,1|0:3	0|0:89,1|0:1	89	0.000599042	control	.	.	.	.	.	.
NA12716	chr10	1757481	1777916	chr10	1765147	1765148	rs146097851	C	T	0|0	0|0:2498,0|1:2,1|0:4	0|0:89,1|0:1	89	0.00119808	control	.	.	.	.	.	.
NA12716	chr10	1757481	1777916	chr10	1765369	1765370	rs187687517	T	C	0|0	0|0:2483,0|1:8,1|0:12,1|1:1	0|0:89,1|0:1	89	0.00439297	control	.	.	.	.	.	.
NA12716	chr10	1757481	1777916	chr10	1765948	1765949	rs147800737	T	A	0|0	0|0:2480,0|1:14,1|0:9,1|1:1	0|0:89,1|0:1	89	0.00499201	control	.	.	.	.	.	.
NA12716	chr10	1757481	1777916	chr10	1766863	1766864	rs552680427	A	C	0|0	0|0:2498,0|1:4,1|0:2	0|0:89,1|0:1	89	0.00119808	control	.	.	.	.	.	.
NA12716	chr10	1757481	1777916	chr10	1768922	1768923	rs190738044	C	T	0|0	0|0:2503,1|0:1	0|0:89,1|0:1	89	0.000199681	control	.	.	.	.	.	.
NA12716	chr10	1757481	1777916	chr10	1769489	1769490	rs142700138	C	T	0|0	0|0:2494,0|1:4,1|0:6	0|0:89,1|0:1	89	0.0019968	control	.	.	.	.	.	.
NA12716	chr10	1757481	1777916	chr10	1769855	1769856	rs530053248	T	C	0|0	0|0:2502,0|1:1,1|0:1	0|0:89,1|0:1	89	0.000399361	control	.	.	.	.	.	.
NA12716	chr10	1757481	1777916	chr10	1770207	1770208	rs189101695	G	A	0|0	0|0:2502,1|0:2	0|0:89,1|0:1	89	0.000399361	control	.	.	.	.	.	.
NA12716	chr10	1757481	1777916	chr10	1772332	1772333	rs80296484	T	A	0|0	0|0:2484,0|1:13,1|0:6,1|1:1	0|0:89,1|0:1	89	0.00419329	control	.	.	.	.	.	.
NA12716	chr10	1757481	1777916	chr10	1773923	1773924	rs77541042	C	G	0|0	0|0:2501,1|0:3	0|0:89,1|0:1	89	0.000599042	control	.	.	.	.	.	.
NA12716	chr10	1757481	1777916	chr10	1775073	1775074	rs145696379	C	T	0|0	0|0:2490,0|1:6,1|0:8	0|0:89,1|0:1	89	0.00279553	control	.	.	.	.	.	.
NA12716	chr10	1757481	1777916	chr10	1776084	1776085	rs566563025	G	A	0|0	0|0:2503,1|0:1	0|0:89,1|0:1	89	0.000199681	control	.	.	.	.	.	.
NA19092	chr10	6195228	6216260	chr10	6195802	6195803	rs564554539	C	T	0|0	0|0:2484,0|1:6,1|0:13,1|1:1	0|0:89,1|0:1	89	0.00419329	control	.	.	.	.	.	.
NA19092	chr10	6195228	6216260	chr10	6196236	6196237	rs540358290	C	G,T	0|0	0|0:2495,0|1:5,0|2:2,1|0:2	0|0:89,1|0:1	89	0.00179712	control	.	.	.	.	.	.
NA19092	chr10	6195228	6216260	chr10	6197436	6197437	rs34121092	G	C	0|0	0|0:2500,0|1:3,1|0:1	0|0:89,1|0:1	89	0.000798722	control	.	.	.	.	.	.
NA19092	chr10	6195228	6216260	chr10	6198265	6198266	rs140771935	G	A	0|0	0|0:2490,0|1:8,1|0:6	0|0:89,1|0:1	89	0.00279553	control	.	.	.	.	.	.
NA19092	chr10	6195228	6216260	chr10	6199019	6199020	rs565521060	A	G	0|0	0|0:2492,0|1:6,1|0:6	0|0:89,1|0:1	89	0.00239617	control	.	.	.	.	.	.
NA19092	chr10	6195228	6216260	chr10	6199139	6199140	rs150871740	A	C	0|0	0|0:2457,0|1:29,1|0:17,1|1:1	0|0:89,1|0:1	89	0.00958466	control	.	.	.	.	.	.
NA19092	chr10	6195228	6216260	chr10	6199389	6199390	rs570320259	C	T	0|0	0|0:2503,1|0:1	0|0:89,1|0:1	89	0.000199681	control	.	.	.	.	.	.
NA19092	chr10	6195228	6216260	chr10	6199430	6199431	rs571907932	C	T	0|0	0|0:2489,0|1:8,1|0:6,1|1:1	0|0:89,1|0:1	89	0.00319489	control	.	.	.	.	.	.
NA19092	chr10	6195228	6216260	chr10	6203441	6203442	rs571279238	A	C	0|0	0|0:2493,0|1:5,1|0:6	0|0:89,1|0:1	89	0.00219649	control	.	.	.	.	.	.
NA19092	chr10	6195228	6216260	chr10	6203585	6203586	rs532398037	CACAT	C	0|0	0|0:2488,0|1:6,1|0:10	0|0:89,1|0:1	89	0.00319489	control	.	.	.	.	.	.
NA19092	chr10	6195228	6216260	chr10	6203937	6203938	rs145740457	C	T	0|0	0|0:2490,0|1:4,1|0:10	0|0:89,1|0:1	89	0.00279553	control	.	.	.	.	.	.
NA19092	chr10	6195228	6216260	chr10	6205332	6205333	rs546565565	G	A	0|0	0|0:2502,1|0:2	0|0:89,1|0:1	89	0.000399361	control	.	.	.	.	.	.
NA19092	chr10	6195228	6216260	chr10	6209316	6209317	rs115417203	G	C	0|0	0|0:2503,1|0:1	0|0:89,1|0:1	89	0.000199681	control	.	.	.	.	.	.
NA19092	chr10	6195228	6216260	chr10	6210738	6210739	rs539167305	C	T	0|0	0|0:2496,0|1:3,1|0:5	0|0:89,1|0:1	89	0.00159744	control	.	.	.	.	.	.
NA19092	chr10	6195228	6216260	chr10	6212572	6212573	rs188935834	G	A	0|0	0|0:2497,0|1:5,1|0:2	0|0:89,1|0:1	89	0.00139776	control	.	.	.	.	.	.
NA19092	chr10	6195228	6216260	chr10	6213829	6213830	rs190875282	G	A	0|0	0|0:2496,0|1:6,1|0:2	0|0:89,1|0:1	89	0.00159744	control	.	.	.	.	.	.
NA19092	chr10	6195228	6216260	chr10	6213978	6213979	rs569631465	C	T	0|0	0|0:2503,1|0:1	0|0:89,1|0:1	89	0.000199681	control	.	.	.	.	.	.
NA19092	chr10	6195228	6216260	chr10	6215945	6215946	rs151103791	C	T	0|0	0|0:2497,0|1:2,1|0:4,1|1:1	0|0:89,1|0:1	89	0.00159744	control	.	.	.	.	.	.
NA07000	chr10	51561610	51582719	chr10	51561947	51561948	rs563617345	T	C	0|0	0|0:2502,0|1:1,1|0:1	0|0:89,1|0:1	89	0.000399361	control	.	.	.	.	.	.
NA07000	chr10	51561610	51582719	chr10	51563520	51563521	rs116606648	C	T	0|0	0|0:2485,0|1:7,1|0:12	0|0:89,1|0:1	89	0.00379393	control	.	.	.	.	.	.
NA07000	chr10	51561610	51582719	chr10	51564011	51564012	rs192852485	G	C	0|0	0|0:2503,1|0:1	0|0:89,1|0:1	89	0.000199681	control	.	.	.	.	.	.
NA07000	chr10	51561610	51582719	chr10	51564791	51564792	rs181048586	C	T	0|0	0|0:2503,1|0:1	0|0:89,1|0:1	89	0.000199681	control	.	.	.	.	.	.
NA07000	chr10	51561610	51582719	chr10	51565571	51565572	rs112580532	T	C	0|0	0|0:2503,1|0:1	0|0:89,1|0:1	89	0.000199681	control	.	.	.	.	.	.
NA07000	chr10	51561610	51582719	chr10	51565833	51565834	rs150296454	C	T	0|0	0|0:2488,0|1:11,1|0:5	0|0:89,1|0:1	89	0.00319489	control	.	.	.	.	.	.
NA07000	chr10	51561610	51582719	chr10	51566112	51566113	rs7085731	A	G	0|0	0|0:2489,0|1:10,1|0:5	0|0:89,1|0:1	89	0.00299521	control	.	.	.	.	.	.
NA07000	chr10	51561610	51582719	chr10	51570659	51570660	rs72795883	C	G	0|0	0|0:2460,0|1:20,1|0:24	0|0:89,1|0:1	89	0.00878594	control	.	.	.	.	.	.
NA07000	chr10	51561610	51582719	chr10	51571312	51571313	rs370428155	CAG	C	0|0	0|0:2500,1|0:4	0|0:89,1|0:1	89	0.000798722	control	.	.	.	.	.	.
NA07000	chr10	51561610	51582719	chr10	51571396	51571397	rs557355191	C	T	0|0	0|0:2503,1|0:1	0|0:89,1|0:1	89	0.000199681	control	.	.	.	.	.	.
NA07000	chr10	51561610	51582719	chr10	51573655	51573656	rs529959410	A	C	0|0	0|0:2503,1|0:1	0|0:89,1|0:1	89	0.000199681	control	.	.	.	.	.	.
NA07000	chr10	51561610	51582719	chr10	51573680	51573681	rs548573280	G	A	0|0	0|0:2502,1|0:2	0|0:89,1|0:1	89	0.000399361	control	.	.	.	.	.	.
NA07000	chr10	51561610	51582719	chr10	51574144	51574145	rs183448403	A	G	0|0	0|0:2494,0|1:5,1|0:5	0|0:89,1|0:1	89	0.0019968	control	.	.	.	.	.	.
NA07000	chr10	51561610	51582719	chr10	51575059	51575060	rs188146806	C	T	0|0	0|0:2500,0|1:1,1|0:3	0|0:89,1|0:1	89	0.000798722	control	.	.	.	.	.	.
NA07000	chr10	51561610	51582719	chr10	51581285	51581286	rs200626549	C	G	0|0	0|0:2503,1|0:1	0|0:89,1|0:1	89	0.000199681	control	.	.	.	.	.	.
NA19160	chr10	70738212	70759156	chr10	70738910	70738911	rs559901953	A	G	0|0	0|0:2501,0|1:1,1|0:2	0|0:89,1|0:1	89	0.000599042	control	.	.	.	.	.	.
NA19160	chr10	70738212	70759156	chr10	70739094	70739095	rs190079101	A	G	0|0	0|0:2497,0|1:2,1|0:5	0|0:89,1|0:1	89	0.00139776	control	.	.	.	.	.	.
NA19160	chr10	70738212	70759156	chr10	70739536	70739537	rs114986899	G	T	0|0	0|0:2464,0|1:19,1|0:20,1|1:1	0|0:89,1|0:1	89	0.0081869	control	.	.	.	.	.	.
NA19160	chr10	70738212	70759156	chr10	70740250	70740251	rs539729402	G	A	0|0	0|0:2499,0|1:2,1|0:3	0|0:89,1|0:1	89	0.000998403	control	.	.	.	.	.	.
NA19160	chr10	70738212	70759156	chr10	70740264	70740265	rs7907894	G	A	0|0	0|0:2489,0|1:8,1|0:7	0|0:89,1|0:1	89	0.00299521	control	.	.	.	.	.	.
NA19160	chr10	70738212	70759156	chr10	70740707	70740708	rs116826357	T	C	0|0	0|0:2464,0|1:19,1|0:20,1|1:1	0|0:89,1|0:1	89	0.0081869	control	.	.	.	.	.	.
NA19160	chr10	70738212	70759156	chr10	70741975	70741976	rs578012564	G	A	0|0	0|0:2503,1|0:1	0|0:89,1|0:1	89	0.000199681	control	.	.	.	.	.	.
NA19160	chr10	70738212	70759156	chr10	70742995	70742996	rs536204046	C	T	0|0	0|0:2497,0|1:3,1|0:4	0|0:89,1|0:1	89	0.00139776	control	.	.	.	.	.	.
NA19160	chr10	70738212	70759156	chr10	70743294	70743295	rs558700148	C	T	0|0	0|0:2497,0|1:3,1|0:4	0|0:89,1|0:1	89	0.00139776	control	.	.	.	.	.	.
NA19160	chr10	70738212	70759156	chr10	70743945	70743946	rs41278542	G	A	0|0	0|0:2503,1|0:1	0|0:89,1|0:1	89	0.000199681	control	.	.	.	.	.	.
NA19160	chr10	70738212	70759156	chr10	70745394	70745395	rs368300732	C	T	0|0	0|0:2497,0|1:3,1|0:4	0|0:89,1|0:1	89	0.00139776	control	.	.	.	.	.	.
NA19160	chr10	70738212	70759156	chr10	70746121	70746122	rs143533296	C	T	0|0	0|0:2489,0|1:7,1|0:8	0|0:89,1|0:1	89	0.00299521	control	.	.	.	.	.	.
NA19160	chr10	70738212	70759156	chr10	70747577	70747578	rs142976293	C	T	0|0	0|0:2503,1|0:1	0|0:89,1|0:1	89	0.000199681	control	.	.	.	.	.	.
NA19160	chr10	70738212	70759156	chr10	70748439	70748440	rs41314994	C	A	0|0	0|0:2502,1|0:2	0|0:89,1|0:1	89	0.000399361	control	.	.	.	.	.	.
NA19160	chr10	70738212	70759156	chr10	70748568	70748569	rs199849981	G	A	0|0	0|0:2497,0|1:3,1|0:4	0|0:89,1|0:1	89	0.00139776	control	.	.	.	.	.	.
NA19160	chr10	70738212	70759156	chr10	70749576	70749577	rs146449867	C	A	0|0	0|0:2493,0|1:6,1|0:5	0|0:89,1|0:1	89	0.00219649	control	.	.	.	.	.	.
NA19160	chr10	70738212	70759156	chr10	70749920	70749921	rs143136079	C	A	0|0	0|0:2495,0|1:4,1|0:5	0|0:89,1|0:1	89	0.00179712	control	.	.	.	.	.	.
NA19160	chr10	70738212	70759156	chr10	70750120	70750121	rs573105098	T	TAAACA	0|0	0|0:2498,0|1:1,1|0:5	0|0:89,1|0:1	89	0.00119808	control	.	.	.	.	.	.
NA19160	chr10	70738212	70759156	chr10	70750747	70750748	rs527382644	C	T	0|0	0|0:2503,1|0:1	0|0:89,1|0:1	89	0.000199681	control	.	.	.	.	.	.
NA19160	chr10	70738212	70759156	chr10	70750871	70750872	rs200144695	G	GA	0|0	0|0:2489,0|1:8,1|0:7	0|0:89,1|0:1	89	0.00299521	control	.	.	.	.	.	.
NA19160	chr10	70738212	70759156	chr10	70751049	70751050	rs576294160	G	T	0|0	0|0:2503,1|0:1	0|0:89,1|0:1	89	0.000199681	control	.	.	.	.	.	.
NA19160	chr10	70738212	70759156	chr10	70751445	70751446	rs189428186	T	A	0|0	0|0:2500,0|1:1,1|0:3	0|0:89,1|0:1	89	0.000798722	control	.	.	.	.	.	.
NA19160	chr10	70738212	70759156	chr10	70752257	70752258	rs78115362	A	C	0|0	0|0:2489,0|1:10,1|0:5	0|0:89,1|0:1	89	0.00299521	control	.	.	.	.	.	.
NA19160	chr10	70738212	70759156	chr10	70753121	70753122	rs116625771	T	G	0|0	0|0:2480,0|1:7,1|0:16,1|1:1	0|0:89,1|0:1	89	0.00499201	control	.	.	.	.	.	.
NA19160	chr10	70738212	70759156	chr10	70753153	70753154	rs150689729	T	A	0|0	0|0:2497,0|1:3,1|0:4	0|0:89,1|0:1	89	0.00139776	control	.	.	.	.	.	.
NA19160	chr10	70738212	70759156	chr10	70753158	70753159	rs138911465	C	G	0|0	0|0:2493,0|1:4,1|0:7	0|0:89,1|0:1	89	0.00219649	control	.	.	.	.	.	.
NA19160	chr10	70738212	70759156	chr10	70753169	70753170	rs375277587	A	G	0|0	0|0:2498,0|1:4,1|0:2	0|0:89,1|0:1	89	0.00119808	control	.	.	.	.	.	.
NA19160	chr10	70738212	70759156	chr10	70754247	70754248	rs375314171	TCTC	T	0|0	0|0:2478,0|1:16,1|0:10	0|0:89,1|0:1	89	0.00519169	control	.	.	.	.	.	.
NA19160	chr10	70738212	70759156	chr10	70754734	70754735	rs553471297	C	T	0|0	0|0:2497,0|1:2,1|0:5	0|0:89,1|0:1	89	0.00139776	control	.	.	.	.	.	.
NA19160	chr10	70738212	70759156	chr10	70754762	70754763	rs148402210	G	C	0|0	0|0:2497,0|1:3,1|0:4	0|0:89,1|0:1	89	0.00139776	control	.	.	.	.	.	.
NA19160	chr10	70738212	70759156	chr10	70755044	70755045	rs151004332	C	T	0|0	0|0:2490,0|1:8,1|0:6	0|0:89,1|0:1	89	0.00279553	control	.	.	.	.	.	.
NA19160	chr10	70738212	70759156	chr10	70756048	70756049	rs191364902	G	C	0|0	0|0:2481,0|1:7,1|0:15,1|1:1	0|0:89,1|0:1	89	0.00479233	control	.	.	.	.	.	.
NA19160	chr10	70738212	70759156	chr10	70757165	70757166	rs112088300	G	A	0|0	0|0:2473,0|1:18,1|0:13	0|0:89,1|0:1	89	0.0061901	control	.	.	.	.	.	.
NA19160	chr10	70738212	70759156	chr10	70759002	70759003	rs139054834	G	A	0|0	0|0:2489,0|1:9,1|0:6	0|0:89,1|0:1	89	0.00299521	control	.	.	.	.	.	.
NA19160	chr10	70738212	70759156	chr10	70759104	70759105	rs149870688	C	A	0|0	0|0:2482,0|1:10,1|0:12	0|0:89,1|0:1	89	0.00439297	control	.	.	.	.	.	.
NA18520	chr10	71881927	71903366	chr10	71882603	71882604	rs569262017	G	T	0|0	0|0:2498,0|1:3,1|0:3	0|0:89,1|0:1	89	0.00119808	control	.	.	.	.	.	.
NA18520	chr10	71881927	71903366	chr10	71883557	71883558	rs35922432	G	A	0|0	0|0:2461,0|1:20,1|0:23	0|0:89,1|0:1	89	0.00858626	control	.	.	.	.	.	.
NA18520	chr10	71881927	71903366	chr10	71887830	71887831	rs192797549	C	A	0|0	0|0:2501,0|1:1,1|0:2	0|0:89,1|0:1	89	0.000599042	control	.	.	.	.	.	.
NA18520	chr10	71881927	71903366	chr10	71891082	71891083	rs142730147	T	C	0|0	0|0:2501,0|1:1,1|0:2	0|0:89,1|0:1	89	0.000599042	control	.	.	.	.	.	.
NA18520	chr10	71881927	71903366	chr10	71893100	71893101	rs558391878	T	A	0|0	0|0:2503,1|0:1	0|0:89,1|0:1	89	0.000199681	control	.	.	.	.	.	.
NA18520	chr10	71881927	71903366	chr10	71893476	71893477	rs550155165	C	T	0|0	0|0:2498,0|1:3,1|0:3	0|0:89,1|0:1	89	0.00119808	control	.	.	.	.	.	.
NA18520	chr10	71881927	71903366	chr10	71893587	71893588	rs533788344	G	A	0|0	0|0:2499,0|1:2,1|0:3	0|0:89,1|0:1	89	0.000998403	control	.	.	.	.	.	.
NA18520	chr10	71881927	71903366	chr10	71893851	71893852	rs560036096	G	A	0|0	0|0:2498,0|1:3,1|0:3	0|0:89,1|0:1	89	0.00119808	control	.	.	.	.	.	.
NA18520	chr10	71881927	71903366	chr10	71895695	71895696	rs143408718	G	C	0|0	0|0:2488,0|1:6,1|0:10	0|0:89,1|0:1	89	0.00319489	control	.	.	.	.	.	.
NA18520	chr10	71881927	71903366	chr10	71898645	71898646	rs188341453	G	A	0|0	0|0:2503,1|0:1	0|0:89,1|0:1	89	0.000199681	control	.	.	.	.	.	.
NA18520	chr10	71881927	71903366	chr10	71900550	71900551	rs541228285	C	T	0|0	0|0:2503,1|0:1	0|0:89,1|0:1	89	0.000199681	control	.	.	.	.	.	.
NA18520	chr10	71881927	71903366	chr10	71900875	71900876	rs118061287	T	C	0|0	0|0:2488,0|1:8,1|0:8	0|0:89,1|0:1	89	0.00319489	control	.	.	.	.	.	.
NA18520	chr10	71881927	71903366	chr10	71902458	71902459	rs145630808	C	T	0|0	0|0:2503,1|0:1	0|0:89,1|0:1	89	0.000199681	control	.	.	.	.	.	.
NA18520	chr10	71881927	71903366	chr10	71902824	71902825	rs532994404	C	T	0|0	0|0:2502,1|0:2	0|0:89,1|0:1	89	0.000399361	control	.	.	.	.	.	.
NA11832	chr10	95451525	95473125	chr10	95451529	95451530	rs187302209	T	C	0|0	0|0:2503,1|0:1	0|0:89,1|0:1	89	0.000199681	control	.	.	.	.	.	.
NA11832	chr10	95451525	95473125	chr10	95452917	95452918	rs143098263	GAAAGCCAAA	G	0|0	0|0:2491,0|1:2,1|0:11	0|0:89,1|0:1	89	0.00259585	control	.	.	.	.	.	.
NA11832	chr10	95451525	95473125	chr10	95454272	95454273	rs189010189	C	T	0|0	0|0:2485,0|1:8,1|0:11	0|0:89,1|0:1	89	0.00379393	control	.	.	.	.	.	.
NA11832	chr10	95451525	95473125	chr10	95454346	95454347	rs570925220	T	C	0|0	0|0:2492,0|1:2,1|0:10	0|0:89,1|0:1	89	0.00239617	control	.	.	.	.	.	.
NA11832	chr10	95451525	95473125	chr10	95455802	95455803	rs138457192	G	A	0|0	0|0:2490,0|1:8,1|0:6	0|0:89,1|0:1	89	0.00279553	control	.	.	.	.	.	.
NA11832	chr10	95451525	95473125	chr10	95456510	95456511	rs557883300	C	A	0|0	0|0:2497,0|1:4,1|0:3	0|0:89,1|0:1	89	0.00139776	control	.	.	.	.	.	.
NA11832	chr10	95451525	95473125	chr10	95457376	95457377	rs139594998	T	C	0|0	0|0:2495,0|1:4,1|0:5	0|0:89,1|0:1	89	0.00179712	control	.	.	.	.	.	.
NA11832	chr10	95451525	95473125	chr10	95460108	95460109	rs182665217	C	T	0|0	0|0:2501,0|1:1,1|0:2	0|0:89,1|0:1	89	0.000599042	control	.	.	.	.	.	.
NA11832	chr10	95451525	95473125	chr10	95460576	95460577	rs111626102	C	G	0|0	0|0:2489,0|1:4,1|0:11	0|0:89,1|0:1	89	0.00299521	control	.	.	.	.	.	.
NA11832	chr10	95451525	95473125	chr10	95460763	95460764	rs185847466	T	A	0|0	0|0:2495,0|1:4,1|0:5	0|0:89,1|0:1	89	0.00179712	control	.	.	.	.	.	.
NA11832	chr10	95451525	95473125	chr10	95462855	95462856	rs112104575	A	G	0|0	0|0:2495,0|1:4,1|0:5	0|0:89,1|0:1	89	0.00179712	control	.	.	.	.	.	.
NA11832	chr10	95451525	95473125	chr10	95463805	95463806	rs112196308	T	C	0|0	0|0:2495,0|1:4,1|0:5	0|0:89,1|0:1	89	0.00179712	control	.	.	.	.	.	.
NA11832	chr10	95451525	95473125	chr10	95465903	95465904	rs191938408	T	A	0|0	0|0:2489,0|1:4,1|0:11	0|0:89,1|0:1	89	0.00299521	control	.	.	.	.	.	.
NA11832	chr10	95451525	95473125	chr10	95467175	95467176	rs113509388	G	A	0|0	0|0:2492,0|1:2,1|0:10	0|0:89,1|0:1	89	0.00239617	control	.	.	.	.	.	.
NA11832	chr10	95451525	95473125	chr10	95467270	95467271	rs568604801	G	A	0|0	0|0:2501,0|1:1,1|0:2	0|0:89,1|0:1	89	0.000599042	control	.	.	.	.	.	.
NA11832	chr10	95451525	95473125	chr10	95468087	95468088	rs573978679	G	GAA	0|0	0|0:2495,0|1:4,1|0:5	0|0:89,1|0:1	89	0.00179712	control	.	.	.	.	.	.
NA11832	chr10	95451525	95473125	chr10	95468088	95468089	rs532800133	C	A	0|0	0|0:2495,0|1:4,1|0:5	0|0:89,1|0:1	89	0.00179712	control	.	.	.	.	.	.
NA11832	chr10	95451525	95473125	chr10	95468089	95468090	rs577936953	T	TGA	0|0	0|0:2495,0|1:4,1|0:5	0|0:89,1|0:1	89	0.00179712	control	.	.	.	.	.	.
NA11832	chr10	95451525	95473125	chr10	95468780	95468781	rs191127894	G	A	0|0	0|0:2501,0|1:1,1|0:2	0|0:89,1|0:1	89	0.000599042	control	.	.	.	.	.	.
NA11832	chr10	95451525	95473125	chr10	95468893	95468894	rs113851706	A	G	0|0	0|0:2477,0|1:7,1|0:19,1|1:1	0|0:89,1|0:1	89	0.00559105	control	.	.	.	.	.	.
NA11832	chr10	95451525	95473125	chr10	95469931	95469932	rs138457452	T	C	0|0	0|0:2494,0|1:5,1|0:5	0|0:89,1|0:1	89	0.0019968	control	.	.	.	.	.	.
NA11832	chr10	95451525	95473125	chr10	95471682	95471683	rs541160077	T	G	0|0	0|0:2494,0|1:6,1|0:4	0|0:89,1|0:1	89	0.0019968	control	.	.	.	.	.	.
NA11829	chr10	96151888	96173158	chr10	96152248	96152249	rs150695881	C	T	0|0	0|0:2483,0|1:9,1|0:12	0|0:89,1|0:1	89	0.00419329	control	.	.	.	.	.	.
NA11829	chr10	96151888	96173158	chr10	96155400	96155401	rs537500672	C	G	0|0	0|0:2503,1|0:1	0|0:89,1|0:1	89	0.000199681	control	.	.	.	.	.	.
NA11829	chr10	96151888	96173158	chr10	96157188	96157189	rs191270641	G	T	0|0	0|0:2502,1|0:2	0|0:89,1|0:1	89	0.000399361	control	.	.	.	.	.	.
NA11829	chr10	96151888	96173158	chr10	96157723	96157724	rs190879625	G	A	0|0	0|0:2491,0|1:3,1|0:10	0|0:89,1|0:1	89	0.00259585	control	.	.	.	.	.	.
NA11829	chr10	96151888	96173158	chr10	96161634	96161635	rs186152721	G	A	0|0	0|0:2501,0|1:1,1|0:2	0|0:89,1|0:1	89	0.000599042	control	.	.	.	.	.	.
NA11829	chr10	96151888	96173158	chr10	96161999	96162000	rs552772114	T	C	0|0	0|0:2497,0|1:2,1|0:5	0|0:89,1|0:1	89	0.00139776	control	.	.	.	.	.	.
NA11829	chr10	96151888	96173158	chr10	96164798	96164799	rs563632023	C	G	0|0	0|0:2485,0|1:9,1|0:10	0|0:89,1|0:1	89	0.00379393	control	.	.	.	.	.	.
NA11829	chr10	96151888	96173158	chr10	96165015	96165016	rs547940732	A	G	0|0	0|0:2503,1|0:1	0|0:89,1|0:1	89	0.000199681	control	.	.	.	.	.	.
NA11829	chr10	96151888	96173158	chr10	96170731	96170732	rs577665485	T	C	0|0	0|0:2503,1|0:1	0|0:89,1|0:1	89	0.000199681	control	.	.	.	.	.	.
NA11829	chr10	96151888	96173158	chr10	96171486	96171487	rs190207264	G	A,T	0|0	0|0:2492,0|1:3,0|2:3,1|0:4,2|0:2	0|0:89,1|0:1	89	0.00239617	control	.	.	.	.	.	.
NA11829	chr10	96151888	96173158	chr10	96171646	96171647	rs551504184	C	T	0|0	0|0:2499,0|1:1,1|0:4	0|0:89,1|0:1	89	0.000998403	control	.	.	.	.	.	.
NA11995	chr10	104171981	104192931	chr10	104175801	104175802	rs528708740	G	T	0|0	0|0:2503,1|0:1	0|0:89,1|0:1	89	0.000199681	control	.	.	.	.	.	.
NA11995	chr10	104171981	104192931	chr10	104176277	104176278	rs202042080	A	G	0|0	0|0:2503,1|0:1	0|0:89,1|0:1	89	0.000199681	control	.	.	.	.	.	.
NA11995	chr10	104171981	104192931	chr10	104179474	104179475	rs560802662	C	A	0|0	0|0:2502,1|0:2	0|0:89,1|0:1	89	0.000399361	control	.	.	.	.	.	.
NA11995	chr10	104171981	104192931	chr10	104181798	104181799	rs113633924	G	A	0|0	0|0:2503,1|0:1	0|0:89,1|0:1	89	0.000199681	control	.	.	.	.	.	.
NA11995	chr10	104171981	104192931	chr10	104183388	104183389	rs138190749	C	T	0|0	0|0:2500,0|1:1,1|0:3	0|0:89,1|0:1	89	0.000798722	control	.	.	.	.	.	.
NA11995	chr10	104171981	104192931	chr10	104183730	104183731	rs201123507	A	G	0|0	0|0:2503,1|0:1	0|0:89,1|0:1	89	0.000199681	control	.	.	.	.	.	.
NA11995	chr10	104171981	104192931	chr10	104183831	104183832	rs200060563	C	T	0|0	0|0:2503,1|0:1	0|0:89,1|0:1	89	0.000199681	control	.	.	.	.	.	.
NA11995	chr10	104171981	104192931	chr10	104187447	104187448	rs371351565	T	TCCCCACTCCATCTTCC	0|0	0|0:2476,0|1:12,1|0:16	0|0:89,1|0:1	89	0.00559105	control	.	.	.	.	.	.
NA11995	chr10	104171981	104192931	chr10	104188089	104188090	rs141182150	C	G	0|0	0|0:2489,0|1:8,1|0:7	0|0:89,1|0:1	89	0.00299521	control	.	.	.	.	.	.
NA11995	chr10	104171981	104192931	chr10	104190214	104190215	rs117106761	C	T	0|0	0|0:2503,1|0:1	0|0:89,1|0:1	89	0.000199681	control	.	.	.	.	.	.
NA19171	chr10	105201752	105222814	chr10	105202033	105202034	rs201205855	T	C	0|0	0|0:2502,0|1:1,1|0:1	0|0:89,1|0:1	89	0.000399361	control	.	.	.	.	.	.
NA19171	chr10	105201752	105222814	chr10	105202892	105202893	rs114331203	C	T	0|0	0|0:2494,0|1:7,1|0:3	0|0:89,1|0:1	89	0.0019968	control	.	.	.	.	.	.
NA19171	chr10	105201752	105222814	chr10	105207449	105207450	rs184384749	C	T	0|0	0|0:2493,0|1:3,1|0:7,1|1:1	0|0:89,1|0:1	89	0.00239617	control	.	.	.	.	.	.
NA19171	chr10	105201752	105222814	chr10	105207666	105207667	rs189062640	C	T	0|0	0|0:2501,0|1:1,1|0:2	0|0:89,1|0:1	89	0.000599042	control	.	.	.	.	.	.
NA19171	chr10	105201752	105222814	chr10	105209053	105209054	rs543041989	G	T	0|0	0|0:2502,1|0:2	0|0:89,1|0:1	89	0.000399361	control	.	.	.	.	.	.
NA19171	chr10	105201752	105222814	chr10	105210959	105210960	rs528991451	T	C	0|0	0|0:2496,0|1:5,1|0:3	0|0:89,1|0:1	89	0.00159744	control	.	.	.	.	.	.
NA19171	chr10	105201752	105222814	chr10	105212222	105212223	rs550439520	T	C	0|0	0|0:2489,0|1:8,1|0:7	0|0:89,1|0:1	89	0.00299521	control	.	.	.	.	.	.
NA19171	chr10	105201752	105222814	chr10	105212390	105212391	rs190818749	C	A	0|0	0|0:2495,0|1:6,1|0:3	0|0:89,1|0:1	89	0.00179712	control	.	.	.	.	.	.
NA19171	chr10	105201752	105222814	chr10	105212880	105212881	rs575307383	C	T	0|0	0|0:2503,1|0:1	0|0:89,1|0:1	89	0.000199681	control	.	.	.	.	.	.
NA19171	chr10	105201752	105222814	chr10	105213967	105213968	rs546913493	G	C	0|0	0|0:2497,0|1:4,1|0:3	0|0:89,1|0:1	89	0.00139776	control	.	.	.	.	.	.
NA19171	chr10	105201752	105222814	chr10	105214521	105214522	rs116813635	G	A	0|0	0|0:2497,0|1:5,1|0:2	0|0:89,1|0:1	89	0.00139776	control	.	.	.	.	.	.
NA19171	chr10	105201752	105222814	chr10	105216415	105216416	rs150825797	G	A	0|0	0|0:2493,0|1:3,1|0:7,1|1:1	0|0:89,1|0:1	89	0.00239617	control	.	.	.	.	.	.
NA19171	chr10	105201752	105222814	chr10	105217533	105217534	rs539305194	C	T	0|0	0|0:2503,1|0:1	0|0:89,1|0:1	89	0.000199681	control	.	.	.	.	.	.
NA19171	chr10	105201752	105222814	chr10	105218159	105218160	rs41317256	C	T	0|0	0|0:2503,1|0:1	0|0:89,1|0:1	89	0.000199681	control	.	.	.	.	.	.
NA19171	chr10	105201752	105222814	chr10	105220491	105220492	rs535883652	G	A	0|0	0|0:2502,1|0:2	0|0:89,1|0:1	89	0.000399361	control	.	.	.	.	.	.
NA19171	chr10	105201752	105222814	chr10	105221348	105221349	rs145687148	C	T	0|0	0|0:2472,0|1:18,1|0:14	0|0:89,1|0:1	89	0.00638978	control	.	.	.	.	.	.
NA07357	chr10	131357500	131377624	chr10	131357576	131357577	rs140862847	G	T	0|0	0|0:2503,1|0:1	0|0:89,1|0:1	89	0.000199681	control	.	.	.	.	.	.
NA07357	chr10	131357500	131377624	chr10	131357613	131357614	rs147037577	A	G	0|0	0|0:2494,0|1:7,1|0:3	0|0:89,1|0:1	89	0.0019968	control	.	.	.	.	.	.
NA07357	chr10	131357500	131377624	chr10	131358848	131358849	rs148167529	C	T	0|0	0|0:2490,0|1:7,1|0:7	0|0:89,1|0:1	89	0.00279553	control	.	.	.	.	.	.
NA07357	chr10	131357500	131377624	chr10	131360028	131360029	rs575163705	G	T	0|0	0|0:2502,1|0:2	0|0:89,1|0:1	89	0.000399361	control	.	.	.	.	.	.
NA07357	chr10	131357500	131377624	chr10	131360117	131360118	rs144483718	A	G	0|0	0|0:2502,0|1:1,1|0:1	0|0:89,1|0:1	89	0.000399361	control	.	.	.	.	.	.
NA07357	chr10	131357500	131377624	chr10	131360558	131360559	rs181951210	G	A	0|0	0|0:2492,0|1:7,1|0:5	0|0:89,1|0:1	89	0.00239617	control	.	.	.	.	.	.
NA07357	chr10	131357500	131377624	chr10	131361313	131361314	rs367652857	G	A	0|0	0|0:2494,0|1:7,1|0:3	0|0:89,1|0:1	89	0.0019968	control	.	.	.	.	.	.
NA07357	chr10	131357500	131377624	chr10	131362058	131362059	rs140493310	C	T	0|0	0|0:2494,0|1:7,1|0:3	0|0:89,1|0:1	89	0.0019968	control	.	.	.	.	.	.
NA07357	chr10	131357500	131377624	chr10	131362760	131362761	rs561515263	CT	C	0|0	0|0:2494,0|1:6,1|0:4	0|0:89,1|0:1	89	0.0019968	control	.	.	.	.	.	.
NA07357	chr10	131357500	131377624	chr10	131362951	131362952	rs537198554	C	T	0|0	0|0:2490,0|1:5,1|0:9	0|0:89,1|0:1	89	0.00279553	control	.	.	.	.	.	.
NA07357	chr10	131357500	131377624	chr10	131363118	131363119	rs373990968	G	A	0|0	0|0:2491,0|1:9,1|0:4	0|0:89,1|0:1	89	0.00259585	control	.	.	.	.	.	.
NA07357	chr10	131357500	131377624	chr10	131363258	131363259	rs559535959	C	G	0|0	0|0:2503,1|0:1	0|0:89,1|0:1	89	0.000199681	control	.	.	.	.	.	.
NA07357	chr10	131357500	131377624	chr10	131363391	131363392	rs571956681	G	T	0|0	0|0:2502,0|1:1,1|0:1	0|0:89,1|0:1	89	0.000399361	control	.	.	.	.	.	.
NA07357	chr10	131357500	131377624	chr10	131363695	131363696	rs72838504	C	T	0|0	0|0:2492,0|1:9,1|0:3	0|0:89,1|0:1	89	0.00239617	control	.	.	.	.	.	.
NA07357	chr10	131357500	131377624	chr10	131365598	131365599	rs183006388	C	A	0|0	0|0:2492,0|1:7,1|0:5	0|0:89,1|0:1	89	0.00239617	control	.	.	.	.	.	.
NA07357	chr10	131357500	131377624	chr10	131366481	131366482	rs188321678	T	C	0|0	0|0:2492,0|1:7,1|0:5	0|0:89,1|0:1	89	0.00239617	control	.	.	.	.	.	.
NA07357	chr10	131357500	131377624	chr10	131366682	131366683	rs182290871	G	C	0|0	0|0:2492,0|1:7,1|0:5	0|0:89,1|0:1	89	0.00239617	control	.	.	.	.	.	.
NA07357	chr10	131357500	131377624	chr10	131366727	131366728	rs118094919	G	A	0|0	0|0:2495,0|1:5,1|0:4	0|0:89,1|0:1	89	0.00179712	control	.	.	.	.	.	.
NA07357	chr10	131357500	131377624	chr10	131366971	131366972	rs568221975	C	T	0|0	0|0:2492,0|1:7,1|0:5	0|0:89,1|0:1	89	0.00239617	control	.	.	.	.	.	.
NA07357	chr10	131357500	131377624	chr10	131369105	131369106	rs543577697	A	G	0|0	0|0:2502,1|0:2	0|0:89,1|0:1	89	0.000399361	control	.	.	.	.	.	.
NA07357	chr10	131357500	131377624	chr10	131369545	131369546	rs72838507	C	G	0|0	0|0:2486,0|1:7,1|0:10,1|1:1	0|0:89,1|0:1	89	0.00379393	control	.	.	.	.	.	.
NA07357	chr10	131357500	131377624	chr10	131370547	131370548	rs528111698	A	G	0|0	0|0:2503,1|0:1	0|0:89,1|0:1	89	0.000199681	control	.	.	.	.	.	.
NA07357	chr10	131357500	131377624	chr10	131371208	131371209	rs182162098	C	T	0|0	0|0:2503,1|0:1	0|0:89,1|0:1	89	0.000199681	control	.	.	.	.	.	.
NA07357	chr10	131357500	131377624	chr10	131371618	131371619	rs150073892	A	G	0|0	0|0:2496,0|1:5,1|0:3	0|0:89,1|0:1	89	0.00159744	control	.	.	.	.	.	.
NA07357	chr10	131357500	131377624	chr10	131371961	131371962	rs145771821	A	C	0|0	0|0:2494,0|1:7,1|0:3	0|0:89,1|0:1	89	0.0019968	control	.	.	.	.	.	.
NA07357	chr10	131357500	131377624	chr10	131372592	131372593	rs147762145	T	G	0|0	0|0:2494,0|1:7,1|0:3	0|0:89,1|0:1	89	0.0019968	control	.	.	.	.	.	.
NA07357	chr10	131357500	131377624	chr10	131372669	131372670	rs141263120	G	A	0|0	0|0:2493,0|1:8,1|0:3	0|0:89,1|0:1	89	0.00219649	control	.	.	.	.	.	.
NA07357	chr10	131357500	131377624	chr10	131372774	131372775	rs76148637	C	A	0|0	0|0:2503,1|0:1	0|0:89,1|0:1	89	0.000199681	control	.	.	.	.	.	.
NA07357	chr10	131357500	131377624	chr10	131372967	131372968	rs556947127	T	A	0|0	0|0:2502,0|1:1,1|0:1	0|0:89,1|0:1	89	0.000399361	control	.	.	.	.	.	.
NA07357	chr10	131357500	131377624	chr10	131373655	131373656	rs533311304	G	A	0|0	0|0:2493,0|1:8,1|0:3	0|0:89,1|0:1	89	0.00219649	control	.	.	.	.	.	.
NA07357	chr10	131357500	131377624	chr10	131374698	131374699	rs549060796	C	T	0|0	0|0:2494,0|1:7,1|0:3	0|0:89,1|0:1	89	0.0019968	control	.	.	.	.	.	.
NA07357	chr10	131357500	131377624	chr10	131375702	131375703	rs537353297	G	A	0|0	0|0:2493,0|1:4,1|0:7	0|0:89,1|0:1	89	0.00219649	control	.	.	.	.	.	.
NA11832	chr11	2166432	2187019	chr11	2166696	2166697	rs17883956	G	A	0|0	0|0:2472,0|1:14,1|0:18	0|0:89,1|0:1	89	0.00638978	control	.	.	.	.	.	.
NA11832	chr11	2166432	2187019	chr11	2167625	2167626	rs17880572	C	T	0|0	0|0:2494,0|1:1,1|0:9	0|0:89,1|0:1	89	0.0019968	control	.	.	.	.	.	.
NA11832	chr11	2166432	2187019	chr11	2168206	2168207	rs17884373	C	T	0|0	0|0:2492,0|1:5,1|0:7	0|0:89,1|0:1	89	0.00239617	control	.	.	.	.	.	.
NA11832	chr11	2166432	2187019	chr11	2168778	2168779	rs17886764	G	A	0|0	0|0:2499,0|1:2,1|0:3	0|0:89,1|0:1	89	0.000998403	control	.	.	.	.	.	.
NA11832	chr11	2166432	2187019	chr11	2168889	2168890	rs145087135	C	T	0|0	0|0:2501,1|0:3	0|0:89,1|0:1	89	0.000599042	control	.	.	.	.	.	.
NA11832	chr11	2166432	2187019	chr11	2170285	2170286	rs11601832	C	T	0|0	0|0:2493,0|1:3,1|0:8	0|0:89,1|0:1	89	0.00219649	control	.	.	.	.	.	.
NA11832	chr11	2166432	2187019	chr11	2172167	2172168	rs11564728	C	T	0|0	0|0:2472,0|1:16,1|0:14,1|1:2	0|0:89,1|0:1	89	0.00678914	control	.	.	.	.	.	.
NA11832	chr11	2166432	2187019	chr11	2173151	2173152	rs539146076	A	G	0|0	0|0:2503,1|0:1	0|0:89,1|0:1	89	0.000199681	control	.	.	.	.	.	.
NA11832	chr11	2166432	2187019	chr11	2174197	2174198	rs17881647	A	G	0|0	0|0:2497,0|1:2,1|0:5	0|0:89,1|0:1	89	0.00139776	control	.	.	.	.	.	.
NA11832	chr11	2166432	2187019	chr11	2174885	2174886	rs547231630	C	T	0|0	0|0:2498,0|1:5,1|0:1	0|0:89,1|0:1	89	0.00119808	control	.	.	.	.	.	.
NA11832	chr11	2166432	2187019	chr11	2175170	2175171	rs144199947	G	T	0|0	0|0:2478,0|1:11,1|0:15	0|0:89,1|0:1	89	0.00519169	control	.	.	.	.	.	.
NA11832	chr11	2166432	2187019	chr11	2175468	2175469	rs186356385	T	C	0|0	0|0:2495,0|1:5,1|0:4	0|0:89,1|0:1	89	0.00179712	control	.	.	.	.	.	.
NA11832	chr11	2166432	2187019	chr11	2175581	2175582	rs148311871	G	C	0|0	0|0:2478,0|1:11,1|0:15	0|0:89,1|0:1	89	0.00519169	control	.	.	.	.	.	.
NA11832	chr11	2166432	2187019	chr11	2176095	2176096	rs147492895	C	T	0|0	0|0:2498,0|1:1,1|0:4,1|1:1	0|0:89,1|0:1	89	0.00139776	control	.	.	.	.	.	.
NA11832	chr11	2166432	2187019	chr11	2179037	2179038	rs532647453	CA	C	0|0	0|0:2500,1|0:4	0|0:89,1|0:1	89	0.000798722	control	.	.	.	.	.	.
NA11832	chr11	2166432	2187019	chr11	2179270	2179271	rs527362736	C	G	0|0	0|0:2494,0|1:4,1|0:6	0|0:89,1|0:1	89	0.0019968	control	.	.	.	.	.	.
NA11832	chr11	2166432	2187019	chr11	2179614	2179615	rs534920546	C	T	0|0	0|0:2493,0|1:3,1|0:8	0|0:89,1|0:1	89	0.00219649	control	.	.	.	.	.	.
NA11832	chr11	2166432	2187019	chr11	2180460	2180461	rs139841016	G	A	0|0	0|0:2501,0|1:1,1|0:2	0|0:89,1|0:1	89	0.000599042	control	.	.	.	.	.	.
NA11832	chr11	2166432	2187019	chr11	2180569	2180570	rs543480427	G	A	0|0	0|0:2500,0|1:2,1|0:2	0|0:89,1|0:1	89	0.000798722	control	.	.	.	.	.	.
NA11832	chr11	2166432	2187019	chr11	2181561	2181562	rs147949958	G	A	0|0	0|0:2499,0|1:2,1|0:3	0|0:89,1|0:1	89	0.000998403	control	.	.	.	.	.	.
NA11832	chr11	2166432	2187019	chr11	2185527	2185528	rs78779683	G	A	0|0	0|0:2503,1|0:1	0|0:89,1|0:1	89	0.000199681	control	.	.	.	.	.	.
NA11832	chr11	2166432	2187019	chr11	2186087	2186088	rs530841096	C	A	0|0	0|0:2500,0|1:2,1|0:2	0|0:89,1|0:1	89	0.000798722	control	.	.	.	.	.	.
NA11832	chr11	2166432	2187019	chr11	2186422	2186423	rs114255136	G	T	0|0	0|0:2496,0|1:2,1|0:6	0|0:89,1|0:1	89	0.00159744	control	.	.	.	.	.	.
NA11832	chr11	2166432	2187019	chr11	2186713	2186714	rs368929505	C	T	0|0	0|0:2499,0|1:2,1|0:3	0|0:89,1|0:1	89	0.000998403	control	.	.	.	.	.	.
NA12761	chr11	10740073	10760974	chr11	10740696	10740697	rs118085408	T	C	0|0	0|0:2503,1|0:1	0|0:89,1|0:1	89	0.000199681	control	.	.	.	.	.	.
NA12761	chr11	10740073	10760974	chr11	10742895	10742896	rs114264769	C	T	0|0	0|0:2503,1|0:1	0|0:89,1|0:1	89	0.000199681	control	.	.	.	.	.	.
NA12761	chr11	10740073	10760974	chr11	10744743	10744744	rs141741626	A	G	0|0	0|0:2494,0|1:5,1|0:5	0|0:89,1|0:1	89	0.0019968	control	.	.	.	.	.	.
NA12761	chr11	10740073	10760974	chr11	10745292	10745293	rs150574065	A	G	0|0	0|0:2492,0|1:7,1|0:5	0|0:89,1|0:1	89	0.00239617	control	.	.	.	.	.	.
NA12761	chr11	10740073	10760974	chr11	10745361	10745362	rs117955613	A	C	0|0	0|0:2484,0|1:11,1|0:9	0|0:89,1|0:1	89	0.00399361	control	.	.	.	.	.	.
NA12761	chr11	10740073	10760974	chr11	10745761	10745762	rs576443541	C	T	0|0	0|0:2496,0|1:1,1|0:7	0|0:89,1|0:1	89	0.00159744	control	.	.	.	.	.	.
NA12761	chr11	10740073	10760974	chr11	10749074	10749075	rs151307202	A	C	0|0	0|0:2487,0|1:7,1|0:9,1|1:1	0|0:89,1|0:1	89	0.00359425	control	.	.	.	.	.	.
NA12761	chr11	10740073	10760974	chr11	10753638	10753639	rs189434298	C	T	0|0	0|0:2495,0|1:8,1|0:1	0|0:89,1|0:1	89	0.00179712	control	.	.	.	.	.	.
NA12761	chr11	10740073	10760974	chr11	10753771	10753772	rs373552639	T	C	0|0	0|0:2490,0|1:5,1|0:8,1|1:1	0|0:89,1|0:1	89	0.00299521	control	.	.	.	.	.	.
NA12761	chr11	10740073	10760974	chr11	10753779	10753780	rs181473251	C	T	0|0	0|0:2491,0|1:4,1|0:8,1|1:1	0|0:89,1|0:1	89	0.00279553	control	.	.	.	.	.	.
NA12761	chr11	10740073	10760974	chr11	10758236	10758237	rs550359663	C	T	0|0	0|0:2502,0|1:1,1|0:1	0|0:89,1|0:1	89	0.000399361	control	.	.	.	.	.	.
NA12761	chr11	10740073	10760974	chr11	10758684	10758685	rs191888304	C	T	0|0	0|0:2496,0|1:4,1|0:4	0|0:89,1|0:1	89	0.00159744	control	.	.	.	.	.	.
NA12761	chr11	10740073	10760974	chr11	10760682	10760683	rs148533904	T	C	0|0	0|0:2465,0|1:17,1|0:22	0|0:89,1|0:1	89	0.00778754	control	.	.	.	.	.	.
NA12761	chr11	10740073	10760974	chr11	10760773	10760774	rs564541517	A	C	0|0	0|0:2501,1|0:3	0|0:89,1|0:1	89	0.000599042	control	.	.	.	.	.	.
NA12761	chr11	10740073	10760974	chr11	10760836	10760837	rs555704903	C	T	0|0	0|0:2503,1|0:1	0|0:89,1|0:1	89	0.000199681	control	.	.	.	.	.	.
NA11995	chr11	13679410	13700703	chr11	13680302	13680303	rs139804748	A	G	0|0	0|0:2465,0|1:20,1|0:16,1|1:3	0|0:89,1|0:1	89	0.00838658	control	.	.	.	.	.	.
NA11995	chr11	13679410	13700703	chr11	13680920	13680921	rs559771665	C	G	0|0	0|0:2502,1|0:2	0|0:89,1|0:1	89	0.000399361	control	.	.	.	.	.	.
NA11995	chr11	13679410	13700703	chr11	13682442	13682443	rs553043938	G	T	0|0	0|0:2489,0|1:3,1|0:12	0|0:89,1|0:1	89	0.00299521	control	.	.	.	.	.	.
NA11995	chr11	13679410	13700703	chr11	13682444	13682445	rs577986401	A	T	0|0	0|0:2489,0|1:3,1|0:12	0|0:89,1|0:1	89	0.00299521	control	.	.	.	.	.	.
NA11995	chr11	13679410	13700703	chr11	13683179	13683180	rs534269528	A	AC	0|0	0|0:2460,0|1:17,1|0:26,1|1:1	0|0:89,1|0:1	89	0.00898562	control	.	.	.	.	.	.
NA11995	chr11	13679410	13700703	chr11	13686649	13686650	rs140905312	C	T	0|0	0|0:2466,0|1:19,1|0:16,1|1:3	0|0:89,1|0:1	89	0.0081869	control	.	.	.	.	.	.
NA11995	chr11	13679410	13700703	chr11	13688425	13688426	rs575693447	T	C	0|0	0|0:2503,1|0:1	0|0:89,1|0:1	89	0.000199681	control	.	.	.	.	.	.
NA11995	chr11	13679410	13700703	chr11	13688455	13688456	rs532936171	TG	T	0|0	0|0:2468,0|1:15,1|0:21	0|0:89,1|0:1	89	0.0071885	control	.	.	.	.	.	.
NA11995	chr11	13679410	13700703	chr11	13690529	13690530	rs555103124	G	A	0|0	0|0:2468,0|1:15,1|0:21	0|0:89,1|0:1	89	0.0071885	control	.	.	.	.	.	.
NA11995	chr11	13679410	13700703	chr11	13692270	13692271	rs192155498	T	A	0|0	0|0:2496,0|1:5,1|0:3	0|0:89,1|0:1	89	0.00159744	control	.	.	.	.	.	.
NA11995	chr11	13679410	13700703	chr11	13694579	13694580	rs114845587	C	T	0|0	0|0:2486,0|1:5,1|0:13	0|0:89,1|0:1	89	0.00359425	control	.	.	.	.	.	.
NA12815	chr11	43892061	43913043	chr11	43893183	43893184	rs554804644	A	C	0|0	0|0:2498,0|1:4,1|0:2	0|0:89,1|0:1	89	0.00119808	control	.	.	.	.	.	.
NA12815	chr11	43892061	43913043	chr11	43893184	43893185	rs573070279	G	A	0|0	0|0:2498,0|1:4,1|0:2	0|0:89,1|0:1	89	0.00119808	control	.	.	.	.	.	.
NA12815	chr11	43892061	43913043	chr11	43893239	43893240	rs531656634	G	A	0|0	0|0:2494,0|1:3,1|0:7	0|0:89,1|0:1	89	0.0019968	control	.	.	.	.	.	.
NA12815	chr11	43892061	43913043	chr11	43893969	43893970	rs145269141	A	C	0|0	0|0:2472,0|1:12,1|0:20	0|0:89,1|0:1	89	0.00638978	control	.	.	.	.	.	.
NA12815	chr11	43892061	43913043	chr11	43894300	43894301	rs577105924	T	C	0|0	0|0:2503,1|0:1	0|0:89,1|0:1	89	0.000199681	control	.	.	.	.	.	.
NA12815	chr11	43892061	43913043	chr11	43894466	43894467	rs143418771	T	C	0|0	0|0:2501,0|1:1,1|0:2	0|0:89,1|0:1	89	0.000599042	control	.	.	.	.	.	.
NA12815	chr11	43892061	43913043	chr11	43895132	43895133	rs555541881	TTCTC	T	0|0	0|0:2480,0|1:10,1|0:13,1|1:1	0|0:89,1|0:1	89	0.00499201	control	.	.	.	.	.	.
NA12815	chr11	43892061	43913043	chr11	43895500	43895501	rs184060517	C	T	0|0	0|0:2502,1|0:2	0|0:89,1|0:1	89	0.000399361	control	.	.	.	.	.	.
NA12815	chr11	43892061	43913043	chr11	43895644	43895645	rs553554352	T	A	0|0	0|0:2499,0|1:3,1|0:2	0|0:89,1|0:1	89	0.000998403	control	.	.	.	.	.	.
NA12815	chr11	43892061	43913043	chr11	43897445	43897446	rs573732874	G	A	0|0	0|0:2497,0|1:3,1|0:4	0|0:89,1|0:1	89	0.00139776	control	.	.	.	.	.	.
NA12815	chr11	43892061	43913043	chr11	43898144	43898145	rs546584927	A	G	0|0	0|0:2502,0|1:1,1|0:1	0|0:89,1|0:1	89	0.000399361	control	.	.	.	.	.	.
NA12815	chr11	43892061	43913043	chr11	43898308	43898309	rs11602900	G	T	0|0	0|0:2475,0|1:12,1|0:17	0|0:89,1|0:1	89	0.00579073	control	.	.	.	.	.	.
NA12815	chr11	43892061	43913043	chr11	43898713	43898714	rs532050192	G	T	0|0	0|0:2500,0|1:2,1|0:2	0|0:89,1|0:1	89	0.000798722	control	.	.	.	.	.	.
NA12815	chr11	43892061	43913043	chr11	43899078	43899079	rs575612938	G	A	0|0	0|0:2503,1|0:1	0|0:89,1|0:1	89	0.000199681	control	.	.	.	.	.	.
NA12815	chr11	43892061	43913043	chr11	43899148	43899149	rs146698839	C	T	0|0	0|0:2500,0|1:2,1|0:2	0|0:89,1|0:1	89	0.000798722	control	.	.	.	.	.	.
NA12815	chr11	43892061	43913043	chr11	43899263	43899264	rs540523572	G	A	0|0	0|0:2498,0|1:4,1|0:2	0|0:89,1|0:1	89	0.00119808	control	.	.	.	.	.	.
NA12815	chr11	43892061	43913043	chr11	43900354	43900355	rs558440726	G	C	0|0	0|0:2501,0|1:1,1|0:2	0|0:89,1|0:1	89	0.000599042	control	.	.	.	.	.	.
NA12815	chr11	43892061	43913043	chr11	43901162	43901163	rs36042396	C	T	0|0	0|0:2503,1|0:1	0|0:89,1|0:1	89	0.000199681	control	.	.	.	.	.	.
NA12815	chr11	43892061	43913043	chr11	43901570	43901571	rs117858717	C	G	0|0	0|0:2503,1|0:1	0|0:89,1|0:1	89	0.000199681	control	.	.	.	.	.	.
NA12815	chr11	43892061	43913043	chr11	43901666	43901667	rs565536185	T	C	0|0	0|0:2499,0|1:3,1|0:2	0|0:89,1|0:1	89	0.000998403	control	.	.	.	.	.	.
NA12815	chr11	43892061	43913043	chr11	43902062	43902063	rs564341441	G	A	0|0	0|0:2498,0|1:4,1|0:2	0|0:89,1|0:1	89	0.00119808	control	.	.	.	.	.	.
NA12815	chr11	43892061	43913043	chr11	43902670	43902671	rs537092152	C	T	0|0	0|0:2498,0|1:4,1|0:2	0|0:89,1|0:1	89	0.00119808	control	.	.	.	.	.	.
NA12815	chr11	43892061	43913043	chr11	43903716	43903717	rs35677425	T	G	0|0	0|0:2497,0|1:4,1|0:3	0|0:89,1|0:1	89	0.00139776	control	.	.	.	.	.	.
NA12815	chr11	43892061	43913043	chr11	43903943	43903944	rs569943025	A	T	0|0	0|0:2498,0|1:4,1|0:2	0|0:89,1|0:1	89	0.00119808	control	.	.	.	.	.	.
NA12815	chr11	43892061	43913043	chr11	43904400	43904401	rs34231408	A	C	0|0	0|0:2499,0|1:2,1|0:3	0|0:89,1|0:1	89	0.000998403	control	.	.	.	.	.	.
NA12815	chr11	43892061	43913043	chr11	43904452	43904453	rs115576615	T	C	0|0	0|0:2495,0|1:4,1|0:4,1|1:1	0|0:89,1|0:1	89	0.0019968	control	.	.	.	.	.	.
NA12815	chr11	43892061	43913043	chr11	43904669	43904670	rs34762499	G	T	0|0	0|0:2495,0|1:4,1|0:4,1|1:1	0|0:89,1|0:1	89	0.0019968	control	.	.	.	.	.	.
NA12815	chr11	43892061	43913043	chr11	43905107	43905108	rs566625802	T	C	0|0	0|0:2498,0|1:4,1|0:2	0|0:89,1|0:1	89	0.00119808	control	.	.	.	.	.	.
NA12815	chr11	43892061	43913043	chr11	43905561	43905562	rs200629739	G	A	0|0	0|0:2503,1|0:1	0|0:89,1|0:1	89	0.000199681	control	.	.	.	.	.	.
NA12815	chr11	43892061	43913043	chr11	43905648	43905649	rs372274758	C	G	0|0	0|0:2502,0|1:1,1|0:1	0|0:89,1|0:1	89	0.000399361	control	.	.	.	.	.	.
NA12815	chr11	43892061	43913043	chr11	43906866	43906867	rs183401913	C	T	0|0	0|0:2502,1|0:2	0|0:89,1|0:1	89	0.000399361	control	.	.	.	.	.	.
NA12815	chr11	43892061	43913043	chr11	43907098	43907099	rs552352996	T	C	0|0	0|0:2502,0|1:1,1|0:1	0|0:89,1|0:1	89	0.000399361	control	.	.	.	.	.	.
NA12815	chr11	43892061	43913043	chr11	43907704	43907705	rs543242689	T	C	0|0	0|0:2498,0|1:4,1|0:2	0|0:89,1|0:1	89	0.00119808	control	.	.	.	.	.	.
NA12815	chr11	43892061	43913043	chr11	43909045	43909046	rs530468344	G	C	0|0	0|0:2498,0|1:4,1|0:2	0|0:89,1|0:1	89	0.00119808	control	.	.	.	.	.	.
NA12815	chr11	43892061	43913043	chr11	43909302	43909303	rs184845669	A	G	0|0	0|0:2500,0|1:1,1|0:3	0|0:89,1|0:1	89	0.000798722	control	.	.	.	.	.	.
NA12815	chr11	43892061	43913043	chr11	43909548	43909549	rs189996784	G	A	0|0	0|0:2497,0|1:2,1|0:4,1|1:1	0|0:89,1|0:1	89	0.00159744	control	.	.	.	.	.	.
NA12815	chr11	43892061	43913043	chr11	43909786	43909787	rs61883972	G	A	0|0	0|0:2483,0|1:14,1|0:7	0|0:89,1|0:1	89	0.00419329	control	.	.	.	.	.	.
NA12815	chr11	43892061	43913043	chr11	43910356	43910357	rs116339022	G	A	0|0	0|0:2495,0|1:4,1|0:4,1|1:1	0|0:89,1|0:1	89	0.0019968	control	.	.	.	.	.	.
NA12815	chr11	43892061	43913043	chr11	43911876	43911877	rs565285582	A	G	0|0	0|0:2500,0|1:1,1|0:3	0|0:89,1|0:1	89	0.000798722	control	.	.	.	.	.	.
NA12815	chr11	43892061	43913043	chr11	43911915	43911916	rs532600713	G	A	0|0	0|0:2502,1|0:2	0|0:89,1|0:1	89	0.000399361	control	.	.	.	.	.	.
NA12815	chr11	43892061	43913043	chr11	43912716	43912717	rs567924978	C	G	0|0	0|0:2502,0|1:1,1|0:1	0|0:89,1|0:1	89	0.000399361	control	.	.	.	.	.	.
NA07056	chr11	46372543	46393210	chr11	46373073	46373074	rs138493929	C	T	0|0	0|0:2491,0|1:8,1|0:5	0|0:89,1|0:1	89	0.00259585	control	.	.	.	.	.	.
NA07056	chr11	46372543	46393210	chr11	46375251	46375252	rs568140327	G	A	0|0	0|0:2502,0|1:1,1|0:1	0|0:89,1|0:1	89	0.000399361	control	.	.	.	.	.	.
NA07056	chr11	46372543	46393210	chr11	46376067	46376068	rs192814141	A	T	0|0	0|0:2491,0|1:8,1|0:5	0|0:89,1|0:1	89	0.00259585	control	.	.	.	.	.	.
NA07056	chr11	46372543	46393210	chr11	46376277	46376278	rs567913485	C	T	0|0	0|0:2502,0|1:1,1|0:1	0|0:89,1|0:1	89	0.000399361	control	.	.	.	.	.	.
NA07056	chr11	46372543	46393210	chr11	46377012	46377013	rs563662269	CT	C	0|0	0|0:2480,0|1:11,1|0:13	0|0:89,1|0:1	89	0.00479233	control	.	.	.	.	.	.
NA07056	chr11	46372543	46393210	chr11	46377033	46377034	rs149007395	C	T	0|0	0|0:2490,0|1:9,1|0:5	0|0:89,1|0:1	89	0.00279553	control	.	.	.	.	.	.
NA07056	chr11	46372543	46393210	chr11	46377698	46377699	rs557969271	C	T	0|0	0|0:2500,0|1:1,1|0:3	0|0:89,1|0:1	89	0.000798722	control	.	.	.	.	.	.
NA07056	chr11	46372543	46393210	chr11	46377952	46377953	rs138911877	G	A	0|0	0|0:2503,1|0:1	0|0:89,1|0:1	89	0.000199681	control	.	.	.	.	.	.
NA07056	chr11	46372543	46393210	chr11	46378667	46378668	rs570435584	C	T	0|0	0|0:2502,0|1:1,1|0:1	0|0:89,1|0:1	89	0.000399361	control	.	.	.	.	.	.
NA07056	chr11	46372543	46393210	chr11	46380001	46380002	rs116590500	A	G	0|0	0|0:2495,0|1:5,1|0:4	0|0:89,1|0:1	89	0.00179712	control	.	.	.	.	.	.
NA07056	chr11	46372543	46393210	chr11	46382428	46382429	rs113927962	T	C	0|0	0|0:2456,0|1:23,1|0:25	0|0:89,1|0:1	89	0.00958466	control	.	.	.	.	.	.
NA07056	chr11	46372543	46393210	chr11	46382813	46382814	rs553424685	G	GC	0|0	0|0:2500,0|1:1,1|0:3	0|0:89,1|0:1	89	0.000798722	control	.	.	.	.	.	.
NA07056	chr11	46372543	46393210	chr11	46383930	46383931	rs189893180	G	C	0|0	0|0:2501,0|1:1,1|0:2	0|0:89,1|0:1	89	0.000599042	control	.	.	.	.	.	.
NA07056	chr11	46372543	46393210	chr11	46384177	46384178	rs142847057	A	G	0|0	0|0:2483,0|1:10,1|0:11	0|0:89,1|0:1	89	0.00419329	control	.	.	.	.	.	.
NA07056	chr11	46372543	46393210	chr11	46385735	46385736	rs72910084	T	A	0|0	0|0:2468,0|1:15,1|0:21	0|0:89,1|0:1	89	0.0071885	control	.	.	.	.	.	.
NA07056	chr11	46372543	46393210	chr11	46385918	46385919	rs140476886	C	T	0|0	0|0:2491,0|1:8,1|0:5	0|0:89,1|0:1	89	0.00259585	control	.	.	.	.	.	.
NA07056	chr11	46372543	46393210	chr11	46386937	46386938	rs553406593	G	A	0|0	0|0:2500,0|1:1,1|0:3	0|0:89,1|0:1	89	0.000798722	control	.	.	.	.	.	.
NA07056	chr11	46372543	46393210	chr11	46387110	46387111	rs116033558	G	C	0|0	0|0:2478,0|1:12,1|0:14	0|0:89,1|0:1	89	0.00519169	control	.	.	.	.	.	.
NA07056	chr11	46372543	46393210	chr11	46388623	46388624	rs531709900	G	T	0|0	0|0:2503,1|0:1	0|0:89,1|0:1	89	0.000199681	control	.	.	.	.	.	.
NA07056	chr11	46372543	46393210	chr11	46390472	46390473	rs144339872	C	T	0|0	0|0:2490,0|1:9,1|0:5	0|0:89,1|0:1	89	0.00279553	control	.	.	.	.	.	.
NA07056	chr11	46372543	46393210	chr11	46390761	46390762	rs188676445	A	G	0|0	0|0:2503,1|0:1	0|0:89,1|0:1	89	0.000199681	control	.	.	.	.	.	.
NA07056	chr11	46372543	46393210	chr11	46391217	46391218	rs75463289	G	T	0|0	0|0:2469,0|1:12,1|0:23	0|0:89,1|0:1	89	0.00698882	control	.	.	.	.	.	.
NA07056	chr11	46372543	46393210	chr11	46393083	46393084	rs116492403	G	A	0|0	0|0:2501,1|0:3	0|0:89,1|0:1	89	0.000599042	control	.	.	.	.	.	.
NA18912	chr11	58859662	58880495	chr11	58860054	58860055	rs79834529	C	T	0|0	0|0:2488,0|1:7,1|0:9	0|0:89,1|0:1	89	0.00319489	control	.	.	.	.	.	.
NA18912	chr11	58859662	58880495	chr11	58860132	58860133	rs181103633	T	A	0|0	0|0:2502,1|0:2	0|0:89,1|0:1	89	0.000399361	control	.	.	.	.	.	.
NA18912	chr11	58859662	58880495	chr11	58860160	58860161	rs118127327	G	C	0|0	0|0:2501,0|1:1,1|0:2	0|0:89,1|0:1	89	0.000599042	control	.	.	.	.	.	.
NA18912	chr11	58859662	58880495	chr11	58860297	58860298	rs184107774	A	G	0|0	0|0:2496,0|1:5,1|0:3	0|0:89,1|0:1	89	0.00159744	control	.	.	.	.	.	.
NA18912	chr11	58859662	58880495	chr11	58862881	58862882	rs527305765	T	C	0|0	0|0:2502,1|0:2	0|0:89,1|0:1	89	0.000399361	control	.	.	.	.	.	.
NA18912	chr11	58859662	58880495	chr11	58863239	58863240	rs556703255	T	TC	0|0	0|0:2497,0|1:4,1|0:3	0|0:89,1|0:1	89	0.00139776	control	.	.	.	.	.	.
NA18912	chr11	58859662	58880495	chr11	58863339	58863340	rs530176650	T	TA	0|0	0|0:2469,0|1:20,1|0:15	0|0:89,1|0:1	89	0.00698882	control	.	.	.	.	.	.
NA18912	chr11	58859662	58880495	chr11	58863960	58863961	rs143471307	C	G	0|0	0|0:2496,0|1:4,1|0:4	0|0:89,1|0:1	89	0.00159744	control	.	.	.	.	.	.
NA18912	chr11	58859662	58880495	chr11	58865884	58865885	rs7126872	T	C	0|0	0|0:2459,0|1:23,1|0:21,1|1:1	0|0:89,1|0:1	89	0.0091853	control	.	.	.	.	.	.
NA18912	chr11	58859662	58880495	chr11	58865885	58865886	rs7107006	G	A	0|0	0|0:2459,0|1:23,1|0:21,1|1:1	0|0:89,1|0:1	89	0.0091853	control	.	.	.	.	.	.
NA18912	chr11	58859662	58880495	chr11	58866073	58866074	rs546504861	G	C	0|0	0|0:2503,1|0:1	0|0:89,1|0:1	89	0.000199681	control	.	.	.	.	.	.
NA18912	chr11	58859662	58880495	chr11	58866124	58866125	rs550593100	T	A	0|0	0|0:2495,0|1:4,1|0:5	0|0:89,1|0:1	89	0.00179712	control	.	.	.	.	.	.
NA18912	chr11	58859662	58880495	chr11	58866642	58866643	rs146813520	C	T	0|0	0|0:2501,0|1:1,1|0:2	0|0:89,1|0:1	89	0.000599042	control	.	.	.	.	.	.
NA18912	chr11	58859662	58880495	chr11	58866900	58866901	rs188068719	C	T	0|0	0|0:2496,0|1:4,1|0:4	0|0:89,1|0:1	89	0.00159744	control	.	.	.	.	.	.
NA18912	chr11	58859662	58880495	chr11	58869778	58869779	rs532513692	C	T	0|0	0|0:2503,1|0:1	0|0:89,1|0:1	89	0.000199681	control	.	.	.	.	.	.
NA18912	chr11	58859662	58880495	chr11	58872983	58872984	rs571993046	C	A	0|0	0|0:2503,1|0:1	0|0:89,1|0:1	89	0.000199681	control	.	.	.	.	.	.
NA18912	chr11	58859662	58880495	chr11	58873489	58873490	rs201533773	CTG	C	0|0	0|0:2462,0|1:21,1|0:20,1|1:1	0|0:89,1|0:1	89	0.00858626	control	.	.	.	.	.	.
NA18912	chr11	58859662	58880495	chr11	58873647	58873648	rs143499813	A	G	0|0	0|0:2503,1|0:1	0|0:89,1|0:1	89	0.000199681	control	.	.	.	.	.	.
NA18912	chr11	58859662	58880495	chr11	58874014	58874015	rs73489466	G	A	0|0	0|0:2501,0|1:1,1|0:2	0|0:89,1|0:1	89	0.000599042	control	.	.	.	.	.	.
NA18912	chr11	58859662	58880495	chr11	58874941	58874942	rs114738225	T	C	0|0	0|0:2496,0|1:4,1|0:4	0|0:89,1|0:1	89	0.00159744	control	.	.	.	.	.	.
NA18912	chr11	58859662	58880495	chr11	58875344	58875345	rs188237747	C	T	0|0	0|0:2487,0|1:6,1|0:11	0|0:89,1|0:1	89	0.00339457	control	.	.	.	.	.	.
NA18912	chr11	58859662	58880495	chr11	58875822	58875823	rs117925742	C	T	0|0	0|0:2495,0|1:5,1|0:4	0|0:89,1|0:1	89	0.00179712	control	.	.	.	.	.	.
NA18912	chr11	58859662	58880495	chr11	58877092	58877093	rs73489473	C	A	0|0	0|0:2501,0|1:1,1|0:2	0|0:89,1|0:1	89	0.000599042	control	.	.	.	.	.	.
NA18912	chr11	58859662	58880495	chr11	58877271	58877272	rs572957821	G	A	0|0	0|0:2503,1|0:1	0|0:89,1|0:1	89	0.000199681	control	.	.	.	.	.	.
NA18912	chr11	58859662	58880495	chr11	58877394	58877395	rs116366772	A	G	0|0	0|0:2496,0|1:4,1|0:4	0|0:89,1|0:1	89	0.00159744	control	.	.	.	.	.	.
NA18912	chr11	58859662	58880495	chr11	58877427	58877428	rs575511330	G	C	0|0	0|0:2502,1|0:2	0|0:89,1|0:1	89	0.000399361	control	.	.	.	.	.	.
NA18912	chr11	58859662	58880495	chr11	58877624	58877625	rs370800958	AG	A	0|0	0|0:2496,0|1:2,1|0:6	0|0:89,1|0:1	89	0.00159744	control	.	.	.	.	.	.
NA18912	chr11	58859662	58880495	chr11	58878188	58878189	rs185859429	A	C	0|0	0|0:2498,0|1:2,1|0:4	0|0:89,1|0:1	89	0.00119808	control	.	.	.	.	.	.
NA18912	chr11	58859662	58880495	chr11	58878780	58878781	rs573865438	G	A	0|0	0|0:2500,0|1:2,1|0:2	0|0:89,1|0:1	89	0.000798722	control	.	.	.	.	.	.
NA18912	chr11	58859662	58880495	chr11	58879709	58879710	rs138535917	T	C	0|0	0|0:2485,0|1:8,1|0:11	0|0:89,1|0:1	89	0.00379393	control	.	.	.	.	.	.
NA18912	chr11	58859662	58880495	chr11	58879880	58879881	rs533652965	CT	C	0|0	0|0:2493,0|1:8,1|0:3	0|0:89,1|0:1	89	0.00219649	control	.	.	.	.	.	.
NA11829	chr11	65806026	65826986	chr11	65806856	65806857	rs142784717	T	C	0|0	0|0:2493,0|1:6,1|0:4,1|1:1	0|0:89,1|0:1	89	0.00239617	control	.	.	.	.	.	.
NA11829	chr11	65806026	65826986	chr11	65810382	65810383	rs531330849	G	A	0|0	0|0:2471,0|1:18,1|0:15	0|0:89,1|0:1	89	0.00658946	control	.	.	.	.	.	.
NA11829	chr11	65806026	65826986	chr11	65810956	65810957	rs566751622	C	T	0|0	0|0:2503,1|0:1	0|0:89,1|0:1	89	0.000199681	control	.	.	.	.	.	.
NA11829	chr11	65806026	65826986	chr11	65811187	65811188	rs377367272	G	A	0|0	0|0:2500,0|1:2,1|0:2	0|0:89,1|0:1	89	0.000798722	control	.	.	.	.	.	.
NA11829	chr11	65806026	65826986	chr11	65811817	65811818	rs146803666	T	C	0|0	0|0:2503,1|0:1	0|0:89,1|0:1	89	0.000199681	control	.	.	.	.	.	.
NA11829	chr11	65806026	65826986	chr11	65812625	65812626	rs563124673	G	A	0|0	0|0:2501,1|0:3	0|0:89,1|0:1	89	0.000599042	control	.	.	.	.	.	.
NA11829	chr11	65806026	65826986	chr11	65812626	65812627	rs531808882	T	A	0|0	0|0:2501,1|0:3	0|0:89,1|0:1	89	0.000599042	control	.	.	.	.	.	.
NA11829	chr11	65806026	65826986	chr11	65813048	65813049	rs73498471	G	C	0|0	0|0:2498,1|0:6	0|0:89,1|0:1	89	0.00119808	control	.	.	.	.	.	.
NA11829	chr11	65806026	65826986	chr11	65815082	65815083	rs118019189	C	T	0|0	0|0:2469,0|1:18,1|0:17	0|0:89,1|0:1	89	0.00698882	control	.	.	.	.	.	.
NA11829	chr11	65806026	65826986	chr11	65817603	65817604	rs115963347	C	T	0|0	0|0:2498,0|1:2,1|0:4	0|0:89,1|0:1	89	0.00119808	control	.	.	.	.	.	.
NA11829	chr11	65806026	65826986	chr11	65818223	65818224	rs150683131	T	G	0|0	0|0:2498,0|1:3,1|0:3	0|0:89,1|0:1	89	0.00119808	control	.	.	.	.	.	.
NA11829	chr11	65806026	65826986	chr11	65823082	65823083	rs189841460	C	T	0|0	0|0:2503,1|0:1	0|0:89,1|0:1	89	0.000199681	control	.	.	.	.	.	.
NA11829	chr11	65806026	65826986	chr11	65823918	65823919	rs553439716	G	A	0|0	0|0:2501,0|1:1,1|0:2	0|0:89,1|0:1	89	0.000599042	control	.	.	.	.	.	.
NA11829	chr11	65806026	65826986	chr11	65824896	65824897	rs376335850	G	C	0|0	0|0:2503,1|0:1	0|0:89,1|0:1	89	0.000199681	control	.	.	.	.	.	.
NA12872	chr11	66300466	66321423	chr11	66301233	66301234	rs376374511	T	A	0|0	0|0:2489,0|1:6,1|0:9	0|0:89,1|0:1	89	0.00299521	control	.	.	.	.	.	.
NA12872	chr11	66300466	66321423	chr11	66302234	66302235	rs189947504	C	T	0|0	0|0:2503,1|0:1	0|0:89,1|0:1	89	0.000199681	control	.	.	.	.	.	.
NA12872	chr11	66300466	66321423	chr11	66302576	66302577	rs539930070	T	C	0|0	0|0:2497,0|1:1,1|0:6	0|0:89,1|0:1	89	0.00139776	control	.	.	.	.	.	.
NA12872	chr11	66300466	66321423	chr11	66302658	66302659	rs145509917	T	A	0|0	0|0:2485,0|1:10,1|0:8,1|1:1	0|0:89,1|0:1	89	0.00399361	control	.	.	.	.	.	.
NA12872	chr11	66300466	66321423	chr11	66302905	66302906	rs572901554	G	A	0|0	0|0:2503,1|0:1	0|0:89,1|0:1	89	0.000199681	control	.	.	.	.	.	.
NA12872	chr11	66300466	66321423	chr11	66304068	66304069	rs190503299	G	A	0|0	0|0:2500,0|1:2,1|0:2	0|0:89,1|0:1	89	0.000798722	control	.	.	.	.	.	.
NA12872	chr11	66300466	66321423	chr11	66304434	66304435	rs557272982	A	G	0|0	0|0:2503,1|0:1	0|0:89,1|0:1	89	0.000199681	control	.	.	.	.	.	.
NA12872	chr11	66300466	66321423	chr11	66305798	66305799	rs564600426	C	T	0|0	0|0:2498,0|1:1,1|0:5	0|0:89,1|0:1	89	0.00119808	control	.	.	.	.	.	.
NA12872	chr11	66300466	66321423	chr11	66305824	66305825	rs181693063	G	A	0|0	0|0:2482,0|1:14,1|0:7,1|1:1	0|0:89,1|0:1	89	0.00459265	control	.	.	.	.	.	.
NA12872	chr11	66300466	66321423	chr11	66306015	66306016	rs373241017	G	C	0|0	0|0:2500,1|0:4	0|0:89,1|0:1	89	0.000798722	control	.	.	.	.	.	.
NA12872	chr11	66300466	66321423	chr11	66306567	66306568	rs11552045	C	T	0|0	0|0:2475,0|1:19,1|0:10	0|0:89,1|0:1	89	0.00579073	control	.	.	.	.	.	.
NA12872	chr11	66300466	66321423	chr11	66307789	66307790	rs572822649	TG	T	0|0	0|0:2489,0|1:7,1|0:8	0|0:89,1|0:1	89	0.00299521	control	.	.	.	.	.	.
NA12872	chr11	66300466	66321423	chr11	66308682	66308683	rs151047581	G	A	0|0	0|0:2476,0|1:15,1|0:11,1|1:2	0|0:89,1|0:1	89	0.00599041	control	.	.	.	.	.	.
NA12872	chr11	66300466	66321423	chr11	66308949	66308950	rs557148556	G	A	0|0	0|0:2503,1|0:1	0|0:89,1|0:1	89	0.000199681	control	.	.	.	.	.	.
NA12872	chr11	66300466	66321423	chr11	66310836	66310837	rs181800837	C	T	0|0	0|0:2503,1|0:1	0|0:89,1|0:1	89	0.000199681	control	.	.	.	.	.	.
NA12872	chr11	66300466	66321423	chr11	66310880	66310881	rs185368325	T	C	0|0	0|0:2502,0|1:1,1|0:1	0|0:89,1|0:1	89	0.000399361	control	.	.	.	.	.	.
NA12872	chr11	66300466	66321423	chr11	66313089	66313090	rs183904222	A	G	0|0	0|0:2499,1|0:5	0|0:89,1|0:1	89	0.000998403	control	.	.	.	.	.	.
NA12872	chr11	66300466	66321423	chr11	66313786	66313787	rs563065763	A	G	0|0	0|0:2497,0|1:2,1|0:5	0|0:89,1|0:1	89	0.00139776	control	.	.	.	.	.	.
NA12872	chr11	66300466	66321423	chr11	66315101	66315102	rs145173944	A	G	0|0	0|0:2490,0|1:8,1|0:5,1|1:1	0|0:89,1|0:1	89	0.00299521	control	.	.	.	.	.	.
NA12872	chr11	66300466	66321423	chr11	66315223	66315224	rs140043269	A	G	0|0	0|0:2488,0|1:7,1|0:9	0|0:89,1|0:1	89	0.00319489	control	.	.	.	.	.	.
NA12872	chr11	66300466	66321423	chr11	66316976	66316977	rs185563817	C	T	0|0	0|0:2498,0|1:4,1|0:2	0|0:89,1|0:1	89	0.00119808	control	.	.	.	.	.	.
NA12872	chr11	66300466	66321423	chr11	66316989	66316990	rs143125973	G	A	0|0	0|0:2503,1|0:1	0|0:89,1|0:1	89	0.000199681	control	.	.	.	.	.	.
NA12872	chr11	66300466	66321423	chr11	66317423	66317424	rs570899251	C	G	0|0	0|0:2503,1|0:1	0|0:89,1|0:1	89	0.000199681	control	.	.	.	.	.	.
NA12872	chr11	66300466	66321423	chr11	66319459	66319460	rs531565225	T	C	0|0	0|0:2499,0|1:2,1|0:3	0|0:89,1|0:1	89	0.000998403	control	.	.	.	.	.	.
NA12872	chr11	66300466	66321423	chr11	66319518	66319519	rs567161010	C	T	0|0	0|0:2492,0|1:5,1|0:7	0|0:89,1|0:1	89	0.00239617	control	.	.	.	.	.	.
NA12872	chr11	66300466	66321423	chr11	66319710	66319711	rs184482712	C	T	0|0	0|0:2503,1|0:1	0|0:89,1|0:1	89	0.000199681	control	.	.	.	.	.	.
NA12872	chr11	66300466	66321423	chr11	66320220	66320221	rs181597797	G	A	0|0	0|0:2503,1|0:1	0|0:89,1|0:1	89	0.000199681	control	.	.	.	.	.	.
NA12872	chr11	66300466	66321423	chr11	66321338	66321339	rs180836022	A	G	0|0	0|0:2484,0|1:10,1|0:9,1|1:1	0|0:89,1|0:1	89	0.00419329	control	.	.	.	.	.	.
NA12872	chr11	66478637	66499592	chr11	66480791	66480792	rs555937567	G	T	0|0	0|0:2483,0|1:8,1|0:13	0|0:89,1|0:1	89	0.00419329	control	.	.	.	.	.	.
NA12872	chr11	66478637	66499592	chr11	66481286	66481287	rs142797448	C	T	0|0	0|0:2488,0|1:8,1|0:7,1|1:1	0|0:89,1|0:1	89	0.00339457	control	.	.	.	.	.	.
NA12872	chr11	66478637	66499592	chr11	66483129	66483130	rs148599232	C	T	0|0	0|0:2490,0|1:7,1|0:7	0|0:89,1|0:1	89	0.00279553	control	.	.	.	.	.	.
NA12872	chr11	66478637	66499592	chr11	66484177	66484178	rs528956657	G	A	0|0	0|0:2502,0|1:1,1|0:1	0|0:89,1|0:1	89	0.000399361	control	.	.	.	.	.	.
NA12872	chr11	66478637	66499592	chr11	66485593	66485594	rs562135922	C	G	0|0	0|0:2491,0|1:6,1|0:7	0|0:89,1|0:1	89	0.00259585	control	.	.	.	.	.	.
NA12872	chr11	66478637	66499592	chr11	66485755	66485756	rs529005403	G	T	0|0	0|0:2494,0|1:5,1|0:5	0|0:89,1|0:1	89	0.0019968	control	.	.	.	.	.	.
NA12872	chr11	66478637	66499592	chr11	66486061	66486062	rs540107447	G	A	0|0	0|0:2503,1|0:1	0|0:89,1|0:1	89	0.000199681	control	.	.	.	.	.	.
NA12872	chr11	66478637	66499592	chr11	66487053	66487054	rs117783282	G	A	0|0	0|0:2496,0|1:2,1|0:6	0|0:89,1|0:1	89	0.00159744	control	.	.	.	.	.	.
NA12872	chr11	66478637	66499592	chr11	66487147	66487148	rs183949208	G	C	0|0	0|0:2475,0|1:16,1|0:13	0|0:89,1|0:1	89	0.00579073	control	.	.	.	.	.	.
NA12872	chr11	66478637	66499592	chr11	66488340	66488341	rs541092543	G	A	0|0	0|0:2503,1|0:1	0|0:89,1|0:1	89	0.000199681	control	.	.	.	.	.	.
NA12872	chr11	66478637	66499592	chr11	66488515	66488516	rs140831174	C	T	0|0	0|0:2494,0|1:5,1|0:5	0|0:89,1|0:1	89	0.0019968	control	.	.	.	.	.	.
NA12872	chr11	66478637	66499592	chr11	66489345	66489346	rs137933502	A	C	0|0	0|0:2468,0|1:18,1|0:18	0|0:89,1|0:1	89	0.0071885	control	.	.	.	.	.	.
NA12872	chr11	66478637	66499592	chr11	66489541	66489542	rs182071132	G	C	0|0	0|0:2496,0|1:2,1|0:6	0|0:89,1|0:1	89	0.00159744	control	.	.	.	.	.	.
NA12872	chr11	66478637	66499592	chr11	66489863	66489864	rs185570935	G	A	0|0	0|0:2467,0|1:20,1|0:17	0|0:89,1|0:1	89	0.00738818	control	.	.	.	.	.	.
NA12872	chr11	66478637	66499592	chr11	66490158	66490159	rs142413806	G	A	0|0	0|0:2485,0|1:11,1|0:7,1|1:1	0|0:89,1|0:1	89	0.00399361	control	.	.	.	.	.	.
NA12872	chr11	66478637	66499592	chr11	66490293	66490294	rs187463288	G	A	0|0	0|0:2500,0|1:1,1|0:3	0|0:89,1|0:1	89	0.000798722	control	.	.	.	.	.	.
NA12872	chr11	66478637	66499592	chr11	66491531	66491532	rs114336210	G	A	0|0	0|0:2493,0|1:4,1|0:7	0|0:89,1|0:1	89	0.00219649	control	.	.	.	.	.	.
NA12872	chr11	66478637	66499592	chr11	66494387	66494388	rs150527616	G	A	0|0	0|0:2486,0|1:10,1|0:7,1|1:1	0|0:89,1|0:1	89	0.00379393	control	.	.	.	.	.	.
NA12872	chr11	66478637	66499592	chr11	66497658	66497659	rs186115430	T	C	0|0	0|0:2503,1|0:1	0|0:89,1|0:1	89	0.000199681	control	.	.	.	.	.	.
NA18520	chr11	67221877	67242512	chr11	67222782	67222783	rs139538309	C	T	0|0	0|0:2499,0|1:3,1|0:2	0|0:89,1|0:1	89	0.000998403	control	.	.	.	.	.	.
NA18520	chr11	67221877	67242512	chr11	67222867	67222868	rs192302421	G	A	0|0	0|0:2497,0|1:3,1|0:4	0|0:89,1|0:1	89	0.00139776	control	.	.	.	.	.	.
NA18520	chr11	67221877	67242512	chr11	67223048	67223049	rs145789542	G	A	0|0	0|0:2497,0|1:3,1|0:4	0|0:89,1|0:1	89	0.00139776	control	.	.	.	.	.	.
NA18520	chr11	67221877	67242512	chr11	67224587	67224588	rs76907629	G	T	0|0	0|0:2503,1|0:1	0|0:89,1|0:1	89	0.000199681	control	.	.	.	.	.	.
NA18520	chr11	67221877	67242512	chr11	67225180	67225181	rs201059902	G	A	0|0	0|0:2503,1|0:1	0|0:89,1|0:1	89	0.000199681	control	.	.	.	.	.	.
NA18520	chr11	67221877	67242512	chr11	67226934	67226935	rs541706301	T	C	0|0	0|0:2502,1|0:2	0|0:89,1|0:1	89	0.000399361	control	.	.	.	.	.	.
NA18520	chr11	67221877	67242512	chr11	67227192	67227193	rs191030743	G	A	0|0	0|0:2503,1|0:1	0|0:89,1|0:1	89	0.000199681	control	.	.	.	.	.	.
NA18520	chr11	67221877	67242512	chr11	67228409	67228410	rs370262108	T	G	0|0	0|0:2497,0|1:5,1|0:2	0|0:89,1|0:1	89	0.00139776	control	.	.	.	.	.	.
NA18520	chr11	67221877	67242512	chr11	67228657	67228658	rs547113573	C	T	0|0	0|0:2503,1|0:1	0|0:89,1|0:1	89	0.000199681	control	.	.	.	.	.	.
NA18520	chr11	67221877	67242512	chr11	67228797	67228798	rs116414393	G	A	0|0	0|0:2498,0|1:2,1|0:4	0|0:89,1|0:1	89	0.00119808	control	.	.	.	.	.	.
NA18520	chr11	67221877	67242512	chr11	67228838	67228839	rs189502443	G	A	0|0	0|0:2498,0|1:1,1|0:5	0|0:89,1|0:1	89	0.00119808	control	.	.	.	.	.	.
NA18520	chr11	67221877	67242512	chr11	67231349	67231350	rs115410365	C	T	0|0	0|0:2497,0|1:3,1|0:4	0|0:89,1|0:1	89	0.00139776	control	.	.	.	.	.	.
NA18520	chr11	67221877	67242512	chr11	67231613	67231614	rs183368368	C	T	0|0	0|0:2494,0|1:4,1|0:6	0|0:89,1|0:1	89	0.0019968	control	.	.	.	.	.	.
NA18520	chr11	67221877	67242512	chr11	67232559	67232560	rs201857431	C	A	0|0	0|0:2497,0|1:2,1|0:4,1|1:1	0|0:89,1|0:1	89	0.00159744	control	.	.	.	.	.	.
NA18520	chr11	67221877	67242512	chr11	67232572	67232573	rs200668561	T	C	0|0	0|0:2503,1|0:1	0|0:89,1|0:1	89	0.000199681	control	.	.	.	.	.	.
NA18520	chr11	67221877	67242512	chr11	67232676	67232677	rs186492258	G	A	0|0	0|0:2502,1|0:2	0|0:89,1|0:1	89	0.000399361	control	.	.	.	.	.	.
NA18520	chr11	67221877	67242512	chr11	67232813	67232814	rs142949793	G	A	0|0	0|0:2478,0|1:18,1|0:8	0|0:89,1|0:1	89	0.00519169	control	.	.	.	.	.	.
NA18520	chr11	67221877	67242512	chr11	67233157	67233158	rs570136771	G	A	0|0	0|0:2503,1|0:1	0|0:89,1|0:1	89	0.000199681	control	.	.	.	.	.	.
NA18520	chr11	67221877	67242512	chr11	67234744	67234745	rs377492873	C	T	0|0	0|0:2498,0|1:4,1|0:2	0|0:89,1|0:1	89	0.00119808	control	.	.	.	.	.	.
NA18520	chr11	67221877	67242512	chr11	67235050	67235051	rs143199541	G	A	0|0	0|0:2491,0|1:7,1|0:5,1|1:1	0|0:89,1|0:1	89	0.00279553	control	.	.	.	.	.	.
NA18520	chr11	67221877	67242512	chr11	67236467	67236468	rs373419851	T	G	0|0	0|0:2497,0|1:4,1|0:3	0|0:89,1|0:1	89	0.00139776	control	.	.	.	.	.	.
NA18520	chr11	67221877	67242512	chr11	67236746	67236747	rs182185805	C	A	0|0	0|0:2487,0|1:12,1|0:5	0|0:89,1|0:1	89	0.00339457	control	.	.	.	.	.	.
NA18520	chr11	67221877	67242512	chr11	67238973	67238974	rs556270233	C	T	0|0	0|0:2501,0|1:1,1|0:2	0|0:89,1|0:1	89	0.000599042	control	.	.	.	.	.	.
NA18520	chr11	67221877	67242512	chr11	67242501	67242502	rs185797417	G	A	0|0	0|0:2485,0|1:12,1|0:7	0|0:89,1|0:1	89	0.00379393	control	.	.	.	.	.	.
NA18519	chr11	107451584	107473055	chr11	107451737	107451738	rs538449105	A	G	0|0	0|0:2500,0|1:2,1|0:2	0|0:89,1|0:1	89	0.000798722	control	.	.	.	.	.	.
NA18519	chr11	107451584	107473055	chr11	107452700	107452701	rs185998356	T	G	0|0	0|0:2497,0|1:2,1|0:5	0|0:89,1|0:1	89	0.00139776	control	.	.	.	.	.	.
NA18519	chr11	107451584	107473055	chr11	107454632	107454633	rs555753824	G	A	0|0	0|0:2503,1|0:1	0|0:89,1|0:1	89	0.000199681	control	.	.	.	.	.	.
NA18519	chr11	107451584	107473055	chr11	107455720	107455721	rs183940688	C	T	0|0	0|0:2503,1|0:1	0|0:89,1|0:1	89	0.000199681	control	.	.	.	.	.	.
NA18519	chr11	107451584	107473055	chr11	107456586	107456587	rs150058240	T	C	0|0	0|0:2488,0|1:9,1|0:7	0|0:89,1|0:1	89	0.00319489	control	.	.	.	.	.	.
NA18519	chr11	107451584	107473055	chr11	107456766	107456767	rs536335178	C	T	0|0	0|0:2503,1|0:1	0|0:89,1|0:1	89	0.000199681	control	.	.	.	.	.	.
NA18519	chr11	107451584	107473055	chr11	107457894	107457895	rs556967718	T	TTG	0|0	0|0:2487,0|1:9,1|0:8	0|0:89,1|0:1	89	0.00339457	control	.	.	.	.	.	.
NA18519	chr11	107451584	107473055	chr11	107458225	107458226	rs543446396	A	T	0|0	0|0:2503,1|0:1	0|0:89,1|0:1	89	0.000199681	control	.	.	.	.	.	.
NA18519	chr11	107451584	107473055	chr11	107458930	107458931	rs186785461	C	T	0|0	0|0:2477,0|1:11,1|0:16	0|0:89,1|0:1	89	0.00539137	control	.	.	.	.	.	.
NA18519	chr11	107451584	107473055	chr11	107461902	107461903	rs11826108	T	A	0|0	0|0:2483,0|1:11,1|0:9,1|1:1	0|0:89,1|0:1	89	0.00439297	control	.	.	.	.	.	.
NA18519	chr11	107451584	107473055	chr11	107464246	107464247	rs141136846	C	G	0|0	0|0:2486,0|1:10,1|0:8	0|0:89,1|0:1	89	0.00359425	control	.	.	.	.	.	.
NA18519	chr11	107451584	107473055	chr11	107465551	107465552	rs572080704	G	A	0|0	0|0:2503,1|0:1	0|0:89,1|0:1	89	0.000199681	control	.	.	.	.	.	.
NA18519	chr11	107451584	107473055	chr11	107467340	107467341	rs187683022	A	G	0|0	0|0:2478,0|1:11,1|0:15	0|0:89,1|0:1	89	0.00519169	control	.	.	.	.	.	.
NA18519	chr11	107451584	107473055	chr11	107468725	107468726	rs569682454	G	A	0|0	0|0:2498,0|1:3,1|0:3	0|0:89,1|0:1	89	0.00119808	control	.	.	.	.	.	.
NA18519	chr11	107451584	107473055	chr11	107471151	107471152	rs533850677	A	G	0|0	0|0:2499,0|1:2,1|0:3	0|0:89,1|0:1	89	0.000998403	control	.	.	.	.	.	.
NA18519	chr11	107451584	107473055	chr11	107471888	107471889	rs117240356	A	G	0|0	0|0:2499,0|1:1,1|0:4	0|0:89,1|0:1	89	0.000998403	control	.	.	.	.	.	.
NA18519	chr11	107451584	107473055	chr11	107472970	107472971	rs181643491	T	G	0|0	0|0:2476,0|1:12,1|0:16	0|0:89,1|0:1	89	0.00559105	control	.	.	.	.	.	.
NA07357	chr11	108327941	108348462	chr11	108330703	108330704	rs553646167	AAAG	A	0|0	0|0:2490,0|1:4,1|0:10	0|0:89,1|0:1	89	0.00279553	control	.	.	.	.	.	.
NA07357	chr11	108327941	108348462	chr11	108331746	108331747	rs572902150	C	T	0|0	0|0:2498,0|1:2,1|0:4	0|0:89,1|0:1	89	0.00119808	control	.	.	.	.	.	.
NA07357	chr11	108327941	108348462	chr11	108331765	108331766	rs574670257	T	C	0|0	0|0:2502,0|1:1,1|0:1	0|0:89,1|0:1	89	0.000399361	control	.	.	.	.	.	.
NA07357	chr11	108327941	108348462	chr11	108332266	108332267	rs149074935	G	A	0|0	0|0:2494,0|1:5,1|0:5	0|0:89,1|0:1	89	0.0019968	control	.	.	.	.	.	.
NA07357	chr11	108327941	108348462	chr11	108334011	108334012	rs577181850	G	A	0|0	0|0:2500,1|0:4	0|0:89,1|0:1	89	0.000798722	control	.	.	.	.	.	.
NA07357	chr11	108327941	108348462	chr11	108334472	108334473	rs11212655	C	T	0|0	0|0:2492,0|1:7,1|0:5	0|0:89,1|0:1	89	0.00239617	control	.	.	.	.	.	.
NA07357	chr11	108327941	108348462	chr11	108334527	108334528	rs141863294	T	C	0|0	0|0:2501,1|0:3	0|0:89,1|0:1	89	0.000599042	control	.	.	.	.	.	.
NA07357	chr11	108327941	108348462	chr11	108336951	108336952	rs141674161	A	G	0|0	0|0:2503,1|0:1	0|0:89,1|0:1	89	0.000199681	control	.	.	.	.	.	.
NA07357	chr11	108327941	108348462	chr11	108337778	108337779	rs541651306	C	A	0|0	0|0:2503,1|0:1	0|0:89,1|0:1	89	0.000199681	control	.	.	.	.	.	.
NA07357	chr11	108327941	108348462	chr11	108338149	108338150	rs147662303	G	A	0|0	0|0:2487,0|1:10,1|0:6,1|1:1	0|0:89,1|0:1	89	0.00359425	control	.	.	.	.	.	.
NA07357	chr11	108327941	108348462	chr11	108338338	108338339	rs72992184	C	G	0|0	0|0:2476,0|1:12,1|0:15,1|1:1	0|0:89,1|0:1	89	0.00579073	control	.	.	.	.	.	.
NA07357	chr11	108327941	108348462	chr11	108338698	108338699	rs80304076	T	A	0|0	0|0:2491,0|1:4,1|0:9	0|0:89,1|0:1	89	0.00259585	control	.	.	.	.	.	.
NA07357	chr11	108327941	108348462	chr11	108338803	108338804	rs573549112	C	G	0|0	0|0:2494,0|1:5,1|0:5	0|0:89,1|0:1	89	0.0019968	control	.	.	.	.	.	.
NA07357	chr11	108327941	108348462	chr11	108339460	108339461	rs550933707	C	T	0|0	0|0:2503,1|0:1	0|0:89,1|0:1	89	0.000199681	control	.	.	.	.	.	.
NA07357	chr11	108327941	108348462	chr11	108341535	108341536	rs185532960	A	G	0|0	0|0:2491,0|1:4,1|0:9	0|0:89,1|0:1	89	0.00259585	control	.	.	.	.	.	.
NA07357	chr11	108327941	108348462	chr11	108344034	108344035	rs189557021	C	T	0|0	0|0:2503,1|0:1	0|0:89,1|0:1	89	0.000199681	control	.	.	.	.	.	.
NA07357	chr11	108327941	108348462	chr11	108344037	108344038	rs552878804	C	A	0|0	0|0:2503,1|0:1	0|0:89,1|0:1	89	0.000199681	control	.	.	.	.	.	.
NA07357	chr11	108327941	108348462	chr11	108344844	108344845	rs186902043	A	G	0|0	0|0:2498,0|1:2,1|0:4	0|0:89,1|0:1	89	0.00119808	control	.	.	.	.	.	.
NA07357	chr11	108327941	108348462	chr11	108345326	108345327	rs568918572	A	G	0|0	0|0:2488,0|1:10,1|0:6	0|0:89,1|0:1	89	0.00319489	control	.	.	.	.	.	.
NA07357	chr11	108327941	108348462	chr11	108345931	108345932	rs193248808	A	T	0|0	0|0:2481,0|1:12,1|0:11	0|0:89,1|0:1	89	0.00459265	control	.	.	.	.	.	.
NA07357	chr11	108327941	108348462	chr11	108346093	108346094	rs147388124	C	T	0|0	0|0:2492,0|1:7,1|0:5	0|0:89,1|0:1	89	0.00239617	control	.	.	.	.	.	.
NA07056	chr12	3851615	3872811	chr12	3852034	3852035	rs139559364	T	C	0|0	0|0:2501,1|0:3	0|0:89,1|0:1	89	0.000599042	control	.	.	.	.	.	.
NA07056	chr12	3851615	3872811	chr12	3852325	3852326	rs145190527	T	A	0|0	0|0:2485,0|1:10,1|0:9	0|0:89,1|0:1	89	0.00379393	control	.	.	.	.	.	.
NA07056	chr12	3851615	3872811	chr12	3853852	3853853	rs192254163	T	A	0|0	0|0:2464,0|1:19,1|0:21	0|0:89,1|0:1	89	0.00798722	control	.	.	.	.	.	.
NA07056	chr12	3851615	3872811	chr12	3854482	3854483	rs138379976	G	A	0|0	0|0:2474,0|1:15,1|0:15	0|0:89,1|0:1	89	0.00599041	control	.	.	.	.	.	.
NA07056	chr12	3851615	3872811	chr12	3854555	3854556	rs559517975	T	TCTGGGGATGGTGGCGCTGCTGTTGTCTTG	0|0	0|0:2476,0|1:13,1|0:15	0|0:89,1|0:1	89	0.00559105	control	.	.	.	.	.	.
NA07056	chr12	3851615	3872811	chr12	3854577	3854578	rs529326902	C	T	0|0	0|0:2477,0|1:13,1|0:14	0|0:89,1|0:1	89	0.00539137	control	.	.	.	.	.	.
NA07056	chr12	3851615	3872811	chr12	3858089	3858090	rs141105043	C	T	0|0	0|0:2490,0|1:6,1|0:8	0|0:89,1|0:1	89	0.00279553	control	.	.	.	.	.	.
NA07056	chr12	3851615	3872811	chr12	3858390	3858391	rs76627601	T	C	0|0	0|0:2499,0|1:1,1|0:4	0|0:89,1|0:1	89	0.000998403	control	.	.	.	.	.	.
NA07056	chr12	3851615	3872811	chr12	3858793	3858794	rs187160936	C	T	0|0	0|0:2490,0|1:6,1|0:8	0|0:89,1|0:1	89	0.00279553	control	.	.	.	.	.	.
NA07056	chr12	3851615	3872811	chr12	3859470	3859471	rs528259753	G	C	0|0	0|0:2499,0|1:1,1|0:4	0|0:89,1|0:1	89	0.000998403	control	.	.	.	.	.	.
NA07056	chr12	3851615	3872811	chr12	3860089	3860090	rs183410382	A	G	0|0	0|0:2490,0|1:6,1|0:8	0|0:89,1|0:1	89	0.00279553	control	.	.	.	.	.	.
NA07056	chr12	3851615	3872811	chr12	3860532	3860533	rs146802872	A	T	0|0	0|0:2501,1|0:3	0|0:89,1|0:1	89	0.000599042	control	.	.	.	.	.	.
NA07056	chr12	3851615	3872811	chr12	3861570	3861571	rs138324263	CAG	C	0|0	0|0:2475,0|1:16,1|0:13	0|0:89,1|0:1	89	0.00579073	control	.	.	.	.	.	.
NA07056	chr12	3851615	3872811	chr12	3861735	3861736	rs187962064	G	A	0|0	0|0:2474,0|1:17,1|0:13	0|0:89,1|0:1	89	0.00599041	control	.	.	.	.	.	.
NA07056	chr12	3851615	3872811	chr12	3862375	3862376	rs372044193	G	A	0|0	0|0:2503,1|0:1	0|0:89,1|0:1	89	0.000199681	control	.	.	.	.	.	.
NA07056	chr12	3851615	3872811	chr12	3864953	3864954	rs75900118	T	C	0|0	0|0:2489,0|1:6,1|0:9	0|0:89,1|0:1	89	0.00299521	control	.	.	.	.	.	.
NA07056	chr12	3851615	3872811	chr12	3865405	3865406	rs114778677	A	T	0|0	0|0:2480,0|1:11,1|0:13	0|0:89,1|0:1	89	0.00479233	control	.	.	.	.	.	.
NA07056	chr12	3851615	3872811	chr12	3866854	3866855	rs563069908	CT	C	0|0	0|0:2498,0|1:4,1|0:2	0|0:89,1|0:1	89	0.00119808	control	.	.	.	.	.	.
NA07056	chr12	3851615	3872811	chr12	3867424	3867425	rs540088969	C	T	0|0	0|0:2503,1|0:1	0|0:89,1|0:1	89	0.000199681	control	.	.	.	.	.	.
NA07056	chr12	3851615	3872811	chr12	3868101	3868102	rs532378598	C	G	0|0	0|0:2489,0|1:7,1|0:8	0|0:89,1|0:1	89	0.00299521	control	.	.	.	.	.	.
NA07056	chr12	3851615	3872811	chr12	3868453	3868454	rs543715204	G	A	0|0	0|0:2502,0|1:1,1|0:1	0|0:89,1|0:1	89	0.000399361	control	.	.	.	.	.	.
NA07056	chr12	3851615	3872811	chr12	3868724	3868725	rs533251186	A	G	0|0	0|0:2497,0|1:5,1|0:2	0|0:89,1|0:1	89	0.00139776	control	.	.	.	.	.	.
NA07056	chr12	3851615	3872811	chr12	3869187	3869188	rs147516836	T	C	0|0	0|0:2467,0|1:18,1|0:19	0|0:89,1|0:1	89	0.00738818	control	.	.	.	.	.	.
NA07056	chr12	3851615	3872811	chr12	3869567	3869568	rs568002767	G	C	0|0	0|0:2495,0|1:5,1|0:4	0|0:89,1|0:1	89	0.00179712	control	.	.	.	.	.	.
NA07056	chr12	3851615	3872811	chr12	3869689	3869690	rs181591410	G	A	0|0	0|0:2472,0|1:14,1|0:18	0|0:89,1|0:1	89	0.00638978	control	.	.	.	.	.	.
NA07056	chr12	3851615	3872811	chr12	3871319	3871320	rs113358089	C	G	0|0	0|0:2500,0|1:1,1|0:3	0|0:89,1|0:1	89	0.000798722	control	.	.	.	.	.	.
NA07056	chr12	3851615	3872811	chr12	3871713	3871714	rs192908256	A	C	0|0	0|0:2456,0|1:21,1|0:25,1|1:2	0|0:89,1|0:1	89	0.00998403	control	.	.	.	.	.	.
NA07056	chr12	3851615	3872811	chr12	3871839	3871840	rs185569417	A	G	0|0	0|0:2496,0|1:4,1|0:4	0|0:89,1|0:1	89	0.00159744	control	.	.	.	.	.	.
NA07056	chr12	3851615	3872811	chr12	3872277	3872278	rs192650342	T	C	0|0	0|0:2503,1|0:1	0|0:89,1|0:1	89	0.000199681	control	.	.	.	.	.	.
NA07056	chr12	3851615	3872811	chr12	3872638	3872639	rs140128751	A	G	0|0	0|0:2501,0|1:1,1|0:2	0|0:89,1|0:1	89	0.000599042	control	.	.	.	.	.	.
NA19141	chr12	12838976	12860083	chr12	12839202	12839203	rs149926475	C	T	0|0	0|0:2484,0|1:6,1|0:14	0|0:89,1|0:1	89	0.00399361	control	.	.	.	.	.	.
NA19141	chr12	12838976	12860083	chr12	12839380	12839381	rs181448420	G	T	0|0	0|0:2496,0|1:4,1|0:4	0|0:89,1|0:1	89	0.00159744	control	.	.	.	.	.	.
NA19141	chr12	12838976	12860083	chr12	12840495	12840496	rs117707175	T	C	0|0	0|0:2480,0|1:10,1|0:14	0|0:89,1|0:1	89	0.00479233	control	.	.	.	.	.	.
NA19141	chr12	12838976	12860083	chr12	12841847	12841848	rs190200445	G	T	0|0	0|0:2495,0|1:4,1|0:5	0|0:89,1|0:1	89	0.00179712	control	.	.	.	.	.	.
NA19141	chr12	12838976	12860083	chr12	12846672	12846673	rs139975285	A	G	0|0	0|0:2494,0|1:3,1|0:7	0|0:89,1|0:1	89	0.0019968	control	.	.	.	.	.	.
NA19141	chr12	12838976	12860083	chr12	12847263	12847264	rs186533904	C	T	0|0	0|0:2494,0|1:6,1|0:4	0|0:89,1|0:1	89	0.0019968	control	.	.	.	.	.	.
NA19141	chr12	12838976	12860083	chr12	12847697	12847698	rs183475265	T	C	0|0	0|0:2493,0|1:6,1|0:5	0|0:89,1|0:1	89	0.00219649	control	.	.	.	.	.	.
NA19141	chr12	12838976	12860083	chr12	12848859	12848860	rs186727753	G	A	0|0	0|0:2495,0|1:6,1|0:3	0|0:89,1|0:1	89	0.00179712	control	.	.	.	.	.	.
NA19141	chr12	12838976	12860083	chr12	12850401	12850402	rs184811235	A	G	0|0	0|0:2493,0|1:6,1|0:5	0|0:89,1|0:1	89	0.00219649	control	.	.	.	.	.	.
NA19141	chr12	12838976	12860083	chr12	12852517	12852518	rs183300415	G	A	0|0	0|0:2495,0|1:5,1|0:4	0|0:89,1|0:1	89	0.00179712	control	.	.	.	.	.	.
NA19141	chr12	12838976	12860083	chr12	12856878	12856879	rs181200989	C	T	0|0	0|0:2486,0|1:6,1|0:12	0|0:89,1|0:1	89	0.00359425	control	.	.	.	.	.	.
NA19141	chr12	12838976	12860083	chr12	12856993	12856994	rs185804541	G	A	0|0	0|0:2486,0|1:6,1|0:12	0|0:89,1|0:1	89	0.00359425	control	.	.	.	.	.	.
NA18909	chr12	28333289	28354167	chr12	28333824	28333825	rs577480914	T	C	0|0	0|0:2500,0|1:1,1|0:3	0|0:89,1|0:1	89	0.000798722	control	.	.	.	.	.	.
NA18909	chr12	28333289	28354167	chr12	28333931	28333932	rs541802585	G	A	0|0	0|0:2503,1|0:1	0|0:89,1|0:1	89	0.000199681	control	.	.	.	.	.	.
NA18909	chr12	28333289	28354167	chr12	28336372	28336373	rs113244827	C	T	0|0	0|0:2497,0|1:3,1|0:4	0|0:89,1|0:1	89	0.00139776	control	.	.	.	.	.	.
NA18909	chr12	28333289	28354167	chr12	28337340	28337341	rs565622378	A	AT	0|0	0|0:2493,0|1:8,1|0:3	0|0:89,1|0:1	89	0.00219649	control	.	.	.	.	.	.
NA18909	chr12	28333289	28354167	chr12	28337351	28337352	rs575485516	G	T	0|0	0|0:2493,0|1:8,1|0:3	0|0:89,1|0:1	89	0.00219649	control	.	.	.	.	.	.
NA18909	chr12	28333289	28354167	chr12	28338817	28338818	rs147759405	G	A,C	0|0	0|0:2471,0|1:13,0|2:3,1|0:16,2|0:1	0|0:89,1|0:1	89	0.00658946	control	.	.	.	.	.	.
NA18909	chr12	28333289	28354167	chr12	28338869	28338870	rs185258093	T	C	0|0	0|0:2501,0|1:2,1|0:1	0|0:89,1|0:1	89	0.000599042	control	.	.	.	.	.	.
NA18909	chr12	28333289	28354167	chr12	28339368	28339369	rs61920230	C	T	0|0	0|0:2477,0|1:10,1|0:17	0|0:89,1|0:1	89	0.00539137	control	.	.	.	.	.	.
NA18909	chr12	28333289	28354167	chr12	28339818	28339819	rs535042771	T	C	0|0	0|0:2500,0|1:1,1|0:3	0|0:89,1|0:1	89	0.000798722	control	.	.	.	.	.	.
NA18909	chr12	28333289	28354167	chr12	28340393	28340394	rs570160011	A	C	0|0	0|0:2503,1|0:1	0|0:89,1|0:1	89	0.000199681	control	.	.	.	.	.	.
NA18909	chr12	28333289	28354167	chr12	28343093	28343094	rs538030828	A	G	0|0	0|0:2500,0|1:3,1|0:1	0|0:89,1|0:1	89	0.000798722	control	.	.	.	.	.	.
NA18909	chr12	28333289	28354167	chr12	28345338	28345339	rs78177276	G	T	0|0	0|0:2461,0|1:22,1|0:21	0|0:89,1|0:1	89	0.00858626	control	.	.	.	.	.	.
NA18909	chr12	28333289	28354167	chr12	28345834	28345835	rs11837368	C	G	0|0	0|0:2461,0|1:22,1|0:21	0|0:89,1|0:1	89	0.00858626	control	.	.	.	.	.	.
NA18909	chr12	28333289	28354167	chr12	28346388	28346389	rs574220330	C	T	0|0	0|0:2503,1|0:1	0|0:89,1|0:1	89	0.000199681	control	.	.	.	.	.	.
NA18909	chr12	28333289	28354167	chr12	28346859	28346860	rs185004058	C	T	0|0	0|0:2493,0|1:8,1|0:3	0|0:89,1|0:1	89	0.00219649	control	.	.	.	.	.	.
NA18909	chr12	28333289	28354167	chr12	28347455	28347456	rs11833869	A	T	0|0	0|0:2460,0|1:23,1|0:21	0|0:89,1|0:1	89	0.00878594	control	.	.	.	.	.	.
NA18909	chr12	28333289	28354167	chr12	28350403	28350404	rs111621506	T	A	0|0	0|0:2462,0|1:15,1|0:23,1|1:4	0|0:89,1|0:1	89	0.0091853	control	.	.	.	.	.	.
NA18909	chr12	28333289	28354167	chr12	28352077	28352078	rs533357381	C	T	0|0	0|0:2503,1|0:1	0|0:89,1|0:1	89	0.000199681	control	.	.	.	.	.	.
NA18909	chr12	28333289	28354167	chr12	28354047	28354048	rs550353262	G	A	0|0	0|0:2498,0|1:3,1|0:3	0|0:89,1|0:1	89	0.00119808	control	.	.	.	.	.	.
NA18909	chr12	28333289	28354167	chr12	28354147	28354148	rs9685955	G	T	0|0	0|0:2466,0|1:19,1|0:19	0|0:89,1|0:1	89	0.00758786	control	.	.	.	.	.	.
NA19152	chr12	31871432	31892597	chr12	31871515	31871516	rs529472532	T	C	0|0	0|0:2498,0|1:2,1|0:4	0|0:89,1|0:1	89	0.00119808	control	.	.	.	.	.	.
NA19152	chr12	31871432	31892597	chr12	31872048	31872049	rs578072290	C	T	0|0	0|0:2503,1|0:1	0|0:89,1|0:1	89	0.000199681	control	.	.	.	.	.	.
NA19152	chr12	31871432	31892597	chr12	31873169	31873170	rs186164084	A	G	0|0	0|0:2497,0|1:4,1|0:3	0|0:89,1|0:1	89	0.00139776	control	.	.	.	.	.	.
NA19152	chr12	31871432	31892597	chr12	31873329	31873330	rs141748664	C	T	0|0	0|0:2482,0|1:13,1|0:9	0|0:89,1|0:1	89	0.00439297	control	.	.	.	.	.	.
NA19152	chr12	31871432	31892597	chr12	31873397	31873398	rs568932003	A	G	0|0	0|0:2503,1|0:1	0|0:89,1|0:1	89	0.000199681	control	.	.	.	.	.	.
NA19152	chr12	31871432	31892597	chr12	31874822	31874823	rs114475447	A	C	0|0	0|0:2491,0|1:5,1|0:8	0|0:89,1|0:1	89	0.00259585	control	.	.	.	.	.	.
NA19152	chr12	31871432	31892597	chr12	31876948	31876949	rs115389275	G	C	0|0	0|0:2459,0|1:19,1|0:24,1|1:2	0|0:89,1|0:1	89	0.00938498	control	.	.	.	.	.	.
NA19152	chr12	31871432	31892597	chr12	31877337	31877338	rs556635402	T	C	0|0	0|0:2495,0|1:4,1|0:5	0|0:89,1|0:1	89	0.00179712	control	.	.	.	.	.	.
NA19152	chr12	31871432	31892597	chr12	31879838	31879839	rs560069931	T	C	0|0	0|0:2503,1|0:1	0|0:89,1|0:1	89	0.000199681	control	.	.	.	.	.	.
NA19152	chr12	31871432	31892597	chr12	31880199	31880200	rs141199253	G	A	0|0	0|0:2489,0|1:8,1|0:7	0|0:89,1|0:1	89	0.00299521	control	.	.	.	.	.	.
NA19152	chr12	31871432	31892597	chr12	31881357	31881358	rs150173929	TATAG	T	0|0	0|0:2469,0|1:17,1|0:18	0|0:89,1|0:1	89	0.00698882	control	.	.	.	.	.	.
NA19152	chr12	31871432	31892597	chr12	31881385	31881386	rs567371860	A	C	0|0	0|0:2503,1|0:1	0|0:89,1|0:1	89	0.000199681	control	.	.	.	.	.	.
NA19152	chr12	31871432	31892597	chr12	31882610	31882611	rs141664824	C	A	0|0	0|0:2502,1|0:2	0|0:89,1|0:1	89	0.000399361	control	.	.	.	.	.	.
NA19152	chr12	31871432	31892597	chr12	31883215	31883216	rs117620827	C	T	0|0	0|0:2477,0|1:11,1|0:16	0|0:89,1|0:1	89	0.00539137	control	.	.	.	.	.	.
NA19152	chr12	31871432	31892597	chr12	31883747	31883748	rs144487401	G	A	0|0	0|0:2459,0|1:19,1|0:24,1|1:2	0|0:89,1|0:1	89	0.00938498	control	.	.	.	.	.	.
NA19152	chr12	31871432	31892597	chr12	31883838	31883839	rs147998090	A	G	0|0	0|0:2498,0|1:3,1|0:3	0|0:89,1|0:1	89	0.00119808	control	.	.	.	.	.	.
NA19152	chr12	31871432	31892597	chr12	31884366	31884367	rs575665570	G	A	0|0	0|0:2502,0|1:1,1|0:1	0|0:89,1|0:1	89	0.000399361	control	.	.	.	.	.	.
NA19152	chr12	31871432	31892597	chr12	31884655	31884656	rs141600983	G	A	0|0	0|0:2503,1|0:1	0|0:89,1|0:1	89	0.000199681	control	.	.	.	.	.	.
NA19152	chr12	31871432	31892597	chr12	31884715	31884716	rs566634130	T	A	0|0	0|0:2494,0|1:7,1|0:3	0|0:89,1|0:1	89	0.0019968	control	.	.	.	.	.	.
NA19152	chr12	31871432	31892597	chr12	31885040	31885041	rs114070183	T	C	0|0	0|0:2503,1|0:1	0|0:89,1|0:1	89	0.000199681	control	.	.	.	.	.	.
NA19152	chr12	31871432	31892597	chr12	31886580	31886581	rs578085068	C	T	0|0	0|0:2503,1|0:1	0|0:89,1|0:1	89	0.000199681	control	.	.	.	.	.	.
NA19152	chr12	31871432	31892597	chr12	31886765	31886766	rs568153283	T	C	0|0	0|0:2494,0|1:7,1|0:3	0|0:89,1|0:1	89	0.0019968	control	.	.	.	.	.	.
NA19152	chr12	31871432	31892597	chr12	31887408	31887409	rs77569539	G	A	0|0	0|0:2497,0|1:4,1|0:3	0|0:89,1|0:1	89	0.00139776	control	.	.	.	.	.	.
NA19152	chr12	31871432	31892597	chr12	31889052	31889053	rs543313255	G	A	0|0	0|0:2503,1|0:1	0|0:89,1|0:1	89	0.000199681	control	.	.	.	.	.	.
NA19152	chr12	31871432	31892597	chr12	31891285	31891286	rs561689731	C	T	0|0	0|0:2503,1|0:1	0|0:89,1|0:1	89	0.000199681	control	.	.	.	.	.	.
NA07056	chr12	51707673	51728356	chr12	51709111	51709112	rs143415854	G	T	0|0	0|0:2487,0|1:7,1|0:10	0|0:89,1|0:1	89	0.00339457	control	.	.	.	.	.	.
NA07056	chr12	51707673	51728356	chr12	51709444	51709445	rs117801073	G	T	0|0	0|0:2481,0|1:10,1|0:13	0|0:89,1|0:1	89	0.00459265	control	.	.	.	.	.	.
NA07056	chr12	51707673	51728356	chr12	51710575	51710576	rs538532582	T	C	0|0	0|0:2502,1|0:2	0|0:89,1|0:1	89	0.000399361	control	.	.	.	.	.	.
NA07056	chr12	51707673	51728356	chr12	51711494	51711495	rs192033769	G	A	0|0	0|0:2472,0|1:17,1|0:14,1|1:1	0|0:89,1|0:1	89	0.00658946	control	.	.	.	.	.	.
NA07056	chr12	51707673	51728356	chr12	51713704	51713705	rs79723082	G	A	0|0	0|0:2503,1|0:1	0|0:89,1|0:1	89	0.000199681	control	.	.	.	.	.	.
NA07056	chr12	51707673	51728356	chr12	51715399	51715400	rs142898011	C	T	0|0	0|0:2472,0|1:17,1|0:14,1|1:1	0|0:89,1|0:1	89	0.00658946	control	.	.	.	.	.	.
NA07056	chr12	51707673	51728356	chr12	51715539	51715540	rs143926743	A	C	0|0	0|0:2498,0|1:2,1|0:4	0|0:89,1|0:1	89	0.00119808	control	.	.	.	.	.	.
NA07056	chr12	51707673	51728356	chr12	51716576	51716577	rs564364306	A	G	0|0	0|0:2498,0|1:2,1|0:4	0|0:89,1|0:1	89	0.00119808	control	.	.	.	.	.	.
NA07056	chr12	51707673	51728356	chr12	51716592	51716593	rs533301441	C	T	0|0	0|0:2493,0|1:6,1|0:5	0|0:89,1|0:1	89	0.00219649	control	.	.	.	.	.	.
NA07056	chr12	51707673	51728356	chr12	51717270	51717271	rs117733810	T	C	0|0	0|0:2484,0|1:13,1|0:7	0|0:89,1|0:1	89	0.00399361	control	.	.	.	.	.	.
NA07056	chr12	51707673	51728356	chr12	51717560	51717561	rs73111079	T	A	0|0	0|0:2494,0|1:4,1|0:6	0|0:89,1|0:1	89	0.0019968	control	.	.	.	.	.	.
NA07056	chr12	51707673	51728356	chr12	51718809	51718810	rs76484356	G	A	0|0	0|0:2486,0|1:10,1|0:8	0|0:89,1|0:1	89	0.00359425	control	.	.	.	.	.	.
NA07056	chr12	51707673	51728356	chr12	51719158	51719159	rs114347576	G	A	0|0	0|0:2483,0|1:13,1|0:7,1|1:1	0|0:89,1|0:1	89	0.00439297	control	.	.	.	.	.	.
NA07056	chr12	51707673	51728356	chr12	51721596	51721597	rs552233912	C	T	0|0	0|0:2490,0|1:5,1|0:9	0|0:89,1|0:1	89	0.00279553	control	.	.	.	.	.	.
NA07056	chr12	51707673	51728356	chr12	51722146	51722147	rs143426524	G	A	0|0	0|0:2490,0|1:6,1|0:8	0|0:89,1|0:1	89	0.00279553	control	.	.	.	.	.	.
NA07056	chr12	51707673	51728356	chr12	51724967	51724968	rs541203546	G	T	0|0	0|0:2503,1|0:1	0|0:89,1|0:1	89	0.000199681	control	.	.	.	.	.	.
NA07056	chr12	51707673	51728356	chr12	51726445	51726446	rs185019982	T	C	0|0	0|0:2499,0|1:1,1|0:4	0|0:89,1|0:1	89	0.000998403	control	.	.	.	.	.	.
NA07056	chr12	51707673	51728356	chr12	51727577	51727578	rs536892186	C	T	0|0	0|0:2503,1|0:1	0|0:89,1|0:1	89	0.000199681	control	.	.	.	.	.	.
NA07056	chr12	51707673	51728356	chr12	51728311	51728312	rs536822887	G	A	0|0	0|0:2498,0|1:2,1|0:4	0|0:89,1|0:1	89	0.00119808	control	.	.	.	.	.	.
NA07056	chr12	51707673	51728356	chr12	51728350	51728351	rs186053530	G	A	0|0	0|0:2491,0|1:4,1|0:9	0|0:89,1|0:1	89	0.00259585	control	.	.	.	.	.	.
NA11832	chr12	54856944	54877654	chr12	54859495	54859496	rs111949196	T	C	0|0	0|0:2493,0|1:5,1|0:5,1|1:1	0|0:89,1|0:1	89	0.00239617	control	.	.	.	.	.	.
NA11832	chr12	54856944	54877654	chr12	54864502	54864503	rs201841684	TG	T	0|0	0|0:2474,0|1:10,1|0:20	0|0:89,1|0:1	89	0.00599041	control	.	.	.	.	.	.
NA11832	chr12	54856944	54877654	chr12	54865852	54865853	rs116159542	T	C	0|0	0|0:2482,0|1:8,1|0:14	0|0:89,1|0:1	89	0.00439297	control	.	.	.	.	.	.
NA11832	chr12	54856944	54877654	chr12	54868347	54868348	rs112385807	A	G	0|0	0|0:2493,0|1:5,1|0:5,1|1:1	0|0:89,1|0:1	89	0.00239617	control	.	.	.	.	.	.
NA11832	chr12	54856944	54877654	chr12	54868529	54868530	rs113019019	A	G	0|0	0|0:2493,0|1:5,1|0:5,1|1:1	0|0:89,1|0:1	89	0.00239617	control	.	.	.	.	.	.
NA11832	chr12	54856944	54877654	chr12	54869183	54869184	rs549469504	G	A	0|0	0|0:2492,0|1:6,1|0:6	0|0:89,1|0:1	89	0.00239617	control	.	.	.	.	.	.
NA11832	chr12	54856944	54877654	chr12	54870708	54870709	rs112623782	T	G	0|0	0|0:2493,0|1:5,1|0:5,1|1:1	0|0:89,1|0:1	89	0.00239617	control	.	.	.	.	.	.
NA11832	chr12	54856944	54877654	chr12	54871536	54871537	rs535015172	T	C	0|0	0|0:2493,0|1:5,1|0:5,1|1:1	0|0:89,1|0:1	89	0.00239617	control	.	.	.	.	.	.
NA11832	chr12	54856944	54877654	chr12	54871633	54871634	rs73121167	G	T	0|0	0|0:2497,0|1:4,1|0:3	0|0:89,1|0:1	89	0.00139776	control	.	.	.	.	.	.
NA11832	chr12	54856944	54877654	chr12	54872373	54872374	rs569296416	T	C	0|0	0|0:2483,0|1:11,1|0:9,1|1:1	0|0:89,1|0:1	89	0.00439297	control	.	.	.	.	.	.
NA11832	chr12	54856944	54877654	chr12	54874378	54874379	rs117542062	T	G	0|0	0|0:2503,1|0:1	0|0:89,1|0:1	89	0.000199681	control	.	.	.	.	.	.
NA11832	chr12	54856944	54877654	chr12	54875305	54875306	rs111448099	GC	G	0|0	0|0:2493,0|1:5,1|0:5,1|1:1	0|0:89,1|0:1	89	0.00239617	control	.	.	.	.	.	.
NA19201	chr12	56380072	56401452	chr12	56381004	56381005	rs375382798	C	T	0|0	0|0:2499,0|1:1,1|0:4	0|0:89,1|0:1	89	0.000998403	control	.	.	.	.	.	.
NA19201	chr12	56380072	56401452	chr12	56381348	56381349	rs373255912	C	A	0|0	0|0:2494,0|1:2,1|0:8	0|0:89,1|0:1	89	0.0019968	control	.	.	.	.	.	.
NA19201	chr12	56380072	56401452	chr12	56383352	56383353	rs541021361	C	T	0|0	0|0:2501,1|0:3	0|0:89,1|0:1	89	0.000599042	control	.	.	.	.	.	.
NA19201	chr12	56380072	56401452	chr12	56384139	56384140	rs540112119	C	T	0|0	0|0:2499,0|1:1,1|0:4	0|0:89,1|0:1	89	0.000998403	control	.	.	.	.	.	.
NA19201	chr12	56380072	56401452	chr12	56385487	56385488	rs58074264	G	A	0|0	0|0:2495,0|1:3,1|0:6	0|0:89,1|0:1	89	0.00179712	control	.	.	.	.	.	.
NA19201	chr12	56380072	56401452	chr12	56385571	56385572	rs193069749	G	A	0|0	0|0:2491,0|1:8,1|0:5	0|0:89,1|0:1	89	0.00259585	control	.	.	.	.	.	.
NA19201	chr12	56380072	56401452	chr12	56385818	56385819	rs567559894	G	A	0|0	0|0:2503,1|0:1	0|0:89,1|0:1	89	0.000199681	control	.	.	.	.	.	.
NA19201	chr12	56380072	56401452	chr12	56385914	56385915	rs546890334	GGGA	G	0|0	0|0:2491,0|1:7,1|0:6	0|0:89,1|0:1	89	0.00259585	control	.	.	.	.	.	.
NA19201	chr12	56380072	56401452	chr12	56391662	56391663	rs561716747	C	A	0|0	0|0:2503,1|0:1	0|0:89,1|0:1	89	0.000199681	control	.	.	.	.	.	.
NA19201	chr12	56380072	56401452	chr12	56391873	56391874	rs77312240	G	A	0|0	0|0:2499,0|1:2,1|0:3	0|0:89,1|0:1	89	0.000998403	control	.	.	.	.	.	.
NA19201	chr12	56380072	56401452	chr12	56393274	56393275	rs149480989	C	T	0|0	0|0:2469,0|1:15,1|0:20	0|0:89,1|0:1	89	0.00698882	control	.	.	.	.	.	.
NA19201	chr12	56380072	56401452	chr12	56394859	56394860	rs113259243	C	T	0|0	0|0:2490,0|1:6,1|0:8	0|0:89,1|0:1	89	0.00279553	control	.	.	.	.	.	.
NA19201	chr12	56380072	56401452	chr12	56396708	56396709	rs549797270	G	A	0|0	0|0:2503,1|0:1	0|0:89,1|0:1	89	0.000199681	control	.	.	.	.	.	.
NA19201	chr12	56380072	56401452	chr12	56396790	56396791	rs565461217	T	G	0|0	0|0:2502,0|1:1,1|0:1	0|0:89,1|0:1	89	0.000399361	control	.	.	.	.	.	.
NA19201	chr12	56380072	56401452	chr12	56399319	56399320	rs148758462	T	C	0|0	0|0:2476,0|1:12,1|0:16	0|0:89,1|0:1	89	0.00559105	control	.	.	.	.	.	.
NA19201	chr12	56380072	56401452	chr12	56400729	56400730	rs528882012	T	C	0|0	0|0:2503,1|0:1	0|0:89,1|0:1	89	0.000199681	control	.	.	.	.	.	.
NA12044	chr12	83069968	83091390	chr12	83070007	83070008	rs73155477	A	G	0|0	0|0:2497,0|1:3,1|0:4	0|0:89,1|0:1	89	0.00139776	control	.	.	.	.	.	.
NA12044	chr12	83069968	83091390	chr12	83071124	83071125	rs139422938	C	T	0|0	0|0:2483,0|1:8,1|0:13	0|0:89,1|0:1	89	0.00419329	control	.	.	.	.	.	.
NA12044	chr12	83069968	83091390	chr12	83072941	83072942	rs150389775	G	A	0|0	0|0:2499,0|1:3,1|0:2	0|0:89,1|0:1	89	0.000998403	control	.	.	.	.	.	.
NA12044	chr12	83069968	83091390	chr12	83073389	83073390	rs142420408	C	T	0|0	0|0:2471,0|1:18,1|0:14,1|1:1	0|0:89,1|0:1	89	0.00678914	control	.	.	.	.	.	.
NA12044	chr12	83069968	83091390	chr12	83073493	83073494	rs568492170	T	TAC	0|0	0|0:2467,0|1:16,1|0:21	0|0:89,1|0:1	89	0.00738818	control	.	.	.	.	.	.
NA12044	chr12	83069968	83091390	chr12	83073911	83073912	rs531135851	C	T	0|0	0|0:2503,1|0:1	0|0:89,1|0:1	89	0.000199681	control	.	.	.	.	.	.
NA12044	chr12	83069968	83091390	chr12	83076749	83076750	rs142361002	A	G	0|0	0|0:2494,0|1:2,1|0:7,1|1:1	0|0:89,1|0:1	89	0.00219649	control	.	.	.	.	.	.
NA12044	chr12	83069968	83091390	chr12	83077175	83077176	rs147894778	A	G	0|0	0|0:2481,0|1:14,1|0:9	0|0:89,1|0:1	89	0.00459265	control	.	.	.	.	.	.
NA12044	chr12	83069968	83091390	chr12	83079263	83079264	rs76006101	A	G	0|0	0|0:2495,0|1:5,1|0:4	0|0:89,1|0:1	89	0.00179712	control	.	.	.	.	.	.
NA12044	chr12	83069968	83091390	chr12	83081006	83081007	rs371771054	C	T	0|0	0|0:2494,0|1:6,1|0:4	0|0:89,1|0:1	89	0.0019968	control	.	.	.	.	.	.
NA12044	chr12	83069968	83091390	chr12	83082926	83082927	rs139163926	G	T	0|0	0|0:2496,0|1:4,1|0:4	0|0:89,1|0:1	89	0.00159744	control	.	.	.	.	.	.
NA12044	chr12	83069968	83091390	chr12	83083747	83083748	rs574189276	A	C	0|0	0|0:2496,0|1:4,1|0:4	0|0:89,1|0:1	89	0.00159744	control	.	.	.	.	.	.
NA12044	chr12	83069968	83091390	chr12	83084755	83084756	rs557991652	A	C	0|0	0|0:2503,1|0:1	0|0:89,1|0:1	89	0.000199681	control	.	.	.	.	.	.
NA12044	chr12	83069968	83091390	chr12	83088085	83088086	rs369350181	A	G	0|0	0|0:2494,0|1:6,1|0:4	0|0:89,1|0:1	89	0.0019968	control	.	.	.	.	.	.
NA12044	chr12	83069968	83091390	chr12	83088614	83088615	rs150822255	A	C	0|0	0|0:2500,0|1:1,1|0:3	0|0:89,1|0:1	89	0.000798722	control	.	.	.	.	.	.
NA12044	chr12	83069968	83091390	chr12	83088625	83088626	rs572124846	TA	T	0|0	0|0:2500,0|1:3,1|0:1	0|0:89,1|0:1	89	0.000798722	control	.	.	.	.	.	.
NA12044	chr12	83069968	83091390	chr12	83089593	83089594	rs140710780	A	G	0|0	0|0:2497,0|1:2,1|0:5	0|0:89,1|0:1	89	0.00139776	control	.	.	.	.	.	.
NA12044	chr12	83069968	83091390	chr12	83089878	83089879	rs377641819	A	T	0|0	0|0:2496,0|1:4,1|0:4	0|0:89,1|0:1	89	0.00159744	control	.	.	.	.	.	.
NA12044	chr12	83069968	83091390	chr12	83090060	83090061	rs555785685	G	T	0|0	0|0:2503,1|0:1	0|0:89,1|0:1	89	0.000199681	control	.	.	.	.	.	.
NA12044	chr12	83069968	83091390	chr12	83090114	83090115	rs563456109	A	C	0|0	0|0:2503,1|0:1	0|0:89,1|0:1	89	0.000199681	control	.	.	.	.	.	.
NA12812	chr12	103879041	103900275	chr12	103879157	103879158	rs544150326	T	C	0|0	0|0:2503,1|0:1	0|0:89,1|0:1	89	0.000199681	control	.	.	.	.	.	.
NA12812	chr12	103879041	103900275	chr12	103880628	103880629	rs547380377	T	C	0|0	0|0:2502,1|0:2	0|0:89,1|0:1	89	0.000399361	control	.	.	.	.	.	.
NA12812	chr12	103879041	103900275	chr12	103882608	103882609	rs141482338	A	C	0|0	0|0:2492,0|1:7,1|0:5	0|0:89,1|0:1	89	0.00239617	control	.	.	.	.	.	.
NA12812	chr12	103879041	103900275	chr12	103883211	103883212	rs138223875	T	C	0|0	0|0:2477,0|1:17,1|0:10	0|0:89,1|0:1	89	0.00539137	control	.	.	.	.	.	.
NA12812	chr12	103879041	103900275	chr12	103883252	103883253	rs181713122	C	T	0|0	0|0:2503,1|0:1	0|0:89,1|0:1	89	0.000199681	control	.	.	.	.	.	.
NA12812	chr12	103879041	103900275	chr12	103883892	103883893	rs141634090	T	C	0|0	0|0:2503,1|0:1	0|0:89,1|0:1	89	0.000199681	control	.	.	.	.	.	.
NA12812	chr12	103879041	103900275	chr12	103885465	103885466	rs9971679	A	G	0|0	0|0:2501,1|0:3	0|0:89,1|0:1	89	0.000599042	control	.	.	.	.	.	.
NA12812	chr12	103879041	103900275	chr12	103886833	103886834	rs558350127	CA	C	0|0	0|0:2496,0|1:2,1|0:6	0|0:89,1|0:1	89	0.00159744	control	.	.	.	.	.	.
NA12812	chr12	103879041	103900275	chr12	103887203	103887204	rs556727939	G	A	0|0	0|0:2503,1|0:1	0|0:89,1|0:1	89	0.000199681	control	.	.	.	.	.	.
NA12812	chr12	103879041	103900275	chr12	103887958	103887959	rs193164198	C	A	0|0	0|0:2497,0|1:2,1|0:5	0|0:89,1|0:1	89	0.00139776	control	.	.	.	.	.	.
NA12812	chr12	103879041	103900275	chr12	103889031	103889032	rs563599149	G	A	0|0	0|0:2497,0|1:2,1|0:5	0|0:89,1|0:1	89	0.00139776	control	.	.	.	.	.	.
NA12812	chr12	103879041	103900275	chr12	103890664	103890665	rs561409239	T	C	0|0	0|0:2502,1|0:2	0|0:89,1|0:1	89	0.000399361	control	.	.	.	.	.	.
NA12812	chr12	103879041	103900275	chr12	103893184	103893185	rs556276932	C	G	0|0	0|0:2503,1|0:1	0|0:89,1|0:1	89	0.000199681	control	.	.	.	.	.	.
NA12812	chr12	103879041	103900275	chr12	103893565	103893566	rs186465440	A	G	0|0	0|0:2492,0|1:6,1|0:6	0|0:89,1|0:1	89	0.00239617	control	.	.	.	.	.	.
NA12812	chr12	103879041	103900275	chr12	103894006	103894007	rs116744926	A	G	0|0	0|0:2480,0|1:13,1|0:11	0|0:89,1|0:1	89	0.00479233	control	.	.	.	.	.	.
NA12812	chr12	103879041	103900275	chr12	103894706	103894707	rs145922113	T	G	0|0	0|0:2468,0|1:18,1|0:17,1|1:1	0|0:89,1|0:1	89	0.00738818	control	.	.	.	.	.	.
NA12812	chr12	103879041	103900275	chr12	103895420	103895421	rs149825096	G	A	0|0	0|0:2498,0|1:4,1|0:2	0|0:89,1|0:1	89	0.00119808	control	.	.	.	.	.	.
NA12812	chr12	103879041	103900275	chr12	103895539	103895540	rs543693366	C	T	0|0	0|0:2502,1|0:2	0|0:89,1|0:1	89	0.000399361	control	.	.	.	.	.	.
NA12812	chr12	103879041	103900275	chr12	103895846	103895847	rs76261074	T	C	0|0	0|0:2498,0|1:3,1|0:2,1|1:1	0|0:89,1|0:1	89	0.00139776	control	.	.	.	.	.	.
NA12812	chr12	103879041	103900275	chr12	103897637	103897638	rs117820907	G	T	0|0	0|0:2494,0|1:4,1|0:6	0|0:89,1|0:1	89	0.0019968	control	.	.	.	.	.	.
NA12812	chr12	103879041	103900275	chr12	103897879	103897880	rs114496824	G	T	0|0	0|0:2490,0|1:7,1|0:7	0|0:89,1|0:1	89	0.00279553	control	.	.	.	.	.	.
NA12812	chr12	103879041	103900275	chr12	103898295	103898296	rs78005692	G	C	0|0	0|0:2485,0|1:10,1|0:9	0|0:89,1|0:1	89	0.00379393	control	.	.	.	.	.	.
NA12812	chr12	103879041	103900275	chr12	103899238	103899239	rs556162651	G	A	0|0	0|0:2497,0|1:5,1|0:2	0|0:89,1|0:1	89	0.00139776	control	.	.	.	.	.	.
NA12812	chr12	103879041	103900275	chr12	103899243	103899244	rs576058931	G	A	0|0	0|0:2498,0|1:4,1|0:2	0|0:89,1|0:1	89	0.00119808	control	.	.	.	.	.	.
NA12812	chr12	103879041	103900275	chr12	103899244	103899245	rs544482671	G	A	0|0	0|0:2498,0|1:4,1|0:2	0|0:89,1|0:1	89	0.00119808	control	.	.	.	.	.	.
NA12812	chr12	103879041	103900275	chr12	103899311	103899312	rs560250349	C	T	0|0	0|0:2496,0|1:6,1|0:2	0|0:89,1|0:1	89	0.00159744	control	.	.	.	.	.	.
NA12812	chr12	103879041	103900275	chr12	103899533	103899534	rs547600080	A	G	0|0	0|0:2503,1|0:1	0|0:89,1|0:1	89	0.000199681	control	.	.	.	.	.	.
NA18499	chr12	107338688	107359642	chr12	107340318	107340319	rs144856285	G	A	0|0	0|0:2473,0|1:16,1|0:15	0|0:89,1|0:1	89	0.0061901	control	.	.	.	.	.	.
NA18499	chr12	107338688	107359642	chr12	107340340	107340341	rs565302788	T	C	0|0	0|0:2502,0|1:1,1|0:1	0|0:89,1|0:1	89	0.000399361	control	.	.	.	.	.	.
NA18499	chr12	107338688	107359642	chr12	107341238	107341239	rs533705998	A	C	0|0	0|0:2497,0|1:2,1|0:5	0|0:89,1|0:1	89	0.00139776	control	.	.	.	.	.	.
NA18499	chr12	107338688	107359642	chr12	107341240	107341241	rs550226842	A	C	0|0	0|0:2503,1|0:1	0|0:89,1|0:1	89	0.000199681	control	.	.	.	.	.	.
NA18499	chr12	107338688	107359642	chr12	107341345	107341346	rs182693398	T	C	0|0	0|0:2491,0|1:3,1|0:10	0|0:89,1|0:1	89	0.00259585	control	.	.	.	.	.	.
NA18499	chr12	107338688	107359642	chr12	107341631	107341632	rs187763574	T	G	0|0	0|0:2503,1|0:1	0|0:89,1|0:1	89	0.000199681	control	.	.	.	.	.	.
NA18499	chr12	107338688	107359642	chr12	107343233	107343234	rs552861167	C	T	0|0	0|0:2503,1|0:1	0|0:89,1|0:1	89	0.000199681	control	.	.	.	.	.	.
NA18499	chr12	107338688	107359642	chr12	107344244	107344245	rs201919042	CCAA	C	0|0	0|0:2487,0|1:8,1|0:9	0|0:89,1|0:1	89	0.00339457	control	.	.	.	.	.	.
NA18499	chr12	107338688	107359642	chr12	107344717	107344718	rs181955546	C	T	0|0	0|0:2496,0|1:3,1|0:5	0|0:89,1|0:1	89	0.00159744	control	.	.	.	.	.	.
NA18499	chr12	107338688	107359642	chr12	107345349	107345350	rs531395453	T	C	0|0	0|0:2503,1|0:1	0|0:89,1|0:1	89	0.000199681	control	.	.	.	.	.	.
NA18499	chr12	107338688	107359642	chr12	107346121	107346122	rs145424166	G	A	0|0	0|0:2484,0|1:6,1|0:13,1|1:1	0|0:89,1|0:1	89	0.00419329	control	.	.	.	.	.	.
NA18499	chr12	107338688	107359642	chr12	107346604	107346605	rs145354843	T	C	0|0	0|0:2503,1|0:1	0|0:89,1|0:1	89	0.000199681	control	.	.	.	.	.	.
NA18499	chr12	107338688	107359642	chr12	107347417	107347418	rs150133958	C	T	0|0	0|0:2499,0|1:1,1|0:4	0|0:89,1|0:1	89	0.000998403	control	.	.	.	.	.	.
NA18499	chr12	107338688	107359642	chr12	107348284	107348285	rs141426217	A	C	0|0	0|0:2487,0|1:6,1|0:11	0|0:89,1|0:1	89	0.00339457	control	.	.	.	.	.	.
NA18499	chr12	107338688	107359642	chr12	107352381	107352382	rs141966169	G	A	0|0	0|0:2496,0|1:4,1|0:4	0|0:89,1|0:1	89	0.00159744	control	.	.	.	.	.	.
NA18499	chr12	107338688	107359642	chr12	107352487	107352488	rs55901797	G	A	0|0	0|0:2456,0|1:15,1|0:33	0|0:89,1|0:1	89	0.00958466	control	.	.	.	.	.	.
NA18499	chr12	107338688	107359642	chr12	107354769	107354770	rs181789382	G	A	0|0	0|0:2491,0|1:3,1|0:10	0|0:89,1|0:1	89	0.00259585	control	.	.	.	.	.	.
NA18499	chr12	107338688	107359642	chr12	107354868	107354869	rs139108919	A	G	0|0	0|0:2501,1|0:3	0|0:89,1|0:1	89	0.000599042	control	.	.	.	.	.	.
NA18499	chr12	107338688	107359642	chr12	107355203	107355204	rs149055015	T	G	0|0	0|0:2484,0|1:6,1|0:13,1|1:1	0|0:89,1|0:1	89	0.00419329	control	.	.	.	.	.	.
NA18499	chr12	107338688	107359642	chr12	107356385	107356386	rs141574334	C	T	0|0	0|0:2486,0|1:8,1|0:10	0|0:89,1|0:1	89	0.00359425	control	.	.	.	.	.	.
NA18499	chr12	107338688	107359642	chr12	107356468	107356469	rs186228313	A	G	0|0	0|0:2500,0|1:1,1|0:3	0|0:89,1|0:1	89	0.000798722	control	.	.	.	.	.	.
NA18499	chr12	107338688	107359642	chr12	107357766	107357767	rs7309778	A	G	0|0	0|0:2483,0|1:6,1|0:14,1|1:1	0|0:89,1|0:1	89	0.00439297	control	.	.	.	.	.	.
NA18499	chr12	107338688	107359642	chr12	107358715	107358716	rs142105824	C	T	0|0	0|0:2499,0|1:3,1|0:2	0|0:89,1|0:1	89	0.000998403	control	.	.	.	.	.	.
NA18499	chr12	107338688	107359642	chr12	107358748	107358749	rs146399211	G	T	0|0	0|0:2492,0|1:5,1|0:7	0|0:89,1|0:1	89	0.00239617	control	.	.	.	.	.	.
NA18499	chr12	107338688	107359642	chr12	107358970	107358971	rs543248182	C	T	0|0	0|0:2498,0|1:1,1|0:5	0|0:89,1|0:1	89	0.00119808	control	.	.	.	.	.	.
NA18499	chr12	107338688	107359642	chr12	107359276	107359277	rs147789117	C	T	0|0	0|0:2497,0|1:4,1|0:3	0|0:89,1|0:1	89	0.00139776	control	.	.	.	.	.	.
NA18499	chr12	107338688	107359642	chr12	107359549	107359550	rs532813011	A	AT	0|0	0|0:2498,0|1:3,1|0:3	0|0:89,1|0:1	89	0.00119808	control	.	.	.	.	.	.
NA19160	chr13	22605048	22625335	chr13	22605798	22605799	rs537685092	C	T	0|0	0|0:2497,1|0:7	0|0:89,1|0:1	89	0.00139776	control	.	.	.	.	.	.
NA19160	chr13	22605048	22625335	chr13	22605852	22605853	rs145194277	A	T	0|0	0|0:2493,0|1:4,1|0:7	0|0:89,1|0:1	89	0.00219649	control	.	.	.	.	.	.
NA19160	chr13	22605048	22625335	chr13	22606699	22606700	rs372050662	T	C	0|0	0|0:2501,1|0:3	0|0:89,1|0:1	89	0.000599042	control	.	.	.	.	.	.
NA19160	chr13	22605048	22625335	chr13	22606771	22606772	rs185451540	G	A	0|0	0|0:2501,1|0:3	0|0:89,1|0:1	89	0.000599042	control	.	.	.	.	.	.
NA19160	chr13	22605048	22625335	chr13	22607662	22607663	rs190765021	T	C	0|0	0|0:2501,1|0:3	0|0:89,1|0:1	89	0.000599042	control	.	.	.	.	.	.
NA19160	chr13	22605048	22625335	chr13	22609122	22609123	rs548010423	G	T	0|0	0|0:2502,1|0:2	0|0:89,1|0:1	89	0.000399361	control	.	.	.	.	.	.
NA19160	chr13	22605048	22625335	chr13	22609544	22609545	rs182944462	A	C	0|0	0|0:2501,0|1:1,1|0:2	0|0:89,1|0:1	89	0.000599042	control	.	.	.	.	.	.
NA19160	chr13	22605048	22625335	chr13	22610712	22610713	rs148507290	A	G	0|0	0|0:2475,0|1:13,1|0:16	0|0:89,1|0:1	89	0.00579073	control	.	.	.	.	.	.
NA19160	chr13	22605048	22625335	chr13	22611574	22611575	rs145304818	C	T	0|0	0|0:2475,0|1:13,1|0:16	0|0:89,1|0:1	89	0.00579073	control	.	.	.	.	.	.
NA19160	chr13	22605048	22625335	chr13	22611988	22611989	rs192563670	A	T	0|0	0|0:2497,1|0:6,1|1:1	0|0:89,1|0:1	89	0.00159744	control	.	.	.	.	.	.
NA19160	chr13	22605048	22625335	chr13	22612196	22612197	rs145532886	A	G	0|0	0|0:2475,0|1:13,1|0:16	0|0:89,1|0:1	89	0.00579073	control	.	.	.	.	.	.
NA19160	chr13	22605048	22625335	chr13	22616988	22616989	rs140495743	C	T	0|0	0|0:2471,0|1:17,1|0:15,1|1:1	0|0:89,1|0:1	89	0.00678914	control	.	.	.	.	.	.
NA19160	chr13	22605048	22625335	chr13	22617875	22617876	rs118026045	A	G	0|0	0|0:2459,0|1:24,1|0:21	0|0:89,1|0:1	89	0.00898562	control	.	.	.	.	.	.
NA19160	chr13	22605048	22625335	chr13	22618235	22618236	rs149908439	A	G	0|0	0|0:2501,0|1:2,1|0:1	0|0:89,1|0:1	89	0.000599042	control	.	.	.	.	.	.
NA19160	chr13	22605048	22625335	chr13	22619297	22619298	rs146890798	A	T	0|0	0|0:2494,0|1:3,1|0:7	0|0:89,1|0:1	89	0.0019968	control	.	.	.	.	.	.
NA19160	chr13	22605048	22625335	chr13	22619425	22619426	rs140722594	A	G	0|0	0|0:2494,0|1:4,1|0:6	0|0:89,1|0:1	89	0.0019968	control	.	.	.	.	.	.
NA19160	chr13	22605048	22625335	chr13	22619607	22619608	rs569308873	C	T	0|0	0|0:2503,1|0:1	0|0:89,1|0:1	89	0.000199681	control	.	.	.	.	.	.
NA19160	chr13	22605048	22625335	chr13	22619938	22619939	rs191596305	A	G	0|0	0|0:2497,0|1:2,1|0:5	0|0:89,1|0:1	89	0.00139776	control	.	.	.	.	.	.
NA19160	chr13	22605048	22625335	chr13	22620406	22620407	rs544640667	C	T	0|0	0|0:2501,0|1:1,1|0:2	0|0:89,1|0:1	89	0.000599042	control	.	.	.	.	.	.
NA19160	chr13	22605048	22625335	chr13	22621334	22621335	rs149329266	A	G	0|0	0|0:2484,0|1:9,1|0:11	0|0:89,1|0:1	89	0.00399361	control	.	.	.	.	.	.
NA19160	chr13	22605048	22625335	chr13	22625000	22625001	rs146531721	T	C	0|0	0|0:2503,1|0:1	0|0:89,1|0:1	89	0.000199681	control	.	.	.	.	.	.
NA18502	chr13	48565127	48585928	chr13	48565321	48565322	rs76055226	G	A	0|0	0|0:2503,1|0:1	0|0:89,1|0:1	89	0.000199681	control	.	.	.	.	.	.
NA18502	chr13	48565127	48585928	chr13	48565698	48565699	rs557365104	A	G	0|0	0|0:2503,1|0:1	0|0:89,1|0:1	89	0.000199681	control	.	.	.	.	.	.
NA18502	chr13	48565127	48585928	chr13	48566012	48566013	rs145101437	C	G	0|0	0|0:2501,0|1:1,1|0:2	0|0:89,1|0:1	89	0.000599042	control	.	.	.	.	.	.
NA18502	chr13	48565127	48585928	chr13	48566676	48566677	rs149274744	C	T	0|0	0|0:2496,0|1:3,1|0:5	0|0:89,1|0:1	89	0.00159744	control	.	.	.	.	.	.
NA18502	chr13	48565127	48585928	chr13	48567047	48567048	rs147370586	C	T	0|0	0|0:2481,0|1:10,1|0:13	0|0:89,1|0:1	89	0.00459265	control	.	.	.	.	.	.
NA18502	chr13	48565127	48585928	chr13	48568412	48568413	rs7319236	C	G	0|0	0|0:2478,0|1:13,1|0:12,1|1:1	0|0:89,1|0:1	89	0.00539137	control	.	.	.	.	.	.
NA18502	chr13	48565127	48585928	chr13	48568912	48568913	rs145133298	G	A	0|0	0|0:2499,0|1:2,1|0:3	0|0:89,1|0:1	89	0.000998403	control	.	.	.	.	.	.
NA18502	chr13	48565127	48585928	chr13	48570012	48570013	rs534581423	G	A	0|0	0|0:2501,0|1:1,1|0:2	0|0:89,1|0:1	89	0.000599042	control	.	.	.	.	.	.
NA18502	chr13	48565127	48585928	chr13	48570635	48570636	rs148198631	T	G	0|0	0|0:2462,0|1:21,1|0:20,1|1:1	0|0:89,1|0:1	89	0.00858626	control	.	.	.	.	.	.
NA18502	chr13	48565127	48585928	chr13	48572858	48572859	rs149330594	T	C	0|0	0|0:2500,0|1:2,1|0:2	0|0:89,1|0:1	89	0.000798722	control	.	.	.	.	.	.
NA18502	chr13	48565127	48585928	chr13	48573004	48573005	rs546245430	T	G	0|0	0|0:2503,1|0:1	0|0:89,1|0:1	89	0.000199681	control	.	.	.	.	.	.
NA18502	chr13	48565127	48585928	chr13	48575190	48575191	rs565020806	C	T	0|0	0|0:2503,1|0:1	0|0:89,1|0:1	89	0.000199681	control	.	.	.	.	.	.
NA18502	chr13	48565127	48585928	chr13	48576236	48576237	rs570375603	A	G	0|0	0|0:2503,1|0:1	0|0:89,1|0:1	89	0.000199681	control	.	.	.	.	.	.
NA18502	chr13	48565127	48585928	chr13	48576776	48576777	rs117347375	T	A	0|0	0|0:2503,1|0:1	0|0:89,1|0:1	89	0.000199681	control	.	.	.	.	.	.
NA18502	chr13	48565127	48585928	chr13	48577441	48577442	rs143065879	G	A	0|0	0|0:2481,0|1:10,1|0:13	0|0:89,1|0:1	89	0.00459265	control	.	.	.	.	.	.
NA18502	chr13	48565127	48585928	chr13	48577702	48577703	rs180709172	G	A	0|0	0|0:2502,1|0:2	0|0:89,1|0:1	89	0.000399361	control	.	.	.	.	.	.
NA18502	chr13	48565127	48585928	chr13	48578364	48578365	rs138168056	A	G	0|0	0|0:2481,0|1:10,1|0:13	0|0:89,1|0:1	89	0.00459265	control	.	.	.	.	.	.
NA18502	chr13	48565127	48585928	chr13	48580051	48580052	rs183606457	T	A	0|0	0|0:2482,0|1:10,1|0:12	0|0:89,1|0:1	89	0.00439297	control	.	.	.	.	.	.
NA18502	chr13	48565127	48585928	chr13	48581057	48581058	rs76819633	C	A	0|0	0|0:2500,0|1:2,1|0:2	0|0:89,1|0:1	89	0.000798722	control	.	.	.	.	.	.
NA18502	chr13	48565127	48585928	chr13	48584479	48584480	rs182718303	C	T	0|0	0|0:2480,0|1:10,1|0:14	0|0:89,1|0:1	89	0.00479233	control	.	.	.	.	.	.
NA18502	chr13	48565127	48585928	chr13	48584783	48584784	rs530089113	G	A	0|0	0|0:2503,1|0:1	0|0:89,1|0:1	89	0.000199681	control	.	.	.	.	.	.
NA18502	chr13	48565127	48585928	chr13	48585483	48585484	rs559753812	AAGTG	A	0|0	0|0:2484,0|1:10,1|0:10	0|0:89,1|0:1	89	0.00399361	control	.	.	.	.	.	.
NA18502	chr13	48565127	48585928	chr13	48585544	48585545	rs548716512	TCA	T	0|0	0|0:2495,0|1:5,1|0:4	0|0:89,1|0:1	89	0.00179712	control	.	.	.	.	.	.
NA19222	chr13	111257666	111278715	chr13	111258258	111258259	rs559841878	G	A	0|0	0|0:2502,1|0:2	0|0:89,1|0:1	89	0.000399361	control	.	.	.	.	.	.
NA19222	chr13	111257666	111278715	chr13	111258344	111258345	rs578149324	C	G	0|0	0|0:2482,0|1:15,1|0:6,1|1:1	0|0:89,1|0:1	89	0.00459265	control	.	.	.	.	.	.
NA19222	chr13	111257666	111278715	chr13	111258820	111258821	rs555671190	C	A	0|0	0|0:2503,1|0:1	0|0:89,1|0:1	89	0.000199681	control	.	.	.	.	.	.
NA19222	chr13	111257666	111278715	chr13	111259414	111259415	rs546954081	G	A	0|0	0|0:2502,0|1:1,1|0:1	0|0:89,1|0:1	89	0.000399361	control	.	.	.	.	.	.
NA19222	chr13	111257666	111278715	chr13	111259647	111259648	rs150797847	G	T	0|0	0|0:2492,0|1:2,1|0:10	0|0:89,1|0:1	89	0.00239617	control	.	.	.	.	.	.
NA19222	chr13	111257666	111278715	chr13	111260297	111260298	rs577120440	C	G	0|0	0|0:2498,0|1:2,1|0:4	0|0:89,1|0:1	89	0.00119808	control	.	.	.	.	.	.
NA19222	chr13	111257666	111278715	chr13	111263918	111263919	rs528934253	C	T	0|0	0|0:2503,1|0:1	0|0:89,1|0:1	89	0.000199681	control	.	.	.	.	.	.
NA19222	chr13	111257666	111278715	chr13	111266031	111266032	rs181611483	A	G	0|0	0|0:2489,0|1:8,1|0:7	0|0:89,1|0:1	89	0.00299521	control	.	.	.	.	.	.
NA19222	chr13	111257666	111278715	chr13	111267935	111267936	rs570457132	G	A	0|0	0|0:2502,0|1:1,1|0:1	0|0:89,1|0:1	89	0.000399361	control	.	.	.	.	.	.
NA19222	chr13	111257666	111278715	chr13	111268734	111268735	rs578077510	C	A	0|0	0|0:2496,0|1:1,1|0:7	0|0:89,1|0:1	89	0.00159744	control	.	.	.	.	.	.
NA19222	chr13	111257666	111278715	chr13	111274371	111274372	rs369157818	G	A	0|0	0|0:2498,1|0:6	0|0:89,1|0:1	89	0.00119808	control	.	.	.	.	.	.
NA19222	chr13	111257666	111278715	chr13	111274874	111274875	rs80161644	A	G	0|0	0|0:2485,0|1:11,1|0:8	0|0:89,1|0:1	89	0.00379393	control	.	.	.	.	.	.
NA19222	chr13	111257666	111278715	chr13	111274982	111274983	rs112496980	G	A	0|0	0|0:2503,1|0:1	0|0:89,1|0:1	89	0.000199681	control	.	.	.	.	.	.
NA19222	chr13	111257666	111278715	chr13	111275103	111275104	rs144263320	C	T	0|0	0|0:2503,1|0:1	0|0:89,1|0:1	89	0.000199681	control	.	.	.	.	.	.
NA19222	chr13	111257666	111278715	chr13	111275573	111275574	rs149102295	C	T	0|0	0|0:2494,0|1:3,1|0:7	0|0:89,1|0:1	89	0.0019968	control	.	.	.	.	.	.
NA19222	chr13	111257666	111278715	chr13	111275809	111275810	rs79092364	G	A	0|0	0|0:2503,1|0:1	0|0:89,1|0:1	89	0.000199681	control	.	.	.	.	.	.
NA19222	chr13	111257666	111278715	chr13	111276672	111276673	rs201368938	TTTGA	T	0|0	0|0:2489,0|1:10,1|0:4,1|1:1	0|0:89,1|0:1	89	0.00319489	control	.	.	.	.	.	.
NA19222	chr13	111257666	111278715	chr13	111278592	111278593	rs546124107	TGA	T	0|0	0|0:2497,1|0:7	0|0:89,1|0:1	89	0.00139776	control	.	.	.	.	.	.
NA19141	chr14	78422210	78442600	chr14	78422796	78422797	rs145111945	C	T	0|0	0|0:2498,0|1:2,1|0:4	0|0:89,1|0:1	89	0.00119808	control	.	.	.	.	.	.
NA19141	chr14	78422210	78442600	chr14	78424860	78424861	rs548554289	G	T	0|0	0|0:2498,0|1:2,1|0:4	0|0:89,1|0:1	89	0.00119808	control	.	.	.	.	.	.
NA19141	chr14	78422210	78442600	chr14	78425541	78425542	rs529196045	A	T	0|0	0|0:2503,1|0:1	0|0:89,1|0:1	89	0.000199681	control	.	.	.	.	.	.
NA19141	chr14	78422210	78442600	chr14	78425845	78425846	rs116564923	A	G	0|0	0|0:2498,0|1:2,1|0:4	0|0:89,1|0:1	89	0.00119808	control	.	.	.	.	.	.
NA19141	chr14	78422210	78442600	chr14	78426730	78426731	rs566409497	C	T	0|0	0|0:2501,1|0:3	0|0:89,1|0:1	89	0.000599042	control	.	.	.	.	.	.
NA19141	chr14	78422210	78442600	chr14	78427824	78427825	rs544450497	A	G	0|0	0|0:2503,1|0:1	0|0:89,1|0:1	89	0.000199681	control	.	.	.	.	.	.
NA19141	chr14	78422210	78442600	chr14	78429706	78429707	rs189946678	T	C	0|0	0|0:2492,0|1:6,1|0:6	0|0:89,1|0:1	89	0.00239617	control	.	.	.	.	.	.
NA19141	chr14	78422210	78442600	chr14	78430730	78430731	rs180932642	C	T	0|0	0|0:2496,0|1:2,1|0:6	0|0:89,1|0:1	89	0.00159744	control	.	.	.	.	.	.
NA19141	chr14	78422210	78442600	chr14	78430785	78430786	rs185153916	C	T	0|0	0|0:2496,0|1:2,1|0:6	0|0:89,1|0:1	89	0.00159744	control	.	.	.	.	.	.
NA19141	chr14	78422210	78442600	chr14	78433906	78433907	rs541135712	G	A	0|0	0|0:2502,0|1:1,1|0:1	0|0:89,1|0:1	89	0.000399361	control	.	.	.	.	.	.
NA19141	chr14	78422210	78442600	chr14	78435527	78435528	rs150716422	A	T	0|0	0|0:2476,0|1:17,1|0:11	0|0:89,1|0:1	89	0.00559105	control	.	.	.	.	.	.
NA19141	chr14	78422210	78442600	chr14	78436000	78436001	rs551518905	T	C	0|0	0|0:2502,1|0:2	0|0:89,1|0:1	89	0.000399361	control	.	.	.	.	.	.
NA19141	chr14	78422210	78442600	chr14	78437825	78437826	rs61157164	C	T	0|0	0|0:2501,1|0:3	0|0:89,1|0:1	89	0.000599042	control	.	.	.	.	.	.
NA18502	chr14	81397086	81418125	chr14	81398166	81398167	rs181594995	T	C	0|0	0|0:2490,0|1:6,1|0:7,1|1:1	0|0:89,1|0:1	89	0.00299521	control	.	.	.	.	.	.
NA18502	chr14	81397086	81418125	chr14	81398383	81398384	rs185784308	A	G	0|0	0|0:2498,0|1:4,1|0:2	0|0:89,1|0:1	89	0.00119808	control	.	.	.	.	.	.
NA18502	chr14	81397086	81418125	chr14	81398460	81398461	rs148615907	T	C	0|0	0|0:2490,0|1:6,1|0:8	0|0:89,1|0:1	89	0.00279553	control	.	.	.	.	.	.
NA18502	chr14	81397086	81418125	chr14	81398971	81398972	rs569421111	G	A	0|0	0|0:2502,1|0:2	0|0:89,1|0:1	89	0.000399361	control	.	.	.	.	.	.
NA18502	chr14	81397086	81418125	chr14	81400390	81400391	rs189310582	A	C	0|0	0|0:2498,0|1:1,1|0:5	0|0:89,1|0:1	89	0.00119808	control	.	.	.	.	.	.
NA18502	chr14	81397086	81418125	chr14	81401767	81401768	rs149745260	A	G	0|0	0|0:2488,0|1:9,1|0:7	0|0:89,1|0:1	89	0.00319489	control	.	.	.	.	.	.
NA18502	chr14	81397086	81418125	chr14	81402206	81402207	rs75373902	C	T	0|0	0|0:2480,0|1:13,1|0:11	0|0:89,1|0:1	89	0.00479233	control	.	.	.	.	.	.
NA18502	chr14	81397086	81418125	chr14	81402476	81402477	rs8016081	T	C	0|0	0|0:2463,0|1:17,1|0:23,1|1:1	0|0:89,1|0:1	89	0.00838658	control	.	.	.	.	.	.
NA18502	chr14	81397086	81418125	chr14	81403443	81403444	rs575891166	T	G	0|0	0|0:2499,0|1:1,1|0:4	0|0:89,1|0:1	89	0.000998403	control	.	.	.	.	.	.
NA18502	chr14	81397086	81418125	chr14	81404117	81404118	rs76032503	A	G	0|0	0|0:2480,0|1:13,1|0:11	0|0:89,1|0:1	89	0.00479233	control	.	.	.	.	.	.
NA18502	chr14	81397086	81418125	chr14	81404318	81404319	rs187062867	C	A	0|0	0|0:2495,0|1:2,1|0:7	0|0:89,1|0:1	89	0.00179712	control	.	.	.	.	.	.
NA18502	chr14	81397086	81418125	chr14	81408112	81408113	rs560215042	C	T	0|0	0|0:2497,0|1:3,1|0:3,1|1:1	0|0:89,1|0:1	89	0.00159744	control	.	.	.	.	.	.
NA18502	chr14	81397086	81418125	chr14	81409824	81409825	rs149290973	A	G	0|0	0|0:2490,0|1:7,1|0:7	0|0:89,1|0:1	89	0.00279553	control	.	.	.	.	.	.
NA18502	chr14	81397086	81418125	chr14	81409982	81409983	rs74064749	T	G	0|0	0|0:2479,0|1:9,1|0:15,1|1:1	0|0:89,1|0:1	89	0.00519169	control	.	.	.	.	.	.
NA18502	chr14	81397086	81418125	chr14	81410005	81410006	rs577379604	T	C	0|0	0|0:2503,1|0:1	0|0:89,1|0:1	89	0.000199681	control	.	.	.	.	.	.
NA18502	chr14	81397086	81418125	chr14	81411224	81411225	rs552537901	A	C	0|0	0|0:2489,0|1:6,1|0:9	0|0:89,1|0:1	89	0.00299521	control	.	.	.	.	.	.
NA18502	chr14	81397086	81418125	chr14	81411966	81411967	rs558003255	G	C	0|0	0|0:2503,1|0:1	0|0:89,1|0:1	89	0.000199681	control	.	.	.	.	.	.
NA18502	chr14	81397086	81418125	chr14	81412484	81412485	rs117023420	G	T	0|0	0|0:2471,0|1:14,1|0:19	0|0:89,1|0:1	89	0.00658946	control	.	.	.	.	.	.
NA18502	chr14	81397086	81418125	chr14	81413803	81413804	rs183506964	T	G	0|0	0|0:2503,1|0:1	0|0:89,1|0:1	89	0.000199681	control	.	.	.	.	.	.
NA18502	chr14	81397086	81418125	chr14	81416421	81416422	rs189183341	A	T	0|0	0|0:2496,0|1:2,1|0:6	0|0:89,1|0:1	89	0.00159744	control	.	.	.	.	.	.
NA18502	chr14	81397086	81418125	chr14	81417033	81417034	rs113578473	T	C	0|0	0|0:2493,0|1:4,1|0:7	0|0:89,1|0:1	89	0.00219649	control	.	.	.	.	.	.
NA11829	chr14	99631777	99652477	chr14	99632123	99632124	rs116548728	A	G	0|0	0|0:2498,0|1:1,1|0:5	0|0:89,1|0:1	89	0.00119808	control	.	.	.	.	.	.
NA11829	chr14	99631777	99652477	chr14	99632437	99632438	rs138284711	T	C	0|0	0|0:2503,1|0:1	0|0:89,1|0:1	89	0.000199681	control	.	.	.	.	.	.
NA11829	chr14	99631777	99652477	chr14	99634094	99634095	rs79882290	C	T	0|0	0|0:2488,0|1:8,1|0:7,1|1:1	0|0:89,1|0:1	89	0.00339457	control	.	.	.	.	.	.
NA11829	chr14	99631777	99652477	chr14	99634122	99634123	rs541837054	T	C	0|0	0|0:2502,0|1:1,1|0:1	0|0:89,1|0:1	89	0.000399361	control	.	.	.	.	.	.
NA11829	chr14	99631777	99652477	chr14	99636631	99636632	rs142778175	A	G	0|0	0|0:2499,0|1:1,1|0:4	0|0:89,1|0:1	89	0.000998403	control	.	.	.	.	.	.
NA11829	chr14	99631777	99652477	chr14	99637670	99637671	rs148780424	G	A	0|0	0|0:2464,0|1:19,1|0:20,1|1:1	0|0:89,1|0:1	89	0.0081869	control	.	.	.	.	.	.
NA11829	chr14	99631777	99652477	chr14	99639867	99639868	rs560673191	C	A	0|0	0|0:2501,1|0:3	0|0:89,1|0:1	89	0.000599042	control	.	.	.	.	.	.
NA11829	chr14	99631777	99652477	chr14	99639974	99639975	rs563792353	T	A	0|0	0|0:2500,0|1:1,1|0:3	0|0:89,1|0:1	89	0.000798722	control	.	.	.	.	.	.
NA11829	chr14	99631777	99652477	chr14	99640316	99640317	rs535112331	C	T	0|0	0|0:2503,1|0:1	0|0:89,1|0:1	89	0.000199681	control	.	.	.	.	.	.
NA11829	chr14	99631777	99652477	chr14	99640872	99640873	rs572644406	C	T	0|0	0|0:2502,1|0:2	0|0:89,1|0:1	89	0.000399361	control	.	.	.	.	.	.
NA11829	chr14	99631777	99652477	chr14	99643510	99643511	rs77604946	G	A	0|0	0|0:2468,0|1:12,1|0:24	0|0:89,1|0:1	89	0.0071885	control	.	.	.	.	.	.
NA11829	chr14	99631777	99652477	chr14	99643665	99643666	rs534223460	G	A	0|0	0|0:2503,1|0:1	0|0:89,1|0:1	89	0.000199681	control	.	.	.	.	.	.
NA11829	chr14	99631777	99652477	chr14	99644611	99644612	rs142229171	T	G	0|0	0|0:2463,0|1:20,1|0:19,1|1:2	0|0:89,1|0:1	89	0.00858626	control	.	.	.	.	.	.
NA11829	chr14	99631777	99652477	chr14	99644816	99644817	rs541922391	G	A	0|0	0|0:2499,0|1:2,1|0:3	0|0:89,1|0:1	89	0.000998403	control	.	.	.	.	.	.
NA11829	chr14	99631777	99652477	chr14	99645581	99645582	rs545912851	G	A	0|0	0|0:2499,0|1:2,1|0:3	0|0:89,1|0:1	89	0.000998403	control	.	.	.	.	.	.
NA11829	chr14	99631777	99652477	chr14	99647032	99647033	rs552949871	C	T	0|0	0|0:2502,1|0:2	0|0:89,1|0:1	89	0.000399361	control	.	.	.	.	.	.
NA11829	chr14	99631777	99652477	chr14	99647060	99647061	rs76150609	A	C	0|0	0|0:2492,0|1:4,1|0:8	0|0:89,1|0:1	89	0.00239617	control	.	.	.	.	.	.
NA11829	chr14	99631777	99652477	chr14	99647350	99647351	rs559925694	C	T	0|0	0|0:2503,1|0:1	0|0:89,1|0:1	89	0.000199681	control	.	.	.	.	.	.
NA11829	chr14	99631777	99652477	chr14	99648820	99648821	rs115945355	C	T	0|0	0|0:2500,0|1:2,1|0:2	0|0:89,1|0:1	89	0.000798722	control	.	.	.	.	.	.
NA11829	chr14	99631777	99652477	chr14	99648988	99648989	rs117975357	G	A	0|0	0|0:2502,0|1:1,1|0:1	0|0:89,1|0:1	89	0.000399361	control	.	.	.	.	.	.
NA11829	chr14	99631777	99652477	chr14	99649067	99649068	rs578177516	C	T	0|0	0|0:2496,0|1:5,1|0:3	0|0:89,1|0:1	89	0.00159744	control	.	.	.	.	.	.
NA11829	chr14	99631777	99652477	chr14	99649435	99649436	rs112829216	A	T	0|0	0|0:2489,0|1:7,1|0:8	0|0:89,1|0:1	89	0.00299521	control	.	.	.	.	.	.
NA11829	chr14	99631777	99652477	chr14	99650133	99650134	rs138437175	C	A	0|0	0|0:2489,0|1:8,1|0:7	0|0:89,1|0:1	89	0.00299521	control	.	.	.	.	.	.
NA11829	chr14	99631777	99652477	chr14	99650633	99650634	rs550602826	C	A	0|0	0|0:2499,0|1:1,1|0:4	0|0:89,1|0:1	89	0.000998403	control	.	.	.	.	.	.
NA11829	chr14	99631777	99652477	chr14	99651805	99651806	rs183897091	G	A	0|0	0|0:2496,0|1:3,1|0:5	0|0:89,1|0:1	89	0.00159744	control	.	.	.	.	.	.
NA11829	chr14	99631777	99652477	chr14	99651935	99651936	rs79927159	G	C	0|0	0|0:2496,0|1:3,1|0:5	0|0:89,1|0:1	89	0.00159744	control	.	.	.	.	.	.
NA11832	chr14	101515938	101537689	chr14	101516604	101516605	rs546109846	C	G	0|0	0|0:2498,0|1:1,1|0:5	0|0:89,1|0:1	89	0.00119808	control	.	.	.	.	.	.
NA11832	chr14	101515938	101537689	chr14	101516726	101516727	rs564162381	TC	T	0|0	0|0:2501,1|0:3	0|0:89,1|0:1	89	0.000599042	control	.	.	.	.	.	.
NA11832	chr14	101515938	101537689	chr14	101516770	101516771	rs117487158	A	C	0|0	0|0:2487,0|1:8,1|0:9	0|0:89,1|0:1	89	0.00339457	control	.	.	.	.	.	.
NA11832	chr14	101515938	101537689	chr14	101518114	101518115	rs141753720	G	A	0|0	0|0:2494,0|1:6,1|0:4	0|0:89,1|0:1	89	0.0019968	control	.	.	.	.	.	.
NA11832	chr14	101515938	101537689	chr14	101518723	101518724	rs370176492	G	A	0|0	0|0:2500,0|1:1,1|0:3	0|0:89,1|0:1	89	0.000798722	control	.	.	.	.	.	.
NA11832	chr14	101515938	101537689	chr14	101518766	101518767	rs374181100	G	A	0|0	0|0:2501,1|0:3	0|0:89,1|0:1	89	0.000599042	control	.	.	.	.	.	.
NA11832	chr14	101515938	101537689	chr14	101519386	101519387	rs141017987	C	T	0|0	0|0:2496,0|1:4,1|0:4	0|0:89,1|0:1	89	0.00159744	control	.	.	.	.	.	.
NA11832	chr14	101515938	101537689	chr14	101520468	101520469	rs182733046	C	G	0|0	0|0:2500,0|1:2,1|0:2	0|0:89,1|0:1	89	0.000798722	control	.	.	.	.	.	.
NA11832	chr14	101515938	101537689	chr14	101521113	101521114	rs371581519	A	G	0|0	0|0:2501,1|0:3	0|0:89,1|0:1	89	0.000599042	control	.	.	.	.	.	.
NA11832	chr14	101515938	101537689	chr14	101522003	101522004	rs563230858	G	A	0|0	0|0:2501,1|0:3	0|0:89,1|0:1	89	0.000599042	control	.	.	.	.	.	.
NA11832	chr14	101515938	101537689	chr14	101522719	101522720	rs534059025	CAT	C	0|0	0|0:2501,1|0:3	0|0:89,1|0:1	89	0.000599042	control	.	.	.	.	.	.
NA11832	chr14	101515938	101537689	chr14	101525270	101525271	rs542691398	G	T	0|0	0|0:2501,1|0:3	0|0:89,1|0:1	89	0.000599042	control	.	.	.	.	.	.
NA11832	chr14	101515938	101537689	chr14	101527138	101527139	rs541808633	T	C	0|0	0|0:2503,1|0:1	0|0:89,1|0:1	89	0.000199681	control	.	.	.	.	.	.
NA11832	chr14	101515938	101537689	chr14	101527314	101527315	rs148195898	G	A	0|0	0|0:2485,0|1:12,1|0:7	0|0:89,1|0:1	89	0.00379393	control	.	.	.	.	.	.
NA11832	chr14	101515938	101537689	chr14	101527399	101527400	rs182192948	A	G	0|0	0|0:2500,0|1:1,1|0:3	0|0:89,1|0:1	89	0.000798722	control	.	.	.	.	.	.
NA11832	chr14	101515938	101537689	chr14	101528400	101528401	rs189165474	C	T	0|0	0|0:2503,1|0:1	0|0:89,1|0:1	89	0.000199681	control	.	.	.	.	.	.
NA11832	chr14	101515938	101537689	chr14	101528523	101528524	rs117311466	C	T	0|0	0|0:2486,0|1:12,1|0:6	0|0:89,1|0:1	89	0.00359425	control	.	.	.	.	.	.
NA11832	chr14	101515938	101537689	chr14	101528539	101528540	rs568041567	C	T	0|0	0|0:2501,1|0:3	0|0:89,1|0:1	89	0.000599042	control	.	.	.	.	.	.
NA11832	chr14	101515938	101537689	chr14	101528753	101528754	rs183966411	C	A	0|0	0|0:2495,0|1:5,1|0:4	0|0:89,1|0:1	89	0.00179712	control	.	.	.	.	.	.
NA11832	chr14	101515938	101537689	chr14	101530872	101530873	rs138633099	T	G	0|0	0|0:2501,1|0:3	0|0:89,1|0:1	89	0.000599042	control	.	.	.	.	.	.
NA11832	chr14	101515938	101537689	chr14	101532473	101532474	rs527391528	G	A	0|0	0|0:2494,0|1:3,1|0:7	0|0:89,1|0:1	89	0.0019968	control	.	.	.	.	.	.
NA11832	chr14	101515938	101537689	chr14	101532623	101532624	rs141039878	C	T	0|0	0|0:2501,0|1:1,1|0:2	0|0:89,1|0:1	89	0.000599042	control	.	.	.	.	.	.
NA11832	chr14	101515938	101537689	chr14	101533644	101533645	rs545372526	C	T	0|0	0|0:2501,1|0:3	0|0:89,1|0:1	89	0.000599042	control	.	.	.	.	.	.
NA11832	chr14	101515938	101537689	chr14	101533699	101533700	rs145892158	C	T	0|0	0|0:2499,0|1:1,1|0:4	0|0:89,1|0:1	89	0.000998403	control	.	.	.	.	.	.
NA11832	chr14	101515938	101537689	chr14	101534651	101534652	rs149731698	G	C	0|0	0|0:2500,0|1:2,1|0:2	0|0:89,1|0:1	89	0.000798722	control	.	.	.	.	.	.
NA11832	chr14	101515938	101537689	chr14	101534830	101534831	rs377333584	C	T	0|0	0|0:2488,0|1:9,1|0:7	0|0:89,1|0:1	89	0.00319489	control	.	.	.	.	.	.
NA11832	chr14	101515938	101537689	chr14	101535218	101535219	rs192915892	G	A	0|0	0|0:2500,0|1:1,1|0:3	0|0:89,1|0:1	89	0.000798722	control	.	.	.	.	.	.
NA11832	chr14	101515938	101537689	chr14	101535519	101535520	rs180848708	C	G	0|0	0|0:2502,1|0:2	0|0:89,1|0:1	89	0.000399361	control	.	.	.	.	.	.
NA11832	chr14	101515938	101537689	chr14	101536477	101536478	rs138470213	C	T	0|0	0|0:2496,0|1:4,1|0:4	0|0:89,1|0:1	89	0.00159744	control	.	.	.	.	.	.
NA11832	chr14	101515938	101537689	chr14	101537133	101537134	rs7156723	G	C	0|0	0|0:2489,0|1:5,1|0:10	0|0:89,1|0:1	89	0.00299521	control	.	.	.	.	.	.
NA11992	chr14	102544066	102564978	chr14	102544325	102544326	rs541975440	G	A	0|0	0|0:2501,0|1:2,1|0:1	0|0:89,1|0:1	89	0.000599042	control	.	.	.	.	.	.
NA11992	chr14	102544066	102564978	chr14	102544616	102544617	rs538477081	G	A	0|0	0|0:2503,1|0:1	0|0:89,1|0:1	89	0.000199681	control	.	.	.	.	.	.
NA11992	chr14	102544066	102564978	chr14	102545135	102545136	rs140329697	G	A	0|0	0|0:2492,0|1:5,1|0:7	0|0:89,1|0:1	89	0.00239617	control	.	.	.	.	.	.
NA11992	chr14	102544066	102564978	chr14	102545311	102545312	rs576002305	TC	T	0|0	0|0:2501,0|1:2,1|0:1	0|0:89,1|0:1	89	0.000599042	control	.	.	.	.	.	.
NA11992	chr14	102544066	102564978	chr14	102546758	102546759	rs577787814	C	A	0|0	0|0:2503,1|0:1	0|0:89,1|0:1	89	0.000199681	control	.	.	.	.	.	.
NA11992	chr14	102544066	102564978	chr14	102547926	102547927	rs116145388	A	T	0|0	0|0:2484,0|1:9,1|0:10,1|1:1	0|0:89,1|0:1	89	0.00419329	control	.	.	.	.	.	.
NA11992	chr14	102544066	102564978	chr14	102548702	102548703	rs34644998	T	G	0|0	0|0:2479,0|1:10,1|0:14,1|1:1	0|0:89,1|0:1	89	0.00519169	control	.	.	.	.	.	.
NA11992	chr14	102544066	102564978	chr14	102548860	102548861	rs539739756	C	T	0|0	0|0:2503,1|0:1	0|0:89,1|0:1	89	0.000199681	control	.	.	.	.	.	.
NA11992	chr14	102544066	102564978	chr14	102549178	102549179	rs34955331	G	C	0|0	0|0:2501,0|1:2,1|0:1	0|0:89,1|0:1	89	0.000599042	control	.	.	.	.	.	.
NA11992	chr14	102544066	102564978	chr14	102550703	102550704	rs34543198	T	C	0|0	0|0:2489,0|1:7,1|0:8	0|0:89,1|0:1	89	0.00299521	control	.	.	.	.	.	.
NA11992	chr14	102544066	102564978	chr14	102550732	102550733	rs118043158	T	C	0|0	0|0:2500,0|1:1,1|0:3	0|0:89,1|0:1	89	0.000798722	control	.	.	.	.	.	.
NA11992	chr14	102544066	102564978	chr14	102551023	102551024	rs115927657	T	C	0|0	0|0:2502,1|0:2	0|0:89,1|0:1	89	0.000399361	control	.	.	.	.	.	.
NA11992	chr14	102544066	102564978	chr14	102551596	102551597	rs184564544	C	T	0|0	0|0:2492,0|1:5,1|0:7	0|0:89,1|0:1	89	0.00239617	control	.	.	.	.	.	.
NA11992	chr14	102544066	102564978	chr14	102551954	102551955	rs35488162	A	G	0|0	0|0:2495,0|1:5,1|0:4	0|0:89,1|0:1	89	0.00179712	control	.	.	.	.	.	.
NA11992	chr14	102544066	102564978	chr14	102553843	102553844	rs142162345	G	C	0|0	0|0:2503,1|0:1	0|0:89,1|0:1	89	0.000199681	control	.	.	.	.	.	.
NA11992	chr14	102544066	102564978	chr14	102554070	102554071	rs549346836	C	G	0|0	0|0:2503,1|0:1	0|0:89,1|0:1	89	0.000199681	control	.	.	.	.	.	.
NA11992	chr14	102544066	102564978	chr14	102554789	102554790	rs145402512	G	A	0|0	0|0:2492,0|1:5,1|0:7	0|0:89,1|0:1	89	0.00239617	control	.	.	.	.	.	.
NA11992	chr14	102544066	102564978	chr14	102555876	102555877	rs535919961	C	T	0|0	0|0:2503,1|0:1	0|0:89,1|0:1	89	0.000199681	control	.	.	.	.	.	.
NA11992	chr14	102544066	102564978	chr14	102557442	102557443	rs145846796	C	T	0|0	0|0:2492,0|1:5,1|0:7	0|0:89,1|0:1	89	0.00239617	control	.	.	.	.	.	.
NA11992	chr14	102544066	102564978	chr14	102559347	102559348	rs541634804	C	T	0|0	0|0:2502,0|1:1,1|0:1	0|0:89,1|0:1	89	0.000399361	control	.	.	.	.	.	.
NA11992	chr14	102544066	102564978	chr14	102559706	102559707	rs571632929	G	A	0|0	0|0:2501,0|1:1,1|0:2	0|0:89,1|0:1	89	0.000599042	control	.	.	.	.	.	.
NA11992	chr14	102544066	102564978	chr14	102560072	102560073	rs189323755	G	A	0|0	0|0:2492,0|1:5,1|0:7	0|0:89,1|0:1	89	0.00239617	control	.	.	.	.	.	.
NA11992	chr14	102544066	102564978	chr14	102564482	102564483	rs193013046;rs568416672	GT	TT,G	0|0	0|0:2487,0|1:7,0|2:2,1|0:7,2|0:1	0|0:89,1|0:1	89	0.00339457	control	.	.	.	.	.	.
NA11992	chr14	102544066	102564978	chr14	102564633	102564634	rs576875520	G	C	0|0	0|0:2503,1|0:1	0|0:89,1|0:1	89	0.000199681	control	.	.	.	.	.	.
NA18520	chr15	22823148	22843976	chr15	22823343	22823344	rs535753065	G	C	0|0	0|0:2492,0|1:7,1|0:5	0|0:89,1|0:1	89	0.00239617	control	.	.	.	.	.	.
NA18520	chr15	22823148	22843976	chr15	22823864	22823865	rs529194392	A	G	0|0	0|0:2488,0|1:5,1|0:11	0|0:89,1|0:1	89	0.00319489	control	.	.	.	.	.	.
NA18520	chr15	22823148	22843976	chr15	22823876	22823877	rs570013239	C	T	0|0	0|0:2502,0|1:1,1|0:1	0|0:89,1|0:1	89	0.000399361	control	.	.	.	.	.	.
NA18520	chr15	22823148	22843976	chr15	22823887	22823888	rs537087035	G	C	0|0	0|0:2494,0|1:5,1|0:4,1|1:1	0|0:89,1|0:1	89	0.00219649	control	.	.	.	.	.	.
NA18520	chr15	22823148	22843976	chr15	22824465	22824466	rs557459905	A	G	0|0	0|0:2491,0|1:4,1|0:9	0|0:89,1|0:1	89	0.00259585	control	.	.	.	.	.	.
NA18520	chr15	22823148	22843976	chr15	22826168	22826169	rs567920103	G	A	0|0	0|0:2501,0|1:2,1|0:1	0|0:89,1|0:1	89	0.000599042	control	.	.	.	.	.	.
NA18520	chr15	22823148	22843976	chr15	22826262	22826263	rs556515370	G	A	0|0	0|0:2503,1|0:1	0|0:89,1|0:1	89	0.000199681	control	.	.	.	.	.	.
NA18520	chr15	22823148	22843976	chr15	22826439	22826440	rs537328521	A	T	0|0	0|0:2491,0|1:8,1|0:5	0|0:89,1|0:1	89	0.00259585	control	.	.	.	.	.	.
NA18520	chr15	22823148	22843976	chr15	22827820	22827821	rs572996716	G	A	0|0	0|0:2503,1|0:1	0|0:89,1|0:1	89	0.000199681	control	.	.	.	.	.	.
NA18520	chr15	22823148	22843976	chr15	22828399	22828400	rs193262709	C	T	0|0	0|0:2483,0|1:9,1|0:11,1|1:1	0|0:89,1|0:1	89	0.00439297	control	.	.	.	.	.	.
NA18520	chr15	22823148	22843976	chr15	22828965	22828966	rs75426002	C	T	0|0	0|0:2481,0|1:12,1|0:11	0|0:89,1|0:1	89	0.00459265	control	.	.	.	.	.	.
NA18520	chr15	22823148	22843976	chr15	22830516	22830517	rs542826445	C	T	0|0	0|0:2497,0|1:2,1|0:5	0|0:89,1|0:1	89	0.00139776	control	.	.	.	.	.	.
NA18520	chr15	22823148	22843976	chr15	22830810	22830811	rs529815088	A	C	0|0	0|0:2500,1|0:4	0|0:89,1|0:1	89	0.000798722	control	.	.	.	.	.	.
NA18520	chr15	22823148	22843976	chr15	22830877	22830878	rs569863467	G	A	0|0	0|0:2497,0|1:4,1|0:3	0|0:89,1|0:1	89	0.00139776	control	.	.	.	.	.	.
NA18520	chr15	22823148	22843976	chr15	22831257	22831258	rs143434850	C	A,G	0|0	0|0:2496,0|1:1,0|2:3,1|0:1,2|0:3	0|0:89,1|0:1	89	0.00159744	control	.	.	.	.	.	.
NA18520	chr15	22823148	22843976	chr15	22832069	22832070	rs569740009	T	TC	0|0	0|0:2501,0|1:1,1|0:2	0|0:89,1|0:1	89	0.000599042	control	.	.	.	.	.	.
NA18520	chr15	22823148	22843976	chr15	22832092	22832093	rs564156701	G	A	0|0	0|0:2492,0|1:6,1|0:6	0|0:89,1|0:1	89	0.00239617	control	.	.	.	.	.	.
NA18520	chr15	22823148	22843976	chr15	22832746	22832747	rs563374658	C	T	0|0	0|0:2503,1|0:1	0|0:89,1|0:1	89	0.000199681	control	.	.	.	.	.	.
NA18520	chr15	22823148	22843976	chr15	22832888	22832889	rs573860819	C	T	0|0	0|0:2502,1|0:2	0|0:89,1|0:1	89	0.000399361	control	.	.	.	.	.	.
NA18520	chr15	22823148	22843976	chr15	22833089	22833090	rs151097625	G	T	0|0	0|0:2503,1|0:1	0|0:89,1|0:1	89	0.000199681	control	.	.	.	.	.	.
NA18520	chr15	22823148	22843976	chr15	22835109	22835110	rs532249721	C	T	0|0	0|0:2495,0|1:6,1|0:3	0|0:89,1|0:1	89	0.00179712	control	.	.	.	.	.	.
NA18520	chr15	22823148	22843976	chr15	22839003	22839004	rs146298208	A	G	0|0	0|0:2493,0|1:7,1|0:4	0|0:89,1|0:1	89	0.00219649	control	.	.	.	.	.	.
NA18520	chr15	22823148	22843976	chr15	22840357	22840358	rs202119881	T	G	0|0	0|0:2503,1|0:1	0|0:89,1|0:1	89	0.000199681	control	.	.	.	.	.	.
NA18520	chr15	22823148	22843976	chr15	22840788	22840789	rs79981510	T	C	0|0	0|0:2497,0|1:3,1|0:4	0|0:89,1|0:1	89	0.00139776	control	.	.	.	.	.	.
NA18520	chr15	22823148	22843976	chr15	22841814	22841815	rs76165920	A	G	0|0	0|0:2503,1|0:1	0|0:89,1|0:1	89	0.000199681	control	.	.	.	.	.	.
NA18520	chr15	22823148	22843976	chr15	22842532	22842533	rs546393978	C	A	0|0	0|0:2486,0|1:4,1|0:14	0|0:89,1|0:1	89	0.00359425	control	.	.	.	.	.	.
NA18520	chr15	22823148	22843976	chr15	22842534	22842535	rs182230939	C	A	0|0	0|0:2498,0|1:5,1|0:1	0|0:89,1|0:1	89	0.00119808	control	.	.	.	.	.	.
NA18520	chr15	22823148	22843976	chr15	22842881	22842882	rs539222492	G	T	0|0	0|0:2498,0|1:2,1|0:4	0|0:89,1|0:1	89	0.00119808	control	.	.	.	.	.	.
NA18520	chr15	22823148	22843976	chr15	22843577	22843578	rs138171392	G	A	0|0	0|0:2464,0|1:21,1|0:19	0|0:89,1|0:1	89	0.00798722	control	.	.	.	.	.	.
NA12874	chr15	25288228	25309212	chr15	25288326	25288327	rs73356130	T	C	0|0	0|0:2489,0|1:7,1|0:8	0|0:89,1|0:1	89	0.00299521	control	.	.	.	.	.	.
NA12874	chr15	25288228	25309212	chr15	25289821	25289822	rs551900808	G	A	0|0	0|0:2502,1|0:2	0|0:89,1|0:1	89	0.000399361	control	.	.	.	.	.	.
NA12874	chr15	25288228	25309212	chr15	25290621	25290622	rs28572334	C	T	0|0	0|0:2464,0|1:23,1|0:17	0|0:89,1|0:1	89	0.00798722	control	.	.	.	.	.	.
NA12874	chr15	25288228	25309212	chr15	25291000	25291001	rs144883690	A	G	0|0	0|0:2501,0|1:1,1|0:2	0|0:89,1|0:1	89	0.000599042	control	.	.	.	.	.	.
NA12874	chr15	25288228	25309212	chr15	25291411	25291412	rs187435813	A	T	0|0	0|0:2485,0|1:12,1|0:7	0|0:89,1|0:1	89	0.00379393	control	.	.	.	.	.	.
NA12874	chr15	25288228	25309212	chr15	25292850	25292851	rs552992898	C	T	0|0	0|0:2502,0|1:1,1|0:1	0|0:89,1|0:1	89	0.000399361	control	.	.	.	.	.	.
NA12874	chr15	25288228	25309212	chr15	25293177	25293178	rs73356133	T	A	0|0	0|0:2489,0|1:7,1|0:8	0|0:89,1|0:1	89	0.00299521	control	.	.	.	.	.	.
NA12874	chr15	25288228	25309212	chr15	25293398	25293399	rs73356135	A	G	0|0	0|0:2489,0|1:7,1|0:8	0|0:89,1|0:1	89	0.00299521	control	.	.	.	.	.	.
NA12874	chr15	25288228	25309212	chr15	25294165	25294166	rs531806486	TCTCCCTTCCTCC	T	0|0	0|0:2483,0|1:9,1|0:12	0|0:89,1|0:1	89	0.00419329	control	.	.	.	.	.	.
NA12874	chr15	25288228	25309212	chr15	25295518	25295519	rs567156643	A	C	0|0	0|0:2503,1|0:1	0|0:89,1|0:1	89	0.000199681	control	.	.	.	.	.	.
NA12874	chr15	25288228	25309212	chr15	25296381	25296382	rs187530785	C	T	0|0	0|0:2503,1|0:1	0|0:89,1|0:1	89	0.000199681	control	.	.	.	.	.	.
NA12874	chr15	25288228	25309212	chr15	25296529	25296530	rs12102239	T	A	0|0	0|0:2456,0|1:28,1|0:20	0|0:89,1|0:1	89	0.00958466	control	.	.	.	.	.	.
NA12874	chr15	25288228	25309212	chr15	25299473	25299474	rs200565818	C	CT	0|0	0|0:2458,0|1:25,1|0:21	0|0:89,1|0:1	89	0.0091853	control	.	.	.	.	.	.
NA12874	chr15	25288228	25309212	chr15	25299724	25299725	rs558177545	C	T	0|0	0|0:2503,1|0:1	0|0:89,1|0:1	89	0.000199681	control	.	.	.	.	.	.
NA12874	chr15	25288228	25309212	chr15	25300028	25300029	rs116074358	G	A	0|0	0|0:2460,0|1:24,1|0:20	0|0:89,1|0:1	89	0.00878594	control	.	.	.	.	.	.
NA12874	chr15	25288228	25309212	chr15	25300492	25300493	rs567905812	G	A	0|0	0|0:2503,1|0:1	0|0:89,1|0:1	89	0.000199681	control	.	.	.	.	.	.
NA12874	chr15	25288228	25309212	chr15	25300530	25300531	rs28715955	T	C	0|0	0|0:2456,0|1:28,1|0:20	0|0:89,1|0:1	89	0.00958466	control	.	.	.	.	.	.
NA12874	chr15	25288228	25309212	chr15	25300579	25300580	rs115120323	G	A	0|0	0|0:2462,0|1:22,1|0:20	0|0:89,1|0:1	89	0.00838658	control	.	.	.	.	.	.
NA12874	chr15	25288228	25309212	chr15	25301661	25301662	rs28691040	G	C	0|0	0|0:2460,0|1:25,1|0:19	0|0:89,1|0:1	89	0.00878594	control	.	.	.	.	.	.
NA12874	chr15	25288228	25309212	chr15	25301930	25301931	rs139415624	G	A	0|0	0|0:2482,0|1:13,1|0:9	0|0:89,1|0:1	89	0.00439297	control	.	.	.	.	.	.
NA12874	chr15	25288228	25309212	chr15	25302595	25302596	rs73356138	A	G	0|0	0|0:2489,0|1:7,1|0:8	0|0:89,1|0:1	89	0.00299521	control	.	.	.	.	.	.
NA12874	chr15	25288228	25309212	chr15	25302973	25302974	rs554173254	TC	T	0|0	0|0:2456,0|1:28,1|0:20	0|0:89,1|0:1	89	0.00958466	control	.	.	.	.	.	.
NA12874	chr15	25288228	25309212	chr15	25303689	25303690	rs535400735	T	C	0|0	0|0:2496,0|1:7,1|0:1	0|0:89,1|0:1	89	0.00159744	control	.	.	.	.	.	.
NA12874	chr15	25288228	25309212	chr15	25305005	25305006	rs561384419	G	T	0|0	0|0:2503,1|0:1	0|0:89,1|0:1	89	0.000199681	control	.	.	.	.	.	.
NA12874	chr15	25288228	25309212	chr15	25306601	25306602	rs115894078	A	G	0|0	0|0:2459,0|1:24,1|0:21	0|0:89,1|0:1	89	0.00898562	control	.	.	.	.	.	.
NA12874	chr15	25288228	25309212	chr15	25307171	25307172	rs116753322	G	T	0|0	0|0:2460,0|1:23,1|0:21	0|0:89,1|0:1	89	0.00878594	control	.	.	.	.	.	.
NA12874	chr15	25288228	25309212	chr15	25307302	25307303	rs79737480	A	G	0|0	0|0:2458,0|1:24,1|0:22	0|0:89,1|0:1	89	0.0091853	control	.	.	.	.	.	.
NA12874	chr15	25288228	25309212	chr15	25307645	25307646	rs148557953	G	A	0|0	0|0:2494,0|1:4,1|0:6	0|0:89,1|0:1	89	0.0019968	control	.	.	.	.	.	.
NA12874	chr15	25288228	25309212	chr15	25307663	25307664	rs114068185	A	G	0|0	0|0:2458,0|1:24,1|0:22	0|0:89,1|0:1	89	0.0091853	control	.	.	.	.	.	.
NA12874	chr15	25288228	25309212	chr15	25307960	25307961	rs200557546	CAGGGAAGTGCCA	C	0|0	0|0:2459,0|1:24,1|0:21	0|0:89,1|0:1	89	0.00898562	control	.	.	.	.	.	.
NA12874	chr15	25288228	25309212	chr15	25309004	25309005	rs28701081	G	C	0|0	0|0:2476,0|1:15,1|0:13	0|0:89,1|0:1	89	0.00559105	control	.	.	.	.	.	.
NA12874	chr15	25288228	25309212	chr15	25309173	25309174	rs115477081	A	G	0|0	0|0:2459,0|1:24,1|0:21	0|0:89,1|0:1	89	0.00898562	control	.	.	.	.	.	.
NA18858	chr15	26097409	26119262	chr15	26097421	26097422	rs531296734	G	A	0|0	0|0:2503,1|0:1	0|0:89,1|0:1	89	0.000199681	control	.	.	.	.	.	.
NA18858	chr15	26097409	26119262	chr15	26097424	26097425	rs551504100	A	G	0|0	0|0:2503,1|0:1	0|0:89,1|0:1	89	0.000199681	control	.	.	.	.	.	.
NA18858	chr15	26097409	26119262	chr15	26098563	26098564	rs74804050	C	A	0|0	0|0:2503,1|0:1	0|0:89,1|0:1	89	0.000199681	control	.	.	.	.	.	.
NA18858	chr15	26097409	26119262	chr15	26102467	26102468	rs61993781	C	T	0|0	0|0:2466,0|1:23,1|0:13,1|1:2	0|0:89,1|0:1	89	0.00798722	control	.	.	.	.	.	.
NA18858	chr15	26097409	26119262	chr15	26102596	26102597	rs201457492	AAAT	A	0|0	0|0:2485,0|1:9,1|0:10	0|0:89,1|0:1	89	0.00379393	control	.	.	.	.	.	.
NA18858	chr15	26097409	26119262	chr15	26102835	26102836	rs138124209	T	C	0|0	0|0:2492,0|1:6,1|0:6	0|0:89,1|0:1	89	0.00239617	control	.	.	.	.	.	.
NA18858	chr15	26097409	26119262	chr15	26102915	26102916	rs193221043	A	G	0|0	0|0:2503,1|0:1	0|0:89,1|0:1	89	0.000199681	control	.	.	.	.	.	.
NA18858	chr15	26097409	26119262	chr15	26104538	26104539	rs116807021	C	T	0|0	0|0:2500,0|1:1,1|0:3	0|0:89,1|0:1	89	0.000798722	control	.	.	.	.	.	.
NA18858	chr15	26097409	26119262	chr15	26104564	26104565	rs561180719	G	A	0|0	0|0:2500,0|1:1,1|0:3	0|0:89,1|0:1	89	0.000798722	control	.	.	.	.	.	.
NA18858	chr15	26097409	26119262	chr15	26105372	26105373	rs190042818	T	C	0|0	0|0:2499,0|1:1,1|0:4	0|0:89,1|0:1	89	0.000998403	control	.	.	.	.	.	.
NA18858	chr15	26097409	26119262	chr15	26106326	26106327	rs78793214	T	C	0|0	0|0:2503,1|0:1	0|0:89,1|0:1	89	0.000199681	control	.	.	.	.	.	.
NA18858	chr15	26097409	26119262	chr15	26108165	26108166	rs557991717	C	A	0|0	0|0:2499,0|1:3,1|0:2	0|0:89,1|0:1	89	0.000998403	control	.	.	.	.	.	.
NA18858	chr15	26097409	26119262	chr15	26108524	26108525	rs539819066	G	A,C	0|0	0|0:2492,0|1:2,0|2:3,1|0:4,2|0:3	0|0:89,1|0:1	89	0.00239617	control	.	.	.	.	.	.
NA18858	chr15	26097409	26119262	chr15	26110126	26110127	rs564269130	GCCAAAGTAATTACCGCCTCATT	G	0|0	0|0:2485,0|1:11,1|0:8	0|0:89,1|0:1	89	0.00379393	control	.	.	.	.	.	.
NA18858	chr15	26097409	26119262	chr15	26110292	26110293	rs117275324	C	T	0|0	0|0:2503,1|0:1	0|0:89,1|0:1	89	0.000199681	control	.	.	.	.	.	.
NA18858	chr15	26097409	26119262	chr15	26110681	26110682	rs139097217	C	T	0|0	0|0:2487,0|1:10,1|0:6,1|1:1	0|0:89,1|0:1	89	0.00359425	control	.	.	.	.	.	.
NA18858	chr15	26097409	26119262	chr15	26111186	26111187	rs185180386	G	A	0|0	0|0:2482,0|1:11,1|0:11	0|0:89,1|0:1	89	0.00439297	control	.	.	.	.	.	.
NA18858	chr15	26097409	26119262	chr15	26114056	26114057	rs192373253	G	A	0|0	0|0:2498,0|1:4,1|0:2	0|0:89,1|0:1	89	0.00119808	control	.	.	.	.	.	.
NA18858	chr15	26097409	26119262	chr15	26114749	26114750	rs139838998	T	C	0|0	0|0:2495,0|1:5,1|0:4	0|0:89,1|0:1	89	0.00179712	control	.	.	.	.	.	.
NA18858	chr15	26097409	26119262	chr15	26116615	26116616	rs532631882	T	C	0|0	0|0:2498,0|1:4,1|0:2	0|0:89,1|0:1	89	0.00119808	control	.	.	.	.	.	.
NA18858	chr15	26097409	26119262	chr15	26116787	26116788	rs535899814	A	G	0|0	0|0:2499,0|1:3,1|0:2	0|0:89,1|0:1	89	0.000998403	control	.	.	.	.	.	.
NA18858	chr15	26097409	26119262	chr15	26117647	26117648	rs185720231	T	A	0|0	0|0:2497,0|1:5,1|0:2	0|0:89,1|0:1	89	0.00139776	control	.	.	.	.	.	.
NA18858	chr15	26097409	26119262	chr15	26118256	26118257	rs75005516	T	C	0|0	0|0:2484,0|1:13,1|0:7	0|0:89,1|0:1	89	0.00399361	control	.	.	.	.	.	.
NA18858	chr15	26097409	26119262	chr15	26118278	26118279	rs182370804	G	T	0|0	0|0:2498,0|1:1,1|0:5	0|0:89,1|0:1	89	0.00119808	control	.	.	.	.	.	.
NA07000	chr15	31505749	31526482	chr15	31507054	31507055	rs142994929	C	T	0|0	0|0:2478,0|1:10,1|0:16	0|0:89,1|0:1	89	0.00519169	control	.	.	.	.	.	.
NA07000	chr15	31505749	31526482	chr15	31509423	31509424	rs189097141	A	C	0|0	0|0:2499,0|1:1,1|0:4	0|0:89,1|0:1	89	0.000998403	control	.	.	.	.	.	.
NA07000	chr15	31505749	31526482	chr15	31509926	31509927	rs180914378	C	T	0|0	0|0:2499,0|1:1,1|0:4	0|0:89,1|0:1	89	0.000998403	control	.	.	.	.	.	.
NA07000	chr15	31505749	31526482	chr15	31511691	31511692	rs565113876	T	C	0|0	0|0:2489,0|1:9,1|0:6	0|0:89,1|0:1	89	0.00299521	control	.	.	.	.	.	.
NA07000	chr15	31505749	31526482	chr15	31512500	31512501	rs146855593	A	C	0|0	0|0:2460,0|1:21,1|0:21,1|1:2	0|0:89,1|0:1	89	0.0091853	control	.	.	.	.	.	.
NA07000	chr15	31505749	31526482	chr15	31512901	31512902	rs144310775	G	A	0|0	0|0:2492,0|1:7,1|0:5	0|0:89,1|0:1	89	0.00239617	control	.	.	.	.	.	.
NA07000	chr15	31505749	31526482	chr15	31513397	31513398	rs192945366	C	T	0|0	0|0:2472,0|1:14,1|0:17,1|1:1	0|0:89,1|0:1	89	0.00658946	control	.	.	.	.	.	.
NA07000	chr15	31505749	31526482	chr15	31514556	31514557	rs143509754	C	T	0|0	0|0:2501,0|1:1,1|0:2	0|0:89,1|0:1	89	0.000599042	control	.	.	.	.	.	.
NA07000	chr15	31505749	31526482	chr15	31515163	31515164	rs558698369	G	A	0|0	0|0:2503,1|0:1	0|0:89,1|0:1	89	0.000199681	control	.	.	.	.	.	.
NA07000	chr15	31505749	31526482	chr15	31516334	31516335	rs569709644	A	C	0|0	0|0:2503,1|0:1	0|0:89,1|0:1	89	0.000199681	control	.	.	.	.	.	.
NA07000	chr15	31505749	31526482	chr15	31520407	31520408	rs78660416	T	C	0|0	0|0:2458,0|1:23,1|0:21,1|1:2	0|0:89,1|0:1	89	0.00958466	control	.	.	.	.	.	.
NA07000	chr15	31505749	31526482	chr15	31520541	31520542	rs185300643	C	T	0|0	0|0:2499,0|1:1,1|0:4	0|0:89,1|0:1	89	0.000998403	control	.	.	.	.	.	.
NA07000	chr15	31505749	31526482	chr15	31521076	31521077	rs550563860	G	A	0|0	0|0:2500,0|1:2,1|0:2	0|0:89,1|0:1	89	0.000798722	control	.	.	.	.	.	.
NA07000	chr15	31505749	31526482	chr15	31524334	31524335	rs563236541	G	A	0|0	0|0:2499,0|1:1,1|0:4	0|0:89,1|0:1	89	0.000998403	control	.	.	.	.	.	.
NA07000	chr15	31505749	31526482	chr15	31524570	31524571	rs562984102	C	A	0|0	0|0:2498,0|1:4,1|0:2	0|0:89,1|0:1	89	0.00119808	control	.	.	.	.	.	.
NA07000	chr15	31505749	31526482	chr15	31524963	31524964	rs377316884	C	A	0|0	0|0:2503,1|0:1	0|0:89,1|0:1	89	0.000199681	control	.	.	.	.	.	.
NA07000	chr15	31505749	31526482	chr15	31525075	31525076	rs368512807	C	T	0|0	0|0:2503,1|0:1	0|0:89,1|0:1	89	0.000199681	control	.	.	.	.	.	.
NA07000	chr15	31505749	31526482	chr15	31526457	31526458	rs149033980	C	T	0|0	0|0:2495,0|1:2,1|0:6,1|1:1	0|0:89,1|0:1	89	0.0019968	control	.	.	.	.	.	.
NA12144	chr15	37381120	37401722	chr15	37382002	37382003	rs560489793	ACTTTACATGTAATAT	A	0|0	0|0:2494,0|1:6,1|0:4	0|0:89,1|0:1	89	0.0019968	control	.	.	.	.	.	.
NA12144	chr15	37381120	37401722	chr15	37382131	37382132	rs546337356	T	C	0|0	0|0:2495,0|1:3,1|0:6	0|0:89,1|0:1	89	0.00179712	control	.	.	.	.	.	.
NA12144	chr15	37381120	37401722	chr15	37382365	37382366	rs539665721	ATAT	A	0|0	0|0:2461,0|1:15,1|0:28	0|0:89,1|0:1	89	0.00858626	control	.	.	.	.	.	.
NA12144	chr15	37381120	37401722	chr15	37384862	37384863	rs566555612	C	T	0|0	0|0:2497,0|1:3,1|0:4	0|0:89,1|0:1	89	0.00139776	control	.	.	.	.	.	.
NA12144	chr15	37381120	37401722	chr15	37385531	37385532	rs189567895	C	T	0|0	0|0:2497,0|1:3,1|0:4	0|0:89,1|0:1	89	0.00139776	control	.	.	.	.	.	.
NA12144	chr15	37381120	37401722	chr15	37389948	37389949	rs549784616	G	C	0|0	0|0:2496,0|1:3,1|0:5	0|0:89,1|0:1	89	0.00159744	control	.	.	.	.	.	.
NA12144	chr15	37381120	37401722	chr15	37390453	37390454	rs570132118	AG	A	0|0	0|0:2496,0|1:5,1|0:3	0|0:89,1|0:1	89	0.00159744	control	.	.	.	.	.	.
NA12144	chr15	37381120	37401722	chr15	37396143	37396144	rs193013981	A	G	0|0	0|0:2503,1|0:1	0|0:89,1|0:1	89	0.000199681	control	.	.	.	.	.	.
NA12144	chr15	37381120	37401722	chr15	37397729	37397730	rs189563265	G	A	0|0	0|0:2502,1|0:2	0|0:89,1|0:1	89	0.000399361	control	.	.	.	.	.	.
NA12144	chr15	37381120	37401722	chr15	37398304	37398305	rs146645730	A	G	0|0	0|0:2501,1|0:3	0|0:89,1|0:1	89	0.000599042	control	.	.	.	.	.	.
NA12144	chr15	37381120	37401722	chr15	37398415	37398416	rs114339917	A	C	0|0	0|0:2480,0|1:13,1|0:10,1|1:1	0|0:89,1|0:1	89	0.00499201	control	.	.	.	.	.	.
NA12144	chr15	37381120	37401722	chr15	37398441	37398442	rs2176784	C	T	0|0	0|0:2479,0|1:17,1|0:8	0|0:89,1|0:1	89	0.00499201	control	.	.	.	.	.	.
NA12144	chr15	37381120	37401722	chr15	37398520	37398521	rs538656197	G	T	0|0	0|0:2471,0|1:15,1|0:18	0|0:89,1|0:1	89	0.00658946	control	.	.	.	.	.	.
NA12144	chr15	37381120	37401722	chr15	37398692	37398693	rs536821327	A	T	0|0	0|0:2498,1|0:6	0|0:89,1|0:1	89	0.00119808	control	.	.	.	.	.	.
NA12144	chr15	37381120	37401722	chr15	37399843	37399844	rs74850073	C	G	0|0	0|0:2495,0|1:5,1|0:4	0|0:89,1|0:1	89	0.00179712	control	.	.	.	.	.	.
NA12144	chr15	37381120	37401722	chr15	37400368	37400369	rs56030170	T	A	0|0	0|0:2480,0|1:12,1|0:12	0|0:89,1|0:1	89	0.00479233	control	.	.	.	.	.	.
NA12144	chr15	37381120	37401722	chr15	37400376	37400377	rs78957155	A	C	0|0	0|0:2480,0|1:17,1|0:7	0|0:89,1|0:1	89	0.00479233	control	.	.	.	.	.	.
NA19172	chr15	49452117	49472661	chr15	49452524	49452525	rs143705058	A	G	0|0	0|0:2495,0|1:4,1|0:5	0|0:89,1|0:1	89	0.00179712	control	.	.	.	.	.	.
NA19172	chr15	49452117	49472661	chr15	49456138	49456139	rs552721112	A	G	0|0	0|0:2500,0|1:2,1|0:2	0|0:89,1|0:1	89	0.000798722	control	.	.	.	.	.	.
NA19172	chr15	49452117	49472661	chr15	49456837	49456838	rs183193210	C	G	0|0	0|0:2496,0|1:3,1|0:5	0|0:89,1|0:1	89	0.00159744	control	.	.	.	.	.	.
NA19172	chr15	49452117	49472661	chr15	49456889	49456890	rs143583147	A	T	0|0	0|0:2473,0|1:12,1|0:18,1|1:1	0|0:89,1|0:1	89	0.00638978	control	.	.	.	.	.	.
NA19172	chr15	49452117	49472661	chr15	49460677	49460678	rs182902875	G	T	0|0	0|0:2473,0|1:12,1|0:18,1|1:1	0|0:89,1|0:1	89	0.00638978	control	.	.	.	.	.	.
NA19172	chr15	49452117	49472661	chr15	49461896	49461897	rs116414914	C	T	0|0	0|0:2480,0|1:8,1|0:16	0|0:89,1|0:1	89	0.00479233	control	.	.	.	.	.	.
NA19172	chr15	49452117	49472661	chr15	49462093	49462094	rs551650033;rs569011460	AAAAC	AAAACAAAC,A	0|0	0|0:2461,0|1:3,0|2:14,1|0:2,2|0:22,2|2:2	0|0:89,1|0:1	89	0.00898562	control	.	.	.	.	.	.
NA19172	chr15	49452117	49472661	chr15	49462942	49462943	rs190265573	A	G	0|0	0|0:2496,0|1:6,1|0:2	0|0:89,1|0:1	89	0.00159744	control	.	.	.	.	.	.
NA19172	chr15	49452117	49472661	chr15	49463339	49463340	rs570357910	C	A	0|0	0|0:2503,1|0:1	0|0:89,1|0:1	89	0.000199681	control	.	.	.	.	.	.
NA19172	chr15	49452117	49472661	chr15	49463764	49463765	rs563363000	A	G	0|0	0|0:2503,1|0:1	0|0:89,1|0:1	89	0.000199681	control	.	.	.	.	.	.
NA19172	chr15	49452117	49472661	chr15	49464076	49464077	rs555810221	T	A	0|0	0|0:2503,1|0:1	0|0:89,1|0:1	89	0.000199681	control	.	.	.	.	.	.
NA19172	chr15	49452117	49472661	chr15	49467551	49467552	rs577693849	A	G	0|0	0|0:2503,1|0:1	0|0:89,1|0:1	89	0.000199681	control	.	.	.	.	.	.
NA19172	chr15	49452117	49472661	chr15	49467856	49467857	rs543347164	C	T	0|0	0|0:2501,1|0:3	0|0:89,1|0:1	89	0.000599042	control	.	.	.	.	.	.
NA19172	chr15	49452117	49472661	chr15	49468867	49468868	rs181731198	C	T	0|0	0|0:2472,0|1:14,1|0:18	0|0:89,1|0:1	89	0.00638978	control	.	.	.	.	.	.
NA19172	chr15	49452117	49472661	chr15	49469662	49469663	rs563555722	C	T	0|0	0|0:2503,1|0:1	0|0:89,1|0:1	89	0.000199681	control	.	.	.	.	.	.
NA19172	chr15	49452117	49472661	chr15	49469857	49469858	rs185218422	A	C	0|0	0|0:2499,0|1:2,1|0:3	0|0:89,1|0:1	89	0.000998403	control	.	.	.	.	.	.
NA19172	chr15	49452117	49472661	chr15	49470179	49470180	rs183225953	G	A	0|0	0|0:2500,0|1:2,1|0:2	0|0:89,1|0:1	89	0.000798722	control	.	.	.	.	.	.
NA11994	chr15	65187575	65208240	chr15	65188895	65188896	rs191649501	A	G	0|0	0|0:2495,0|1:4,1|0:5	0|0:89,1|0:1	89	0.00179712	control	.	.	.	.	.	.
NA11994	chr15	65187575	65208240	chr15	65198110	65198111	rs148001996	C	T	0|0	0|0:2490,0|1:7,1|0:7	0|0:89,1|0:1	89	0.00279553	control	.	.	.	.	.	.
NA11994	chr15	65187575	65208240	chr15	65198165	65198166	rs531775585	G	A	0|0	0|0:2499,0|1:1,1|0:4	0|0:89,1|0:1	89	0.000998403	control	.	.	.	.	.	.
NA11994	chr15	65187575	65208240	chr15	65198740	65198741	rs182330794	A	T	0|0	0|0:2502,1|0:2	0|0:89,1|0:1	89	0.000399361	control	.	.	.	.	.	.
NA11994	chr15	65187575	65208240	chr15	65200477	65200478	rs187206260	T	C	0|0	0|0:2499,0|1:1,1|0:4	0|0:89,1|0:1	89	0.000998403	control	.	.	.	.	.	.
NA11994	chr15	65187575	65208240	chr15	65200919	65200920	rs546298076	C	T	0|0	0|0:2491,0|1:7,1|0:6	0|0:89,1|0:1	89	0.00259585	control	.	.	.	.	.	.
NA11994	chr15	65187575	65208240	chr15	65202656	65202657	rs538815502	G	C	0|0	0|0:2503,1|0:1	0|0:89,1|0:1	89	0.000199681	control	.	.	.	.	.	.
NA11994	chr15	65187575	65208240	chr15	65202886	65202887	rs180768087	A	G	0|0	0|0:2500,0|1:1,1|0:3	0|0:89,1|0:1	89	0.000798722	control	.	.	.	.	.	.
NA11994	chr15	65187575	65208240	chr15	65204086	65204087	rs535285182	C	A	0|0	0|0:2500,1|0:4	0|0:89,1|0:1	89	0.000798722	control	.	.	.	.	.	.
NA11994	chr15	65187575	65208240	chr15	65204695	65204696	rs374889205	G	C	0|0	0|0:2488,0|1:7,1|0:9	0|0:89,1|0:1	89	0.00319489	control	.	.	.	.	.	.
NA11994	chr15	65187575	65208240	chr15	65206678	65206679	rs186660500	A	G	0|0	0|0:2498,0|1:2,1|0:4	0|0:89,1|0:1	89	0.00119808	control	.	.	.	.	.	.
NA11994	chr15	65187575	65208240	chr15	65207076	65207077	rs77885390	C	T	0|0	0|0:2480,0|1:11,1|0:13	0|0:89,1|0:1	89	0.00479233	control	.	.	.	.	.	.
NA11994	chr15	65187575	65208240	chr15	65207445	65207446	rs571122365	G	A	0|0	0|0:2502,1|0:2	0|0:89,1|0:1	89	0.000399361	control	.	.	.	.	.	.
NA11829	chr15	70730428	70750471	chr15	70731176	70731177	rs545040109	C	T	0|0	0|0:2491,0|1:5,1|0:8	0|0:89,1|0:1	89	0.00259585	control	.	.	.	.	.	.
NA11829	chr15	70730428	70750471	chr15	70731393	70731394	rs549100164	G	A	0|0	0|0:2499,0|1:2,1|0:3	0|0:89,1|0:1	89	0.000998403	control	.	.	.	.	.	.
NA11829	chr15	70730428	70750471	chr15	70732198	70732199	rs112803196	C	T	0|0	0|0:2494,0|1:5,1|0:5	0|0:89,1|0:1	89	0.0019968	control	.	.	.	.	.	.
NA11829	chr15	70730428	70750471	chr15	70733170	70733171	rs61556301	T	G	0|0	0|0:2495,0|1:2,1|0:7	0|0:89,1|0:1	89	0.00179712	control	.	.	.	.	.	.
NA11829	chr15	70730428	70750471	chr15	70735063	70735064	rs570204362	C	T	0|0	0|0:2503,1|0:1	0|0:89,1|0:1	89	0.000199681	control	.	.	.	.	.	.
NA11829	chr15	70730428	70750471	chr15	70736012	70736013	rs113456383	C	T	0|0	0|0:2480,0|1:14,1|0:10	0|0:89,1|0:1	89	0.00479233	control	.	.	.	.	.	.
NA11829	chr15	70730428	70750471	chr15	70739377	70739378	rs187694800	G	A	0|0	0|0:2488,0|1:6,1|0:10	0|0:89,1|0:1	89	0.00319489	control	.	.	.	.	.	.
NA11829	chr15	70730428	70750471	chr15	70739863	70739864	rs540424513	A	G	0|0	0|0:2503,1|0:1	0|0:89,1|0:1	89	0.000199681	control	.	.	.	.	.	.
NA11829	chr15	70730428	70750471	chr15	70741006	70741007	rs77555484	C	T	0|0	0|0:2481,0|1:10,1|0:13	0|0:89,1|0:1	89	0.00459265	control	.	.	.	.	.	.
NA11829	chr15	70730428	70750471	chr15	70741283	70741284	rs568795248	C	T	0|0	0|0:2489,0|1:6,1|0:9	0|0:89,1|0:1	89	0.00299521	control	.	.	.	.	.	.
NA11829	chr15	70730428	70750471	chr15	70745189	70745190	rs552190583	T	C	0|0	0|0:2500,0|1:2,1|0:2	0|0:89,1|0:1	89	0.000798722	control	.	.	.	.	.	.
NA11829	chr15	70730428	70750471	chr15	70745677	70745678	rs560463137	T	A	0|0	0|0:2503,1|0:1	0|0:89,1|0:1	89	0.000199681	control	.	.	.	.	.	.
NA11829	chr15	70730428	70750471	chr15	70746903	70746904	rs578233144	G	A	0|0	0|0:2482,0|1:12,1|0:10	0|0:89,1|0:1	89	0.00439297	control	.	.	.	.	.	.
NA11829	chr15	70730428	70750471	chr15	70748798	70748799	rs117890384	C	T	0|0	0|0:2484,0|1:8,1|0:12	0|0:89,1|0:1	89	0.00399361	control	.	.	.	.	.	.
NA12872	chr15	78545965	78567585	chr15	78547643	78547644	rs149119806	C	T	0|0	0|0:2492,0|1:5,1|0:7	0|0:89,1|0:1	89	0.00239617	control	.	.	.	.	.	.
NA12872	chr15	78545965	78567585	chr15	78548900	78548901	rs116165334	C	A	0|0	0|0:2488,0|1:9,1|0:7	0|0:89,1|0:1	89	0.00319489	control	.	.	.	.	.	.
NA12872	chr15	78545965	78567585	chr15	78548904	78548905	rs182860490	C	A	0|0	0|0:2483,0|1:12,1|0:8,1|1:1	0|0:89,1|0:1	89	0.00439297	control	.	.	.	.	.	.
NA12872	chr15	78545965	78567585	chr15	78550066	78550067	rs78557155	C	T	0|0	0|0:2492,0|1:6,1|0:6	0|0:89,1|0:1	89	0.00239617	control	.	.	.	.	.	.
NA12872	chr15	78545965	78567585	chr15	78551890	78551891	rs79465968	C	T	0|0	0|0:2479,0|1:9,1|0:15,1|1:1	0|0:89,1|0:1	89	0.00519169	control	.	.	.	.	.	.
NA12872	chr15	78545965	78567585	chr15	78553075	78553076	rs7177773	T	C	0|0	0|0:2493,0|1:5,1|0:6	0|0:89,1|0:1	89	0.00219649	control	.	.	.	.	.	.
NA12872	chr15	78545965	78567585	chr15	78553553	78553554	rs145624087	T	C	0|0	0|0:2495,0|1:4,1|0:5	0|0:89,1|0:1	89	0.00179712	control	.	.	.	.	.	.
NA12872	chr15	78545965	78567585	chr15	78553678	78553679	rs534883421	A	G	0|0	0|0:2502,1|0:2	0|0:89,1|0:1	89	0.000399361	control	.	.	.	.	.	.
NA12872	chr15	78545965	78567585	chr15	78553863	78553864	rs148891958	G	A	0|0	0|0:2483,0|1:11,1|0:10	0|0:89,1|0:1	89	0.00419329	control	.	.	.	.	.	.
NA12872	chr15	78545965	78567585	chr15	78554113	78554114	rs570717157	T	C	0|0	0|0:2503,1|0:1	0|0:89,1|0:1	89	0.000199681	control	.	.	.	.	.	.
NA12872	chr15	78545965	78567585	chr15	78554354	78554355	rs181565849	T	C	0|0	0|0:2493,0|1:6,1|0:5	0|0:89,1|0:1	89	0.00219649	control	.	.	.	.	.	.
NA12872	chr15	78545965	78567585	chr15	78554709	78554710	rs186595909	G	A	0|0	0|0:2487,0|1:8,1|0:9	0|0:89,1|0:1	89	0.00339457	control	.	.	.	.	.	.
NA12872	chr15	78545965	78567585	chr15	78555492	78555493	rs372183998	T	G	0|0	0|0:2493,0|1:6,1|0:5	0|0:89,1|0:1	89	0.00219649	control	.	.	.	.	.	.
NA12872	chr15	78545965	78567585	chr15	78555907	78555908	rs192421360	G	C	0|0	0|0:2502,0|1:1,1|0:1	0|0:89,1|0:1	89	0.000399361	control	.	.	.	.	.	.
NA12872	chr15	78545965	78567585	chr15	78557784	78557785	rs76825818	G	T	0|0	0|0:2492,0|1:5,1|0:7	0|0:89,1|0:1	89	0.00239617	control	.	.	.	.	.	.
NA12872	chr15	78545965	78567585	chr15	78558142	78558143	rs182249812	C	G	0|0	0|0:2482,0|1:6,1|0:15,1|1:1	0|0:89,1|0:1	89	0.00459265	control	.	.	.	.	.	.
NA12872	chr15	78545965	78567585	chr15	78559671	78559672	rs568113814	C	A	0|0	0|0:2503,1|0:1	0|0:89,1|0:1	89	0.000199681	control	.	.	.	.	.	.
NA12872	chr15	78545965	78567585	chr15	78559749	78559750	rs73465132	T	C	0|0	0|0:2488,0|1:8,1|0:8	0|0:89,1|0:1	89	0.00319489	control	.	.	.	.	.	.
NA12872	chr15	78545965	78567585	chr15	78561151	78561152	rs116722919	G	A	0|0	0|0:2503,1|0:1	0|0:89,1|0:1	89	0.000199681	control	.	.	.	.	.	.
NA12872	chr15	78545965	78567585	chr15	78561177	78561178	rs142525208	A	G	0|0	0|0:2498,0|1:4,1|0:2	0|0:89,1|0:1	89	0.00119808	control	.	.	.	.	.	.
NA12872	chr15	78545965	78567585	chr15	78561313	78561314	rs532953394	T	C	0|0	0|0:2491,0|1:9,1|0:4	0|0:89,1|0:1	89	0.00259585	control	.	.	.	.	.	.
NA12872	chr15	78545965	78567585	chr15	78565196	78565197	rs116408937	C	T	0|0	0|0:2477,0|1:18,1|0:9	0|0:89,1|0:1	89	0.00539137	control	.	.	.	.	.	.
NA12872	chr15	78545965	78567585	chr15	78566212	78566213	rs114521414	C	T	0|0	0|0:2484,0|1:10,1|0:9,1|1:1	0|0:89,1|0:1	89	0.00419329	control	.	.	.	.	.	.
NA12872	chr15	78545965	78567585	chr15	78567521	78567522	rs144253169	C	T	0|0	0|0:2471,0|1:17,1|0:16	0|0:89,1|0:1	89	0.00658946	control	.	.	.	.	.	.
NA19210	chr15	79713996	79735643	chr15	79714035	79714036	rs531770456	T	A	0|0	0|0:2503,1|0:1	0|0:89,1|0:1	89	0.000199681	control	.	.	.	.	.	.
NA19210	chr15	79713996	79735643	chr15	79715103	79715104	rs148523235	G	T	0|0	0|0:2476,0|1:11,1|0:16,1|1:1	0|0:89,1|0:1	89	0.00579073	control	.	.	.	.	.	.
NA19210	chr15	79713996	79735643	chr15	79715802	79715803	rs143907859	A	G	0|0	0|0:2502,1|0:2	0|0:89,1|0:1	89	0.000399361	control	.	.	.	.	.	.
NA19210	chr15	79713996	79735643	chr15	79720337	79720338	rs117458518	G	A	0|0	0|0:2502,0|1:1,1|0:1	0|0:89,1|0:1	89	0.000399361	control	.	.	.	.	.	.
NA19210	chr15	79713996	79735643	chr15	79720925	79720926	rs569337835	C	T	0|0	0|0:2502,1|0:2	0|0:89,1|0:1	89	0.000399361	control	.	.	.	.	.	.
NA19210	chr15	79713996	79735643	chr15	79721436	79721437	rs545097876	TAGAG	T	0|0	0|0:2494,0|1:5,1|0:5	0|0:89,1|0:1	89	0.0019968	control	.	.	.	.	.	.
NA19210	chr15	79713996	79735643	chr15	79723021	79723022	rs575834423	C	G	0|0	0|0:2503,1|0:1	0|0:89,1|0:1	89	0.000199681	control	.	.	.	.	.	.
NA19210	chr15	79713996	79735643	chr15	79725016	79725017	rs540983697	C	G	0|0	0|0:2503,1|0:1	0|0:89,1|0:1	89	0.000199681	control	.	.	.	.	.	.
NA19210	chr15	79713996	79735643	chr15	79725213	79725214	rs149044669	G	T	0|0	0|0:2493,0|1:6,1|0:5	0|0:89,1|0:1	89	0.00219649	control	.	.	.	.	.	.
NA19210	chr15	79713996	79735643	chr15	79726146	79726147	rs563400204	C	A	0|0	0|0:2499,0|1:2,1|0:3	0|0:89,1|0:1	89	0.000998403	control	.	.	.	.	.	.
NA19210	chr15	79713996	79735643	chr15	79726376	79726377	rs550698175	G	A	0|0	0|0:2503,1|0:1	0|0:89,1|0:1	89	0.000199681	control	.	.	.	.	.	.
NA19210	chr15	79713996	79735643	chr15	79727431	79727432	rs146366828	C	A	0|0	0|0:2476,0|1:14,1|0:13,1|1:1	0|0:89,1|0:1	89	0.00579073	control	.	.	.	.	.	.
NA19210	chr15	79713996	79735643	chr15	79727611	79727612	rs555415970	C	G	0|0	0|0:2499,0|1:2,1|0:3	0|0:89,1|0:1	89	0.000998403	control	.	.	.	.	.	.
NA19210	chr15	79713996	79735643	chr15	79727670	79727671	rs529435785	C	A	0|0	0|0:2502,1|0:2	0|0:89,1|0:1	89	0.000399361	control	.	.	.	.	.	.
NA19210	chr15	79713996	79735643	chr15	79728075	79728076	rs568887720	G	A	0|0	0|0:2499,0|1:2,1|0:3	0|0:89,1|0:1	89	0.000998403	control	.	.	.	.	.	.
NA19210	chr15	79713996	79735643	chr15	79728195	79728196	rs534057275	G	A	0|0	0|0:2499,0|1:2,1|0:3	0|0:89,1|0:1	89	0.000998403	control	.	.	.	.	.	.
NA19210	chr15	79713996	79735643	chr15	79728515	79728516	rs115544244	C	T	0|0	0|0:2483,0|1:12,1|0:9	0|0:89,1|0:1	89	0.00419329	control	.	.	.	.	.	.
NA19210	chr15	79713996	79735643	chr15	79730368	79730369	rs545060250	G	T	0|0	0|0:2483,0|1:8,1|0:13	0|0:89,1|0:1	89	0.00419329	control	.	.	.	.	.	.
NA19210	chr15	79713996	79735643	chr15	79730575	79730576	rs527409160	G	T	0|0	0|0:2495,0|1:6,1|0:3	0|0:89,1|0:1	89	0.00179712	control	.	.	.	.	.	.
NA19210	chr15	79713996	79735643	chr15	79730594	79730595	rs541145297	T	G	0|0	0|0:2491,0|1:5,1|0:8	0|0:89,1|0:1	89	0.00259585	control	.	.	.	.	.	.
NA19210	chr15	79713996	79735643	chr15	79730646	79730647	rs560783956	T	G	0|0	0|0:2490,0|1:8,1|0:6	0|0:89,1|0:1	89	0.00279553	control	.	.	.	.	.	.
NA19210	chr15	79713996	79735643	chr15	79731429	79731430	rs529905725	T	G	0|0	0|0:2499,0|1:2,1|0:3	0|0:89,1|0:1	89	0.000998403	control	.	.	.	.	.	.
NA19210	chr15	79713996	79735643	chr15	79732607	79732608	rs571076649	C	G	0|0	0|0:2503,1|0:1	0|0:89,1|0:1	89	0.000199681	control	.	.	.	.	.	.
NA19210	chr15	79713996	79735643	chr15	79732792	79732793	rs141172384	G	A	0|0	0|0:2481,0|1:9,1|0:14	0|0:89,1|0:1	89	0.00459265	control	.	.	.	.	.	.
NA11881	chr15	90029408	90050551	chr15	90030933	90030934	rs116737580	C	A	0|0	0|0:2503,1|0:1	0|0:89,1|0:1	89	0.000199681	control	.	.	.	.	.	.
NA11881	chr15	90029408	90050551	chr15	90031980	90031981	rs556752332	T	C	0|0	0|0:2493,0|1:6,1|0:5	0|0:89,1|0:1	89	0.00219649	control	.	.	.	.	.	.
NA11881	chr15	90029408	90050551	chr15	90032200	90032201	rs181995528	G	C	0|0	0|0:2493,0|1:6,1|0:5	0|0:89,1|0:1	89	0.00219649	control	.	.	.	.	.	.
NA11881	chr15	90029408	90050551	chr15	90032310	90032311	rs144724288	A	C	0|0	0|0:2497,0|1:1,1|0:6	0|0:89,1|0:1	89	0.00139776	control	.	.	.	.	.	.
NA11881	chr15	90029408	90050551	chr15	90032370	90032371	rs545799357	T	C	0|0	0|0:2493,0|1:6,1|0:5	0|0:89,1|0:1	89	0.00219649	control	.	.	.	.	.	.
NA11881	chr15	90029408	90050551	chr15	90034011	90034012	rs569333305	CA	C	0|0	0|0:2498,0|1:1,1|0:5	0|0:89,1|0:1	89	0.00119808	control	.	.	.	.	.	.
NA11881	chr15	90029408	90050551	chr15	90034921	90034922	rs531028435	C	T	0|0	0|0:2503,1|0:1	0|0:89,1|0:1	89	0.000199681	control	.	.	.	.	.	.
NA11881	chr15	90029408	90050551	chr15	90035276	90035277	rs553358802	A	C	0|0	0|0:2496,0|1:2,1|0:6	0|0:89,1|0:1	89	0.00159744	control	.	.	.	.	.	.
NA11881	chr15	90029408	90050551	chr15	90035795	90035796	rs146266921	C	A	0|0	0|0:2500,0|1:2,1|0:2	0|0:89,1|0:1	89	0.000798722	control	.	.	.	.	.	.
NA11881	chr15	90029408	90050551	chr15	90039277	90039278	rs143620148	TG	T	0|0	0|0:2500,0|1:1,1|0:3	0|0:89,1|0:1	89	0.000798722	control	.	.	.	.	.	.
NA11881	chr15	90029408	90050551	chr15	90041101	90041102	rs559775744	G	A	0|0	0|0:2503,1|0:1	0|0:89,1|0:1	89	0.000199681	control	.	.	.	.	.	.
NA11881	chr15	90029408	90050551	chr15	90041933	90041934	rs550866635	A	G	0|0	0|0:2503,1|0:1	0|0:89,1|0:1	89	0.000199681	control	.	.	.	.	.	.
NA11881	chr15	90029408	90050551	chr15	90044401	90044402	rs190662190	A	T	0|0	0|0:2492,0|1:6,1|0:6	0|0:89,1|0:1	89	0.00239617	control	.	.	.	.	.	.
NA11881	chr15	90029408	90050551	chr15	90044813	90044814	rs145697206	A	C	0|0	0|0:2497,0|1:1,1|0:6	0|0:89,1|0:1	89	0.00139776	control	.	.	.	.	.	.
NA11881	chr15	90029408	90050551	chr15	90045930	90045931	rs562235131	C	T	0|0	0|0:2502,1|0:2	0|0:89,1|0:1	89	0.000399361	control	.	.	.	.	.	.
NA11881	chr15	90029408	90050551	chr15	90046009	90046010	rs114774439	G	A	0|0	0|0:2485,0|1:9,1|0:10	0|0:89,1|0:1	89	0.00379393	control	.	.	.	.	.	.
NA11881	chr15	90029408	90050551	chr15	90046290	90046291	rs569319925	T	G	0|0	0|0:2503,1|0:1	0|0:89,1|0:1	89	0.000199681	control	.	.	.	.	.	.
NA11881	chr15	90029408	90050551	chr15	90047080	90047081	rs180684209	T	C	0|0	0|0:2497,0|1:6,1|0:1	0|0:89,1|0:1	89	0.00139776	control	.	.	.	.	.	.
NA11881	chr15	90029408	90050551	chr15	90047706	90047707	rs146833807	T	C	0|0	0|0:2492,0|1:5,1|0:7	0|0:89,1|0:1	89	0.00239617	control	.	.	.	.	.	.
NA11881	chr15	90029408	90050551	chr15	90048937	90048938	rs528547412	T	C	0|0	0|0:2497,0|1:1,1|0:6	0|0:89,1|0:1	89	0.00139776	control	.	.	.	.	.	.
NA11881	chr15	90029408	90050551	chr15	90049158	90049159	rs74753636	G	A	0|0	0|0:2498,0|1:5,1|0:1	0|0:89,1|0:1	89	0.00119808	control	.	.	.	.	.	.
NA11881	chr15	90029408	90050551	chr15	90049168	90049169	rs143223239	A	G	0|0	0|0:2480,0|1:12,1|0:10,1|1:2	0|0:89,1|0:1	89	0.00519169	control	.	.	.	.	.	.
NA11829	chr16	918153	939730	chr16	918857	918858	rs553893530	T	G	0|0	0|0:2500,0|1:1,1|0:3	0|0:89,1|0:1	89	0.000798722	control	.	.	.	.	.	.
NA11829	chr16	918153	939730	chr16	919124	919125	rs538778326	C	T	0|0	0|0:2503,1|0:1	0|0:89,1|0:1	89	0.000199681	control	.	.	.	.	.	.
NA11829	chr16	918153	939730	chr16	919167	919168	rs554190667	G	A	0|0	0|0:2502,0|1:1,1|0:1	0|0:89,1|0:1	89	0.000399361	control	.	.	.	.	.	.
NA11829	chr16	918153	939730	chr16	919472	919473	rs536281322	C	A	0|0	0|0:2503,1|0:1	0|0:89,1|0:1	89	0.000199681	control	.	.	.	.	.	.
NA11829	chr16	918153	939730	chr16	919562	919563	rs115890172	C	T	0|0	0|0:2486,0|1:5,1|0:13	0|0:89,1|0:1	89	0.00359425	control	.	.	.	.	.	.
NA11829	chr16	918153	939730	chr16	919610	919611	rs577003595	G	T	0|0	0|0:2502,0|1:1,1|0:1	0|0:89,1|0:1	89	0.000399361	control	.	.	.	.	.	.
NA11829	chr16	918153	939730	chr16	919615	919616	rs186634966	G	A	0|0	0|0:2503,1|0:1	0|0:89,1|0:1	89	0.000199681	control	.	.	.	.	.	.
NA11829	chr16	918153	939730	chr16	921378	921379	rs77457568	C	A	0|0	0|0:2495,0|1:3,1|0:6	0|0:89,1|0:1	89	0.00179712	control	.	.	.	.	.	.
NA11829	chr16	918153	939730	chr16	922531	922532	rs548194712	C	T	0|0	0|0:2495,0|1:4,1|0:5	0|0:89,1|0:1	89	0.00179712	control	.	.	.	.	.	.
NA11829	chr16	918153	939730	chr16	922638	922639	rs565436825	T	A	0|0	0|0:2501,0|1:2,1|0:1	0|0:89,1|0:1	89	0.000599042	control	.	.	.	.	.	.
NA11829	chr16	918153	939730	chr16	923258	923259	rs557492607	C	G	0|0	0|0:2503,1|0:1	0|0:89,1|0:1	89	0.000199681	control	.	.	.	.	.	.
NA11829	chr16	918153	939730	chr16	923635	923636	rs573302315	G	A	0|0	0|0:2487,0|1:7,1|0:10	0|0:89,1|0:1	89	0.00339457	control	.	.	.	.	.	.
NA11829	chr16	918153	939730	chr16	923657	923658	rs138365999	C	T	0|0	0|0:2502,1|0:2	0|0:89,1|0:1	89	0.000399361	control	.	.	.	.	.	.
NA11829	chr16	918153	939730	chr16	923711	923712	rs143923264	C	T	0|0	0|0:2501,0|1:2,1|0:1	0|0:89,1|0:1	89	0.000599042	control	.	.	.	.	.	.
NA11829	chr16	918153	939730	chr16	924391	924392	rs148693362	C	T	0|0	0|0:2497,0|1:2,1|0:5	0|0:89,1|0:1	89	0.00139776	control	.	.	.	.	.	.
NA11829	chr16	918153	939730	chr16	926245	926246	rs146657925	G	C	0|0	0|0:2499,0|1:2,1|0:3	0|0:89,1|0:1	89	0.000998403	control	.	.	.	.	.	.
NA11829	chr16	918153	939730	chr16	926530	926531	rs73497220	C	T	0|0	0|0:2474,0|1:15,1|0:15	0|0:89,1|0:1	89	0.00599041	control	.	.	.	.	.	.
NA11829	chr16	918153	939730	chr16	926868	926869	rs569391201	G	A	0|0	0|0:2485,0|1:9,1|0:10	0|0:89,1|0:1	89	0.00379393	control	.	.	.	.	.	.
NA11829	chr16	918153	939730	chr16	926878	926879	rs117450965	A	C	0|0	0|0:2465,0|1:15,1|0:24	0|0:89,1|0:1	89	0.00778754	control	.	.	.	.	.	.
NA11829	chr16	918153	939730	chr16	927069	927070	rs115493594	A	C	0|0	0|0:2464,0|1:19,1|0:21	0|0:89,1|0:1	89	0.00798722	control	.	.	.	.	.	.
NA11829	chr16	918153	939730	chr16	927854	927855	rs572107246	G	C	0|0	0|0:2493,0|1:3,1|0:8	0|0:89,1|0:1	89	0.00219649	control	.	.	.	.	.	.
NA11829	chr16	918153	939730	chr16	929237	929238	rs558697253	A	C	0|0	0|0:2502,0|1:1,1|0:1	0|0:89,1|0:1	89	0.000399361	control	.	.	.	.	.	.
NA11829	chr16	918153	939730	chr16	929408	929409	rs145651198	G	T	0|0	0|0:2490,0|1:5,1|0:9	0|0:89,1|0:1	89	0.00279553	control	.	.	.	.	.	.
NA11829	chr16	918153	939730	chr16	932781	932782	rs548366991	C	G	0|0	0|0:2503,1|0:1	0|0:89,1|0:1	89	0.000199681	control	.	.	.	.	.	.
NA11829	chr16	918153	939730	chr16	934518	934519	rs564729170	T	C	0|0	0|0:2503,1|0:1	0|0:89,1|0:1	89	0.000199681	control	.	.	.	.	.	.
NA11829	chr16	918153	939730	chr16	935590	935591	rs138730878	C	T	0|0	0|0:2470,0|1:15,1|0:19	0|0:89,1|0:1	89	0.00678914	control	.	.	.	.	.	.
NA11829	chr16	918153	939730	chr16	935696	935697	rs183831713	G	A	0|0	0|0:2503,1|0:1	0|0:89,1|0:1	89	0.000199681	control	.	.	.	.	.	.
NA11829	chr16	918153	939730	chr16	936834	936835	rs542615235	A	C	0|0	0|0:2491,0|1:4,1|0:9	0|0:89,1|0:1	89	0.00259585	control	.	.	.	.	.	.
NA11829	chr16	918153	939730	chr16	936838	936839	rs560906689	T	C	0|0	0|0:2491,0|1:4,1|0:9	0|0:89,1|0:1	89	0.00259585	control	.	.	.	.	.	.
NA11829	chr16	918153	939730	chr16	937333	937334	rs113785317	G	A	0|0	0|0:2496,0|1:3,1|0:5	0|0:89,1|0:1	89	0.00159744	control	.	.	.	.	.	.
NA11829	chr16	918153	939730	chr16	938625	938626	rs188505288	C	T	0|0	0|0:2502,0|1:1,1|0:1	0|0:89,1|0:1	89	0.000399361	control	.	.	.	.	.	.
NA11829	chr16	918153	939730	chr16	938697	938698	rs531187350	C	T	0|0	0|0:2493,0|1:6,1|0:5	0|0:89,1|0:1	89	0.00219649	control	.	.	.	.	.	.
NA11829	chr16	918153	939730	chr16	938939	938940	rs546515653	G	A	0|0	0|0:2502,0|1:1,1|0:1	0|0:89,1|0:1	89	0.000399361	control	.	.	.	.	.	.
NA11829	chr16	918153	939730	chr16	938958	938959	rs184334920	G	A	0|0	0|0:2479,0|1:6,1|0:19	0|0:89,1|0:1	89	0.00499201	control	.	.	.	.	.	.
NA11829	chr16	918153	939730	chr16	939087	939088	rs144165966	T	C	0|0	0|0:2495,0|1:3,1|0:6	0|0:89,1|0:1	89	0.00179712	control	.	.	.	.	.	.
NA11829	chr16	918153	939730	chr16	939201	939202	rs28630869	A	G	0|0	0|0:2495,0|1:3,1|0:6	0|0:89,1|0:1	89	0.00179712	control	.	.	.	.	.	.
NA11829	chr16	918153	939730	chr16	939357	939358	rs139001324	G	A	0|0	0|0:2473,0|1:15,1|0:15,1|1:1	0|0:89,1|0:1	89	0.00638978	control	.	.	.	.	.	.
NA11832	chr16	1391334	1412746	chr16	1391387	1391388	rs150730105	G	A	0|0	0|0:2498,0|1:2,1|0:4	0|0:89,1|0:1	89	0.00119808	control	.	.	.	.	.	.
NA11832	chr16	1391334	1412746	chr16	1391942	1391943	rs200096685	G	A	0|0	0|0:2494,0|1:5,1|0:5	0|0:89,1|0:1	89	0.0019968	control	.	.	.	.	.	.
NA11832	chr16	1391334	1412746	chr16	1393221	1393222	rs567824947	C	T	0|0	0|0:2501,1|0:3	0|0:89,1|0:1	89	0.000599042	control	.	.	.	.	.	.
NA11832	chr16	1391334	1412746	chr16	1393288	1393289	rs570986206	G	T	0|0	0|0:2503,1|0:1	0|0:89,1|0:1	89	0.000199681	control	.	.	.	.	.	.
NA11832	chr16	1391334	1412746	chr16	1393549	1393550	rs561327602	G	A	0|0	0|0:2503,1|0:1	0|0:89,1|0:1	89	0.000199681	control	.	.	.	.	.	.
NA11832	chr16	1391334	1412746	chr16	1394734	1394735	rs199708633	G	C	0|0	0|0:2493,0|1:6,1|0:5	0|0:89,1|0:1	89	0.00219649	control	.	.	.	.	.	.
NA11832	chr16	1391334	1412746	chr16	1394995	1394996	rs114063179	G	A	0|0	0|0:2492,0|1:5,1|0:7	0|0:89,1|0:1	89	0.00239617	control	.	.	.	.	.	.
NA11832	chr16	1391334	1412746	chr16	1395163	1395164	rs376953025	G	A	0|0	0|0:2492,0|1:5,1|0:7	0|0:89,1|0:1	89	0.00239617	control	.	.	.	.	.	.
NA11832	chr16	1391334	1412746	chr16	1395626	1395627	rs559635784	C	T	0|0	0|0:2486,0|1:7,1|0:11	0|0:89,1|0:1	89	0.00359425	control	.	.	.	.	.	.
NA11832	chr16	1391334	1412746	chr16	1395629	1395630	rs55683704	A	G	0|0	0|0:2486,0|1:7,1|0:11	0|0:89,1|0:1	89	0.00359425	control	.	.	.	.	.	.
NA11832	chr16	1391334	1412746	chr16	1396458	1396459	rs148186080	G	A	0|0	0|0:2501,0|1:1,1|0:2	0|0:89,1|0:1	89	0.000599042	control	.	.	.	.	.	.
NA11832	chr16	1391334	1412746	chr16	1396504	1396505	rs114876030	C	T	0|0	0|0:2491,0|1:5,1|0:8	0|0:89,1|0:1	89	0.00259585	control	.	.	.	.	.	.
NA11832	chr16	1391334	1412746	chr16	1396692	1396693	rs371163609	C	T	0|0	0|0:2491,0|1:5,1|0:8	0|0:89,1|0:1	89	0.00259585	control	.	.	.	.	.	.
NA11832	chr16	1391334	1412746	chr16	1397595	1397596	rs201639215	C	T	0|0	0|0:2503,1|0:1	0|0:89,1|0:1	89	0.000199681	control	.	.	.	.	.	.
NA11832	chr16	1391334	1412746	chr16	1397636	1397637	rs200967286	G	A	0|0	0|0:2502,0|1:1,1|0:1	0|0:89,1|0:1	89	0.000399361	control	.	.	.	.	.	.
NA11832	chr16	1391334	1412746	chr16	1398261	1398262	rs115397441	G	T	0|0	0|0:2498,0|1:1,1|0:5	0|0:89,1|0:1	89	0.00119808	control	.	.	.	.	.	.
NA11832	chr16	1391334	1412746	chr16	1399015	1399016	rs530906634	C	T	0|0	0|0:2496,0|1:3,1|0:5	0|0:89,1|0:1	89	0.00159744	control	.	.	.	.	.	.
NA11832	chr16	1391334	1412746	chr16	1399344	1399345	rs533267649	C	T	0|0	0|0:2467,0|1:23,1|0:14	0|0:89,1|0:1	89	0.00738818	control	.	.	.	.	.	.
NA11832	chr16	1391334	1412746	chr16	1399668	1399669	rs540404378	C	T	0|0	0|0:2496,0|1:4,1|0:4	0|0:89,1|0:1	89	0.00159744	control	.	.	.	.	.	.
NA11832	chr16	1391334	1412746	chr16	1402073	1402074	rs545117390	C	T	0|0	0|0:2497,0|1:3,1|0:4	0|0:89,1|0:1	89	0.00139776	control	.	.	.	.	.	.
NA11832	chr16	1391334	1412746	chr16	1402201	1402202	rs530066253	C	A	0|0	0|0:2499,0|1:3,1|0:2	0|0:89,1|0:1	89	0.000998403	control	.	.	.	.	.	.
NA11832	chr16	1391334	1412746	chr16	1404929	1404930	rs373344804	C	A	0|0	0|0:2487,0|1:6,1|0:11	0|0:89,1|0:1	89	0.00339457	control	.	.	.	.	.	.
NA11832	chr16	1391334	1412746	chr16	1405533	1405534	rs147488361	C	T	0|0	0|0:2485,0|1:6,1|0:13	0|0:89,1|0:1	89	0.00379393	control	.	.	.	.	.	.
NA11832	chr16	1391334	1412746	chr16	1406270	1406271	rs78704578	G	A	0|0	0|0:2477,0|1:14,1|0:13	0|0:89,1|0:1	89	0.00539137	control	.	.	.	.	.	.
NA11832	chr16	1391334	1412746	chr16	1406973	1406974	rs139136481	G	C	0|0	0|0:2487,0|1:6,1|0:11	0|0:89,1|0:1	89	0.00339457	control	.	.	.	.	.	.
NA11832	chr16	1391334	1412746	chr16	1407576	1407577	rs35152669	C	T	0|0	0|0:2500,0|1:2,1|0:2	0|0:89,1|0:1	89	0.000798722	control	.	.	.	.	.	.
NA11832	chr16	1391334	1412746	chr16	1409115	1409116	rs185133086	C	T	0|0	0|0:2502,1|0:2	0|0:89,1|0:1	89	0.000399361	control	.	.	.	.	.	.
NA11832	chr16	1391334	1412746	chr16	1409788	1409789	rs570222610	T	A	0|0	0|0:2498,0|1:2,1|0:3,1|1:1	0|0:89,1|0:1	89	0.00139776	control	.	.	.	.	.	.
NA11832	chr16	1391334	1412746	chr16	1411095	1411096	rs538972499	G	C	0|0	0|0:2503,1|0:1	0|0:89,1|0:1	89	0.000199681	control	.	.	.	.	.	.
NA11832	chr16	1391334	1412746	chr16	1411576	1411577	rs144062357	G	A	0|0	0|0:2496,0|1:3,1|0:5	0|0:89,1|0:1	89	0.00159744	control	.	.	.	.	.	.
NA11832	chr16	1391334	1412746	chr16	1411808	1411809	rs199782632	G	C	0|0	0|0:2503,1|0:1	0|0:89,1|0:1	89	0.000199681	control	.	.	.	.	.	.
NA11832	chr16	1391334	1412746	chr16	1411814	1411815	rs372004052	T	C	0|0	0|0:2503,1|0:1	0|0:89,1|0:1	89	0.000199681	control	.	.	.	.	.	.
NA11832	chr16	1391334	1412746	chr16	1411841	1411842	rs201381376	C	T	0|0	0|0:2503,1|0:1	0|0:89,1|0:1	89	0.000199681	control	.	.	.	.	.	.
NA11832	chr16	1391334	1412746	chr16	1411915	1411916	rs201531462	G	A	0|0	0|0:2503,1|0:1	0|0:89,1|0:1	89	0.000199681	control	.	.	.	.	.	.
NA11832	chr16	1391334	1412746	chr16	1412189	1412190	rs73487805	C	T	0|0	0|0:2463,0|1:17,1|0:24	0|0:89,1|0:1	89	0.0081869	control	.	.	.	.	.	.
NA11832	chr16	1391334	1412746	chr16	1412666	1412667	rs142548931	C	G	0|0	0|0:2503,1|0:1	0|0:89,1|0:1	89	0.000199681	control	.	.	.	.	.	.
NA19171	chr16	2642695	2663988	chr16	2642893	2642894	rs148991282	G	A	0|0	0|0:2489,0|1:7,1|0:8	0|0:89,1|0:1	89	0.00299521	control	.	.	.	.	.	.
NA19171	chr16	2642695	2663988	chr16	2643183	2643184	rs556118246	G	A	0|0	0|0:2503,1|0:1	0|0:89,1|0:1	89	0.000199681	control	.	.	.	.	.	.
NA19171	chr16	2642695	2663988	chr16	2643370	2643371	rs190027960	C	T	0|0	0|0:2501,0|1:1,1|0:2	0|0:89,1|0:1	89	0.000599042	control	.	.	.	.	.	.
NA19171	chr16	2642695	2663988	chr16	2643470	2643471	rs185017982	G	T	0|0	0|0:2502,1|0:2	0|0:89,1|0:1	89	0.000399361	control	.	.	.	.	.	.
NA19171	chr16	2642695	2663988	chr16	2644860	2644861	rs113481018	G	A	0|0	0|0:2488,0|1:7,1|0:9	0|0:89,1|0:1	89	0.00319489	control	.	.	.	.	.	.
NA19171	chr16	2642695	2663988	chr16	2645678	2645679	rs139080760	G	T	0|0	0|0:2490,0|1:3,1|0:11	0|0:89,1|0:1	89	0.00279553	control	.	.	.	.	.	.
NA19171	chr16	2642695	2663988	chr16	2648262	2648263	rs181078294	T	G	0|0	0|0:2490,0|1:6,1|0:8	0|0:89,1|0:1	89	0.00279553	control	.	.	.	.	.	.
NA19171	chr16	2642695	2663988	chr16	2648286	2648287	rs552190173	T	TGTCACCTGCTCCC	0|0	0|0:2495,0|1:3,1|0:5,1|1:1	0|0:89,1|0:1	89	0.0019968	control	.	.	.	.	.	.
NA19171	chr16	2642695	2663988	chr16	2651281	2651282	rs533467818	A	G	0|0	0|0:2489,0|1:7,1|0:8	0|0:89,1|0:1	89	0.00299521	control	.	.	.	.	.	.
NA19171	chr16	2642695	2663988	chr16	2651783	2651784	rs575259088	C	G	0|0	0|0:2503,1|0:1	0|0:89,1|0:1	89	0.000199681	control	.	.	.	.	.	.
NA19171	chr16	2642695	2663988	chr16	2652074	2652075	rs3095103	G	C	0|0	0|0:2485,0|1:6,1|0:13	0|0:89,1|0:1	89	0.00379393	control	.	.	.	.	.	.
NA19171	chr16	2642695	2663988	chr16	2652491	2652492	rs534430467	T	C	0|0	0|0:2499,0|1:1,1|0:4	0|0:89,1|0:1	89	0.000998403	control	.	.	.	.	.	.
NA19171	chr16	2642695	2663988	chr16	2653095	2653096	rs181213412	T	C,G	0|0	0|0:2495,0|1:2,0|2:2,1|0:3,2|0:2	0|0:89,1|0:1	89	0.00179712	control	.	.	.	.	.	.
NA19171	chr16	2642695	2663988	chr16	2653305	2653306	rs200245639	CG	C	0|0	0|0:2474,0|1:16,1|0:14	0|0:89,1|0:1	89	0.00599041	control	.	.	.	.	.	.
NA19171	chr16	2642695	2663988	chr16	2653335	2653336	rs373046313	G	A	0|0	0|0:2490,0|1:6,1|0:8	0|0:89,1|0:1	89	0.00279553	control	.	.	.	.	.	.
NA19171	chr16	2642695	2663988	chr16	2654592	2654593	rs539517746	C	T	0|0	0|0:2503,1|0:1	0|0:89,1|0:1	89	0.000199681	control	.	.	.	.	.	.
NA19171	chr16	2642695	2663988	chr16	2655776	2655777	rs533199568	C	T	0|0	0|0:2503,1|0:1	0|0:89,1|0:1	89	0.000199681	control	.	.	.	.	.	.
NA19171	chr16	2642695	2663988	chr16	2658217	2658218	rs540429210	C	G	0|0	0|0:2502,1|0:2	0|0:89,1|0:1	89	0.000399361	control	.	.	.	.	.	.
NA19171	chr16	2642695	2663988	chr16	2658650	2658651	rs554060915	C	G	0|0	0|0:2490,0|1:6,1|0:8	0|0:89,1|0:1	89	0.00279553	control	.	.	.	.	.	.
NA19171	chr16	2642695	2663988	chr16	2659814	2659815	rs533633056	G	A	0|0	0|0:2500,1|0:4	0|0:89,1|0:1	89	0.000798722	control	.	.	.	.	.	.
NA19171	chr16	2642695	2663988	chr16	2660182	2660183	rs149929739	C	T	0|0	0|0:2485,0|1:10,1|0:9	0|0:89,1|0:1	89	0.00379393	control	.	.	.	.	.	.
NA19171	chr16	2642695	2663988	chr16	2661015	2661016	rs543558159	G	T	0|0	0|0:2502,1|0:2	0|0:89,1|0:1	89	0.000399361	control	.	.	.	.	.	.
NA19171	chr16	2642695	2663988	chr16	2661653	2661654	rs546749179	C	T	0|0	0|0:2502,0|1:1,1|0:1	0|0:89,1|0:1	89	0.000399361	control	.	.	.	.	.	.
NA19171	chr16	2642695	2663988	chr16	2661655	2661656	rs565883829	G	A	0|0	0|0:2502,0|1:1,1|0:1	0|0:89,1|0:1	89	0.000399361	control	.	.	.	.	.	.
NA19171	chr16	2642695	2663988	chr16	2662038	2662039	rs556945697	C	G	0|0	0|0:2490,0|1:6,1|0:8	0|0:89,1|0:1	89	0.00279553	control	.	.	.	.	.	.
NA19171	chr16	2642695	2663988	chr16	2663383	2663384	rs544906078	G	A	0|0	0|0:2499,0|1:2,1|0:3	0|0:89,1|0:1	89	0.000998403	control	.	.	.	.	.	.
NA19141	chr16	2755619	2776248	chr16	2755677	2755678	rs148903527	C	T	0|0	0|0:2493,0|1:6,1|0:5	0|0:89,1|0:1	89	0.00219649	control	.	.	.	.	.	.
NA19141	chr16	2755619	2776248	chr16	2755680	2755681	rs568614062	TG	T	0|0	0|0:2495,0|1:5,1|0:4	0|0:89,1|0:1	89	0.00179712	control	.	.	.	.	.	.
NA19141	chr16	2755619	2776248	chr16	2755820	2755821	rs143587757	C	T	0|0	0|0:2496,0|1:4,1|0:4	0|0:89,1|0:1	89	0.00159744	control	.	.	.	.	.	.
NA19141	chr16	2755619	2776248	chr16	2757635	2757636	rs182293616	C	A	0|0	0|0:2503,1|0:1	0|0:89,1|0:1	89	0.000199681	control	.	.	.	.	.	.
NA19141	chr16	2755619	2776248	chr16	2757963	2757964	rs139629027	A	G	0|0	0|0:2496,0|1:4,1|0:4	0|0:89,1|0:1	89	0.00159744	control	.	.	.	.	.	.
NA19141	chr16	2755619	2776248	chr16	2758402	2758403	rs530979297	C	T	0|0	0|0:2503,1|0:1	0|0:89,1|0:1	89	0.000199681	control	.	.	.	.	.	.
NA19141	chr16	2755619	2776248	chr16	2759200	2759201	rs3743929	G	A	0|0	0|0:2500,1|0:4	0|0:89,1|0:1	89	0.000798722	control	.	.	.	.	.	.
NA19141	chr16	2755619	2776248	chr16	2759542	2759543	rs148149637	G	A	0|0	0|0:2496,0|1:4,1|0:4	0|0:89,1|0:1	89	0.00159744	control	.	.	.	.	.	.
NA19141	chr16	2755619	2776248	chr16	2761091	2761092	rs13330366	C	T	0|0	0|0:2478,0|1:11,1|0:13,1|1:2	0|0:89,1|0:1	89	0.00559105	control	.	.	.	.	.	.
NA19141	chr16	2755619	2776248	chr16	2761658	2761659	rs80259069	C	T	0|0	0|0:2503,1|0:1	0|0:89,1|0:1	89	0.000199681	control	.	.	.	.	.	.
NA19141	chr16	2755619	2776248	chr16	2763134	2763135	rs569522729	T	G	0|0	0|0:2495,0|1:5,1|0:4	0|0:89,1|0:1	89	0.00179712	control	.	.	.	.	.	.
NA19141	chr16	2755619	2776248	chr16	2763381	2763382	rs191263819	A	G	0|0	0|0:2485,0|1:10,1|0:9	0|0:89,1|0:1	89	0.00379393	control	.	.	.	.	.	.
NA19141	chr16	2755619	2776248	chr16	2763956	2763957	rs574066450	G	A	0|0	0|0:2503,1|0:1	0|0:89,1|0:1	89	0.000199681	control	.	.	.	.	.	.
NA19141	chr16	2755619	2776248	chr16	2764456	2764457	rs148292393	G	C	0|0	0|0:2491,0|1:6,1|0:7	0|0:89,1|0:1	89	0.00259585	control	.	.	.	.	.	.
NA19141	chr16	2755619	2776248	chr16	2765247	2765248	rs555337073	G	A	0|0	0|0:2503,1|0:1	0|0:89,1|0:1	89	0.000199681	control	.	.	.	.	.	.
NA19141	chr16	2755619	2776248	chr16	2767120	2767121	rs143303502	T	C	0|0	0|0:2487,0|1:6,1|0:11	0|0:89,1|0:1	89	0.00339457	control	.	.	.	.	.	.
NA19141	chr16	2755619	2776248	chr16	2768479	2768480	rs542073859	G	A	0|0	0|0:2502,0|1:1,1|0:1	0|0:89,1|0:1	89	0.000399361	control	.	.	.	.	.	.
NA19141	chr16	2755619	2776248	chr16	2769091	2769092	rs150584551	C	T	0|0	0|0:2483,0|1:10,1|0:11	0|0:89,1|0:1	89	0.00419329	control	.	.	.	.	.	.
NA19141	chr16	2755619	2776248	chr16	2769105	2769106	rs139476897	C	T	0|0	0|0:2503,1|0:1	0|0:89,1|0:1	89	0.000199681	control	.	.	.	.	.	.
NA19141	chr16	2755619	2776248	chr16	2770643	2770644	rs537642721	T	C	0|0	0|0:2503,1|0:1	0|0:89,1|0:1	89	0.000199681	control	.	.	.	.	.	.
NA19141	chr16	2755619	2776248	chr16	2771438	2771439	rs577201258	T	G	0|0	0|0:2491,0|1:7,1|0:6	0|0:89,1|0:1	89	0.00259585	control	.	.	.	.	.	.
NA19141	chr16	2755619	2776248	chr16	2771572	2771573	rs577389599	G	A	0|0	0|0:2503,1|0:1	0|0:89,1|0:1	89	0.000199681	control	.	.	.	.	.	.
NA19141	chr16	2755619	2776248	chr16	2772019	2772020	rs531830815	C	T	0|0	0|0:2498,0|1:1,1|0:5	0|0:89,1|0:1	89	0.00119808	control	.	.	.	.	.	.
NA19141	chr16	2755619	2776248	chr16	2772334	2772335	rs138052290	G	C	0|0	0|0:2501,1|0:3	0|0:89,1|0:1	89	0.000599042	control	.	.	.	.	.	.
NA19141	chr16	2755619	2776248	chr16	2773220	2773221	rs538277464	C	G	0|0	0|0:2501,1|0:3	0|0:89,1|0:1	89	0.000599042	control	.	.	.	.	.	.
NA19141	chr16	2755619	2776248	chr16	2773269	2773270	rs181927123	A	G	0|0	0|0:2472,0|1:18,1|0:12,1|1:2	0|0:89,1|0:1	89	0.00678914	control	.	.	.	.	.	.
NA19141	chr16	2755619	2776248	chr16	2774153	2774154	rs553233751	A	C	0|0	0|0:2503,1|0:1	0|0:89,1|0:1	89	0.000199681	control	.	.	.	.	.	.
NA18519	chr16	10469561	10490290	chr16	10469872	10469873	rs575637306	A	G	0|0	0|0:2502,0|1:1,1|0:1	0|0:89,1|0:1	89	0.000399361	control	.	.	.	.	.	.
NA18519	chr16	10469561	10490290	chr16	10470257	10470258	rs116193147	T	C	0|0	0|0:2503,1|0:1	0|0:89,1|0:1	89	0.000199681	control	.	.	.	.	.	.
NA18519	chr16	10469561	10490290	chr16	10470578	10470579	rs149658158	T	C	0|0	0|0:2495,0|1:4,1|0:5	0|0:89,1|0:1	89	0.00179712	control	.	.	.	.	.	.
NA18519	chr16	10469561	10490290	chr16	10470987	10470988	rs116417152	G	A	0|0	0|0:2494,0|1:4,1|0:6	0|0:89,1|0:1	89	0.0019968	control	.	.	.	.	.	.
NA18519	chr16	10469561	10490290	chr16	10471186	10471187	rs149098043	C	T	0|0	0|0:2493,0|1:4,1|0:7	0|0:89,1|0:1	89	0.00219649	control	.	.	.	.	.	.
NA18519	chr16	10469561	10490290	chr16	10471439	10471440	rs561520339	G	C	0|0	0|0:2501,1|0:3	0|0:89,1|0:1	89	0.000599042	control	.	.	.	.	.	.
NA18519	chr16	10469561	10490290	chr16	10471503	10471504	rs151053958	C	A	0|0	0|0:2498,0|1:1,1|0:5	0|0:89,1|0:1	89	0.00119808	control	.	.	.	.	.	.
NA18519	chr16	10469561	10490290	chr16	10472147	10472148	rs563639865	T	C	0|0	0|0:2503,1|0:1	0|0:89,1|0:1	89	0.000199681	control	.	.	.	.	.	.
NA18519	chr16	10469561	10490290	chr16	10472257	10472258	rs117540474	G	C	0|0	0|0:2503,1|0:1	0|0:89,1|0:1	89	0.000199681	control	.	.	.	.	.	.
NA18519	chr16	10469561	10490290	chr16	10472389	10472390	rs181350278	T	C	0|0	0|0:2495,0|1:4,1|0:5	0|0:89,1|0:1	89	0.00179712	control	.	.	.	.	.	.
NA18519	chr16	10469561	10490290	chr16	10472584	10472585	rs578045463	T	C	0|0	0|0:2494,0|1:4,1|0:6	0|0:89,1|0:1	89	0.0019968	control	.	.	.	.	.	.
NA18519	chr16	10469561	10490290	chr16	10472647	10472648	rs147348648	G	C	0|0	0|0:2497,0|1:3,1|0:4	0|0:89,1|0:1	89	0.00139776	control	.	.	.	.	.	.
NA18519	chr16	10469561	10490290	chr16	10472720	10472721	rs79830259	C	G	0|0	0|0:2494,0|1:4,1|0:6	0|0:89,1|0:1	89	0.0019968	control	.	.	.	.	.	.
NA18519	chr16	10469561	10490290	chr16	10474761	10474762	rs9932292	G	A	0|0	0|0:2485,0|1:10,1|0:9	0|0:89,1|0:1	89	0.00379393	control	.	.	.	.	.	.
NA18519	chr16	10469561	10490290	chr16	10475534	10475535	rs530570745	A	C	0|0	0|0:2503,1|0:1	0|0:89,1|0:1	89	0.000199681	control	.	.	.	.	.	.
NA18519	chr16	10469561	10490290	chr16	10476425	10476426	rs150768840	C	T	0|0	0|0:2497,0|1:4,1|0:3	0|0:89,1|0:1	89	0.00139776	control	.	.	.	.	.	.
NA18519	chr16	10469561	10490290	chr16	10476492	10476493	rs114631470	G	A	0|0	0|0:2503,1|0:1	0|0:89,1|0:1	89	0.000199681	control	.	.	.	.	.	.
NA18519	chr16	10469561	10490290	chr16	10476749	10476750	rs144097933	G	A	0|0	0|0:2503,1|0:1	0|0:89,1|0:1	89	0.000199681	control	.	.	.	.	.	.
NA18519	chr16	10469561	10490290	chr16	10477217	10477218	rs181094457	A	G	0|0	0|0:2494,0|1:3,1|0:7	0|0:89,1|0:1	89	0.0019968	control	.	.	.	.	.	.
NA18519	chr16	10469561	10490290	chr16	10477444	10477445	rs144188936	C	G	0|0	0|0:2502,1|0:2	0|0:89,1|0:1	89	0.000399361	control	.	.	.	.	.	.
NA18519	chr16	10469561	10490290	chr16	10479319	10479320	rs541023067	A	AC	0|0	0|0:2494,0|1:4,1|0:6	0|0:89,1|0:1	89	0.0019968	control	.	.	.	.	.	.
NA18519	chr16	10469561	10490290	chr16	10480143	10480144	rs144575332	C	G	0|0	0|0:2496,0|1:3,1|0:5	0|0:89,1|0:1	89	0.00159744	control	.	.	.	.	.	.
NA18519	chr16	10469561	10490290	chr16	10480703	10480704	rs552161504	A	G	0|0	0|0:2502,0|1:1,1|0:1	0|0:89,1|0:1	89	0.000399361	control	.	.	.	.	.	.
NA18519	chr16	10469561	10490290	chr16	10481430	10481431	rs13332057	A	G	0|0	0|0:2485,0|1:10,1|0:9	0|0:89,1|0:1	89	0.00379393	control	.	.	.	.	.	.
NA18519	chr16	10469561	10490290	chr16	10481722	10481723	rs145845051	G	A	0|0	0|0:2495,0|1:3,1|0:6	0|0:89,1|0:1	89	0.00179712	control	.	.	.	.	.	.
NA18519	chr16	10469561	10490290	chr16	10481788	10481789	rs188129350	T	G	0|0	0|0:2503,1|0:1	0|0:89,1|0:1	89	0.000199681	control	.	.	.	.	.	.
NA18519	chr16	10469561	10490290	chr16	10482359	10482360	rs567794894	G	A	0|0	0|0:2502,0|1:1,1|0:1	0|0:89,1|0:1	89	0.000399361	control	.	.	.	.	.	.
NA18519	chr16	10469561	10490290	chr16	10483562	10483563	rs527393323	G	C	0|0	0|0:2503,1|0:1	0|0:89,1|0:1	89	0.000199681	control	.	.	.	.	.	.
NA18519	chr16	10469561	10490290	chr16	10483847	10483848	rs557045638	C	T	0|0	0|0:2503,1|0:1	0|0:89,1|0:1	89	0.000199681	control	.	.	.	.	.	.
NA18519	chr16	10469561	10490290	chr16	10484086	10484087	rs75175248	A	G	0|0	0|0:2495,0|1:3,1|0:6	0|0:89,1|0:1	89	0.00179712	control	.	.	.	.	.	.
NA18519	chr16	10469561	10490290	chr16	10485075	10485076	rs538415005	G	A	0|0	0|0:2503,1|0:1	0|0:89,1|0:1	89	0.000199681	control	.	.	.	.	.	.
NA18519	chr16	10469561	10490290	chr16	10485300	10485301	rs545015631	G	C	0|0	0|0:2503,1|0:1	0|0:89,1|0:1	89	0.000199681	control	.	.	.	.	.	.
NA18519	chr16	10469561	10490290	chr16	10486042	10486043	rs540378121	A	C	0|0	0|0:2491,0|1:6,1|0:7	0|0:89,1|0:1	89	0.00259585	control	.	.	.	.	.	.
NA18519	chr16	10469561	10490290	chr16	10486767	10486768	rs142487090	C	T	0|0	0|0:2497,0|1:1,1|0:6	0|0:89,1|0:1	89	0.00139776	control	.	.	.	.	.	.
NA18519	chr16	10469561	10490290	chr16	10488947	10488948	rs117097034	G	A	0|0	0|0:2496,0|1:3,1|0:5	0|0:89,1|0:1	89	0.00159744	control	.	.	.	.	.	.
NA18519	chr16	10469561	10490290	chr16	10489279	10489280	rs187452563	A	G	0|0	0|0:2497,0|1:3,1|0:4	0|0:89,1|0:1	89	0.00139776	control	.	.	.	.	.	.
NA18519	chr16	10469561	10490290	chr16	10489340	10489341	rs535640024	A	C	0|0	0|0:2497,0|1:3,1|0:4	0|0:89,1|0:1	89	0.00139776	control	.	.	.	.	.	.
NA18519	chr16	10469561	10490290	chr16	10489968	10489969	rs549172839	T	G	0|0	0|0:2502,0|1:1,1|0:1	0|0:89,1|0:1	89	0.000399361	control	.	.	.	.	.	.
NA18519	chr16	10469561	10490290	chr16	10490257	10490258	rs143836296	A	G	0|0	0|0:2501,0|1:1,1|0:2	0|0:89,1|0:1	89	0.000599042	control	.	.	.	.	.	.
NA18861	chr16	12886894	12907822	chr16	12887223	12887224	rs79764006	G	A	0|0	0|0:2501,0|1:1,1|0:2	0|0:89,1|0:1	89	0.000599042	control	.	.	.	.	.	.
NA18861	chr16	12886894	12907822	chr16	12887767	12887768	rs566338345	A	G	0|0	0|0:2501,0|1:1,1|0:2	0|0:89,1|0:1	89	0.000599042	control	.	.	.	.	.	.
NA18861	chr16	12886894	12907822	chr16	12890151	12890152	rs527522173	A	C	0|0	0|0:2501,1|0:3	0|0:89,1|0:1	89	0.000599042	control	.	.	.	.	.	.
NA18861	chr16	12886894	12907822	chr16	12895364	12895365	rs142321807	A	C	0|0	0|0:2492,0|1:8,1|0:4	0|0:89,1|0:1	89	0.00239617	control	.	.	.	.	.	.
NA18861	chr16	12886894	12907822	chr16	12896249	12896250	rs545850326	T	C	0|0	0|0:2501,0|1:2,1|0:1	0|0:89,1|0:1	89	0.000599042	control	.	.	.	.	.	.
NA18861	chr16	12886894	12907822	chr16	12896472	12896473	rs532453947	G	T	0|0	0|0:2503,1|0:1	0|0:89,1|0:1	89	0.000199681	control	.	.	.	.	.	.
NA18861	chr16	12886894	12907822	chr16	12896939	12896940	rs143131981	C	A	0|0	0|0:2494,0|1:3,1|0:7	0|0:89,1|0:1	89	0.0019968	control	.	.	.	.	.	.
NA18861	chr16	12886894	12907822	chr16	12897152	12897153	rs144036876	C	T	0|0	0|0:2483,0|1:6,1|0:15	0|0:89,1|0:1	89	0.00419329	control	.	.	.	.	.	.
NA18861	chr16	12886894	12907822	chr16	12897657	12897658	rs151107510	T	G	0|0	0|0:2478,0|1:8,1|0:18	0|0:89,1|0:1	89	0.00519169	control	.	.	.	.	.	.
NA18861	chr16	12886894	12907822	chr16	12897719	12897720	rs78475654	G	A	0|0	0|0:2492,0|1:8,1|0:4	0|0:89,1|0:1	89	0.00239617	control	.	.	.	.	.	.
NA18861	chr16	12886894	12907822	chr16	12899532	12899533	rs141831198	G	A	0|0	0|0:2502,0|1:1,1|0:1	0|0:89,1|0:1	89	0.000399361	control	.	.	.	.	.	.
NA18861	chr16	12886894	12907822	chr16	12902148	12902149	rs562742228	A	G	0|0	0|0:2493,0|1:7,1|0:4	0|0:89,1|0:1	89	0.00219649	control	.	.	.	.	.	.
NA18861	chr16	12886894	12907822	chr16	12903104	12903105	rs187797242	C	T	0|0	0|0:2494,0|1:3,1|0:7	0|0:89,1|0:1	89	0.0019968	control	.	.	.	.	.	.
NA18861	chr16	12886894	12907822	chr16	12904250	12904251	rs138377133	T	C	0|0	0|0:2476,0|1:14,1|0:13,1|1:1	0|0:89,1|0:1	89	0.00579073	control	.	.	.	.	.	.
NA18520	chr16	29663679	29685847	chr16	29663808	29663809	rs149218395	G	A	0|0	0|0:2478,0|1:9,1|0:17	0|0:89,1|0:1	89	0.00519169	control	.	.	.	.	.	.
NA18520	chr16	29663679	29685847	chr16	29667765	29667766	rs570912840	G	A	0|0	0|0:2503,1|0:1	0|0:89,1|0:1	89	0.000199681	control	.	.	.	.	.	.
NA18520	chr16	29663679	29685847	chr16	29671056	29671057	rs556441584	T	C	0|0	0|0:2496,0|1:4,1|0:4	0|0:89,1|0:1	89	0.00159744	control	.	.	.	.	.	.
NA18520	chr16	29663679	29685847	chr16	29671303	29671304	rs572084434	G	A	0|0	0|0:2503,1|0:1	0|0:89,1|0:1	89	0.000199681	control	.	.	.	.	.	.
NA18520	chr16	29663679	29685847	chr16	29672919	29672920	rs563559515	C	G	0|0	0|0:2503,1|0:1	0|0:89,1|0:1	89	0.000199681	control	.	.	.	.	.	.
NA18520	chr16	29663679	29685847	chr16	29673574	29673575	rs540738692	A	G	0|0	0|0:2501,1|0:3	0|0:89,1|0:1	89	0.000599042	control	.	.	.	.	.	.
NA18520	chr16	29663679	29685847	chr16	29674863	29674864	rs184980634	G	A	0|0	0|0:2503,1|0:1	0|0:89,1|0:1	89	0.000199681	control	.	.	.	.	.	.
NA18520	chr16	29663679	29685847	chr16	29675290	29675291	rs201258035	T	C	0|0	0|0:2503,1|0:1	0|0:89,1|0:1	89	0.000199681	control	.	.	.	.	.	.
NA18520	chr16	29663679	29685847	chr16	29675375	29675376	rs200527614	C	T	0|0	0|0:2503,1|0:1	0|0:89,1|0:1	89	0.000199681	control	.	.	.	.	.	.
NA18520	chr16	29663679	29685847	chr16	29675883	29675884	rs141904434	C	T	0|0	0|0:2499,0|1:3,1|0:2	0|0:89,1|0:1	89	0.000998403	control	.	.	.	.	.	.
NA18520	chr16	29663679	29685847	chr16	29676140	29676141	rs36084120	G	A	0|0	0|0:2488,0|1:8,1|0:8	0|0:89,1|0:1	89	0.00319489	control	.	.	.	.	.	.
NA18520	chr16	29663679	29685847	chr16	29676478	29676479	rs140801565	G	A	0|0	0|0:2494,0|1:7,1|0:3	0|0:89,1|0:1	89	0.0019968	control	.	.	.	.	.	.
NA18520	chr16	29663679	29685847	chr16	29676796	29676797	rs535415491	C	T	0|0	0|0:2498,0|1:3,1|0:3	0|0:89,1|0:1	89	0.00119808	control	.	.	.	.	.	.
NA18520	chr16	29663679	29685847	chr16	29677734	29677735	rs539165431	G	A	0|0	0|0:2502,0|1:1,1|0:1	0|0:89,1|0:1	89	0.000399361	control	.	.	.	.	.	.
NA18520	chr16	29663679	29685847	chr16	29678342	29678343	rs117764952	G	A	0|0	0|0:2503,1|0:1	0|0:89,1|0:1	89	0.000199681	control	.	.	.	.	.	.
NA18520	chr16	29663679	29685847	chr16	29678634	29678635	rs192198508	C	A	0|0	0|0:2503,1|0:1	0|0:89,1|0:1	89	0.000199681	control	.	.	.	.	.	.
NA18520	chr16	29663679	29685847	chr16	29679998	29679999	rs184039186	G	A	0|0	0|0:2496,0|1:5,1|0:3	0|0:89,1|0:1	89	0.00159744	control	.	.	.	.	.	.
NA18520	chr16	29663679	29685847	chr16	29681195	29681196	rs554138712	T	G	0|0	0|0:2496,0|1:5,1|0:3	0|0:89,1|0:1	89	0.00159744	control	.	.	.	.	.	.
NA18520	chr16	29663679	29685847	chr16	29684017	29684018	rs567996352	C	T	0|0	0|0:2502,1|0:2	0|0:89,1|0:1	89	0.000399361	control	.	.	.	.	.	.
NA18520	chr16	29663679	29685847	chr16	29684534	29684535	rs555164926	C	G	0|0	0|0:2499,0|1:1,1|0:4	0|0:89,1|0:1	89	0.000998403	control	.	.	.	.	.	.
NA18520	chr16	29663679	29685847	chr16	29684692	29684693	rs184126268	G	C	0|0	0|0:2502,0|1:1,1|0:1	0|0:89,1|0:1	89	0.000399361	control	.	.	.	.	.	.
NA11829	chr16	29809460	29830593	chr16	29810614	29810615	rs147345328	C	G	0|0	0|0:2503,1|0:1	0|0:89,1|0:1	89	0.000199681	control	.	.	.	.	.	.
NA11829	chr16	29809460	29830593	chr16	29811227	29811228	rs138675020	A	G	0|0	0|0:2469,0|1:14,1|0:21	0|0:89,1|0:1	89	0.00698882	control	.	.	.	.	.	.
NA11829	chr16	29809460	29830593	chr16	29813438	29813439	rs111767031	T	C	0|0	0|0:2498,0|1:2,1|0:4	0|0:89,1|0:1	89	0.00119808	control	.	.	.	.	.	.
NA11829	chr16	29809460	29830593	chr16	29814111	29814112	rs199715417	A	T	0|0	0|0:2503,1|0:1	0|0:89,1|0:1	89	0.000199681	control	.	.	.	.	.	.
NA11829	chr16	29809460	29830593	chr16	29814370	29814371	rs555996211	A	G	0|0	0|0:2499,0|1:2,1|0:3	0|0:89,1|0:1	89	0.000998403	control	.	.	.	.	.	.
[truncated: 7,874 more rows]
