# Supplementary material for: Identification of rare de novo epigenetic variations in congenital disorders
Source: Nat Commun. 2018 May 25;9:2064. doi: 10.1038/s41467-018-04540-x (PMC5970273; doi:10.1038/s41467-018-04540-x)
Supplement: Supplementary file 12 — Supplementary Data 9 [file 41467_2018_4540_MOESM12_ESM.xlsx]

## Sheet: Supplementary Data 9
ProbeID	DMR coordinates_hg19	DMR carrier	T cell rank	Fibroblast rank	Tcell outlier individual beta value	Fibroblast outlier individual beta value	T cell population mean beta value	Fibroblast population mean beta value
cg22808713	chr1:245740662-245741204	UC1076	1	1	0.5286	0.623153	0.840646	0.832067
cg16665231	chr1:245740662-245741204	UC1076	1	1	0.6041	0.712016	0.881908	0.896713
cg22257101	chr1:245740662-245741204	UC1076	1	1	0.713	0.846552	0.9639	0.96282
cg03748376	chr1:248099756-248101010	UC1183	65	60	0.7635	0.667884	0.188022	0.161615
cg20507276	chr1:248099756-248101010	UC1183	65	61	0.7182	0.45514	0.193331	0.130189
cg08944170	chr1:248099756-248101010	UC1183	65	61	0.8715	0.648926	0.188044	0.176849
cg20433858	chr1:248099756-248101010	UC1183	65	61	0.9214	0.801638	0.427483	0.325634
cg22035229	chr1:76261798-76262985	UC1185	1	1	0.6895	0.369873	0.940942	0.753807
cg14200364	chr1:76261798-76262985	UC1185	1	1	0.6968	0.490248	0.925266	0.78469
cg17028301	chr1:76261798-76262985	UC1185	1	1	0.6677	0.488361	0.938556	0.828015
cg15220194	chr10:135121821-135123068	UC1057	65	61	0.3175	0.354138	0.0356531	0.0353124
cg13587533	chr10:135121821-135123068	UC1057	65	61	0.3043	0.287412	0.0540547	0.0369321
cg27332938	chr10:135121821-135123068	UC1057	65	61	0.3646	0.416189	0.07625	0.0679272
cg03163525	chr10:2357223-2357588	UC1130	1	1	0.1634	0.149196	0.789416	0.586317
cg23939236	chr10:2357223-2357588	UC1130	1	1	0.3331	0.380829	0.943923	0.890127
cg18730194	chr10:2357223-2357588	UC1130	1	1	0.4165	0.444331	0.948055	0.906027
cg23612849	chr10:2964677-2964794	UC1045	1	1	0.5603	0.451006	0.884022	0.780662
cg03734133	chr10:2964677-2964794	UC1045	1	1	0.5904	0.521974	0.89475	0.821458
cg03549227	chr10:2964677-2964794	UC1045	1	1	0.7558	0.536135	0.94418	0.938466
cg16449687	chr10:42862875-42863595	UC1091	65	61	0.5359	0.458783	0.12971	0.0814238
cg24527560	chr10:42862875-42863595	UC1091	65	61	0.5714	0.462582	0.186256	0.124867
cg06739303	chr10:42862875-42863595	UC1091	65	61	0.5499	0.459332	0.205394	0.137844
cg24598948	chr10:42862875-42863595	UC1091	65	61	0.5564	0.483849	0.244873	0.146493
cg06833823	chr10:42862875-42863595	UC1091	65	61	0.5734	0.548559	0.198783	0.173571
cg11360973	chr10:636075-636391	UC1191	1	2	0.5379	0.926877	0.944169	0.967785
cg26725665	chr10:636075-636391	UC1191	1	31	0.6547	0.956806	0.955439	0.953916
cg15123499	chr10:636075-636391	UC1191	1	59	0.6632	0.916638	0.879248	0.813511
cg11226562	chr10:65280472-65281300	UC1195	1	1	0.0849	0.041268	0.439598	0.295988
cg05592245	chr10:65280472-65281300	UC1195	1	1	0.1442	0.029264	0.510883	0.312544
cg16936421	chr10:729000-729957	UC1181	1	2	0.589	0.375803	0.914948	0.652186
cg26873457	chr10:729000-729957	UC1181	1	2	0.6739	0.45666	0.963645	0.866885
cg12808565	chr10:729000-729957	UC1181	1	3	0.5167	0.192042	0.836084	0.458398
cg00672147	chr11:134336335-134336477	UC1206	65	57	0.7098	0.348701	0.481977	0.275207
cg14308313	chr11:134336335-134336477	UC1206	65	60	0.285	0.10735	0.0344844	0.0268258
cg11464290	chr11:134336335-134336477	UC1206	65	61	0.4179	0.404213	0.166397	0.116926
cg21202716	chr11:70507824-70508660	UC1097	65	35	0.3048	0.073124	0.0956159	0.0703804
cg03578926	chr11:70507824-70508660	UC1097	65	36	0.3927	0.0676	0.120477	0.0658981
cg14537332	chr11:70507824-70508660	UC1097	65	57	0.4387	0.108761	0.08185	0.0701956
cg13682095	chr11:849087-849801	UC1193	65	16	0.4359	0.03136	0.0399047	0.0390448
cg27639620	chr11:849087-849801	UC1193	65	33	0.4667	0.128757	0.139144	0.129359
cg16151451	chr11:849087-849801	UC1193	65	41	0.6455	0.415582	0.355467	0.401264
cg14982133	chr13:107569367-107570512	UC1092	65	59	0.2811	0.328161	0.029127	0.0300022
cg06614754	chr13:107569367-107570512	UC1092	65	60	0.9115	0.843526	0.874084	0.632928
cg04010471	chr13:107569367-107570512	UC1092	65	61	0.3951	0.391725	0.0104203	0.0105363
cg10589235	chr13:107569367-107570512	UC1092	65	61	0.3582	0.453672	0.0660125	0.10191
cg23192614	chr13:113585712-113586505	UC1170	1	25	0.6174	0.523993	0.941717	0.547895
cg02054232	chr13:113585712-113586505	UC1170	1	55	0.5927	0.920282	0.937189	0.860805
cg15167956	chr13:36871645-36872347	UC1184	65	61	0.3489	0.215302	0.0337594	0.0381372
cg11678027	chr13:36871645-36872347	UC1184	65	61	0.3326	0.224866	0.0509375	0.0451631
cg13455704	chr13:36871645-36872347	UC1184	65	61	0.4711	0.33176	0.0883891	0.104543
cg25307074	chr14:104551552-104552398	UC1120	65	61	0.3902	0.271861	0.108764	0.0527695
cg00685291	chr14:104551552-104552398	UC1120	65	61	0.3166	0.246774	0.0674047	0.060182
cg10761315	chr14:104551552-104552398	UC1120	65	61	0.4688	0.469802	0.146909	0.0904811
cg16263224	chr15:26327407-26328093	UC1100	65	49	0.1808	0.024702	0.0143594	0.0196045
cg16720226	chr15:26327407-26328093	UC1100	65	50	0.4657	0.029876	0.0459469	0.0231694
cg26134913	chr15:26327407-26328093	UC1100	65	57	0.4234	0.033195	0.07565	0.0212359
cg19143959	chr15:40571996-40572795	UC1216	1	19	0.5838	0.379808	0.8759	0.400125
cg03365496	chr15:60285690-60287197	UC1090	65	6	0.4699	0.013241	0.101023	0.0227819
cg10425861	chr15:60285690-60287197	UC1090	65	31	0.5657	0.053762	0.137694	0.0579117
cg18491080	chr15:60285690-60287197	UC1090	65	60	0.5424	0.153333	0.106448	0.0647625
cg09827761	chr15:66947170-66947618	UC1108	65	56	0.9112	0.120761	0.215595	0.076156
cg26099834	chr15:66947170-66947618	UC1108	65	58	0.9482	0.215248	0.21607	0.110758
cg05406088	chr15:66947170-66947618	UC1108	65	59	0.9656	0.421754	0.253527	0.238844
cg09668031	chr16:2198074-2199121	UC1193	65	20	0.2917	0.020123	0.0265375	0.0227052
cg05051328	chr16:2198074-2199121	UC1193	65	21	0.367	0.027885	0.0332344	0.0323971
cg05592146	chr16:2198074-2199121	UC1193	65	60	0.5185	0.027032	0.0246746	0.0169766
cg16540789	chr16:75150455-75150881	UC1191	1	1	0.4773	0.183002	0.892466	0.405033
cg24429836	chr16:75150455-75150881	UC1191	1	2	0.2682	0.13677	0.7083	0.41781
cg03085549	chr16:75150455-75150881	UC1191	1	2	0.606	0.236347	0.914627	0.579019
cg09899215	chr16:75150455-75150881	UC1191	1	4	0.3911	0.236315	0.783269	0.390654
cg11444428	chr16:850239-851299	UC1160	65	61	0.3254	0.284198	0.0341406	0.022669
cg24889366	chr16:850239-851299	UC1160	65	61	0.3617	0.342666	0.104506	0.0325899
cg04398695	chr16:850239-851299	UC1160	65	61	0.3805	0.317103	0.0613422	0.033704
cg08074971	chr16:850239-851299	UC1160	65	61	0.3345	0.300612	0.0940953	0.0526372
cg20572838	chr17:48450067-48450913	UC1216	65	61	0.204	0.101582	0.0286078	0.023994
cg23756381	chr17:48450067-48450913	UC1216	65	61	0.5046	0.315435	0.156337	0.0668691
cg07327144	chr17:48450067-48450913	UC1216	65	61	0.4708	0.296866	0.177903	0.0888333
cg05986149	chr17:59940446-59941133	UC1045	65	10	0.2622	0.023333	0.0328328	0.03462
cg12435611	chr17:59940446-59941133	UC1045	65	22	0.3129	0.043903	0.0453172	0.0513677
cg11529614	chr17:59940446-59941133	UC1045	65	54	0.3098	0.066824	0.047125	0.0505429
cg01070760	chr18:23713406-23714085	UC1077	1	1	0.4822	0.758392	0.75302	0.876861
cg21248196	chr18:23713406-23714085	UC1077	1	3	0.4535	0.657755	0.751576	0.748753
cg11858305	chr18:23713406-23714085	UC1077	1	9	0.577	0.791121	0.855614	0.850717
cg18418335	chr19:2041904-2042593	UC1045	65	60	0.242	0.185014	0.0368766	0.0802121
cg00434573	chr19:2041904-2042593	UC1045	65	60	0.4671	0.7619	0.175519	0.625201
cg06950023	chr19:2041904-2042593	UC1045	65	61	0.4032	0.420625	0.0378625	0.244483
cg04383383	chr19:310295-310513	UC1075	1	1	0.4219	0.030526	0.898223	0.593396
cg25763542	chr19:310295-310513	UC1075	1	1	0.3939	0.180056	0.82282	0.599725
cg08381537	chr19:310295-310513	UC1075	1	1	0.487	0.185994	0.926295	0.82721
cg22647970	chr19:38993210-38993535	UC1096	1	1	0.5519	0.531947	0.851936	0.760105
cg00276788	chr19:38993210-38993535	UC1096	1	1	0.6547	0.596596	0.900647	0.888522
cg15804426	chr19:38993210-38993535	UC1096	1	1	0.6137	0.561047	0.967017	0.953339
cg25720578	chr19:38993210-38993535	UC1096	1	1	0.8239	0.710263	0.986297	0.980583
cg12248614	chr19:41018443-41019286	UC1180	65	61	0.1856	0.285307	0.0190078	0.0196619
cg17768491	chr19:41018443-41019286	UC1180	65	61	0.2009	0.269858	0.0287609	0.0246637
cg25237016	chr19:41018443-41019286	UC1180	65	61	0.3753	0.363825	0.109023	0.0777396
cg05764628	chr19:41018443-41019286	UC1180	65	61	0.3751	0.379128	0.15873	0.121553
cg13509147	chr19:4153363-4153714	UC1123	65	61	0.3725	0.383194	0.106225	0.13369
cg20154618	chr19:4153363-4153714	UC1123	65	61	0.4023	0.344005	0.0726969	0.145972
cg23777956	chr19:4153363-4153714	UC1123	65	61	0.4133	0.397475	0.0931891	0.152622
cg10009657	chr19:4153363-4153714	UC1123	65	61	0.2948	0.45068	0.0808641	0.193486
cg25588792	chr19:55013548-55014358	UC1109	1	13	0.0562	0.802313	0.537283	0.836834
cg10007134	chr19:55013548-55014358	UC1109	1	17	0.1552	0.705419	0.556831	0.735538
cg19547155	chr19:55013548-55014358	UC1109	1	59	0.0636	0.841824	0.634188	0.78068
cg07719583	chr19:9420289-9420632	UC1146	65	21	0.2545	0.027218	0.0310172	0.0296379
cg19429286	chr19:9420289-9420632	UC1146	65	22	0.2347	0.006458	0.00818413	0.00814792
cg08689784	chr19:9420289-9420632	UC1146	65	55	0.2712	0.028136	0.0213438	0.0207805
cg19613828	chr19:9420289-9420632	UC1146	65	56	0.3327	0.035729	0.0283547	0.0278035
cg02660791	chr19:9420289-9420632	UC1146	65	59	0.2384	0.012921	0.00903281	0.0085303
cg23179379	chr19:9434308-9435207	UC1146	65	12	0.4984	0.129563	0.219684	0.173223
cg14203292	chr19:9434308-9435207	UC1146	65	18	0.2323	0.027995	0.0162031	0.0306492
cg25509544	chr19:9434308-9435207	UC1146	65	26	0.2647	0.06139	0.0756203	0.0650799
cg04572161	chr19:9434308-9435207	UC1146	65	32	0.4827	0.020374	0.0185844	0.0203882
cg16857428	chr19:9434308-9435207	UC1146	65	50	0.5867	0.269352	0.244234	0.237994
cg22529448	chr19:9434308-9435207	UC1146	65	59	0.2104	0.029738	0.0221734	0.0208506
cg09643544	chr19:9473057-9474129	UC1146	65	7	0.3261	0.082579	0.0606641	0.11335
cg05928342	chr19:9473057-9474129	UC1146	65	15	0.3657	0.034843	0.0567429	0.0412557
cg09578475	chr19:9473057-9474129	UC1146	65	27	0.4615	0.054009	0.0495922	0.061316
cg07788092	chr19:9473057-9474129	UC1146	65	29	0.3178	0.049185	0.0436969	0.0549106
cg13703871	chr19:9473057-9474129	UC1146	65	39	0.3771	0.046857	0.0457797	0.0467248
cg24189904	chr19:9473057-9474129	UC1146	65	45	0.3044	0.043856	0.0382359	0.0379478
cg17283453	chr19:9473057-9474129	UC1146	65	47	0.3731	0.093359	0.0894297	0.0860304
cg25619184	chr19:9545608-9546753	UC1146	65	1	0.2085	0.017402	0.0158938	0.0323631
cg07306197	chr19:9545608-9546753	UC1146	65	19	0.1853	0.010393	0.00849844	0.0132265
cg11270815	chr19:9545608-9546753	UC1146	65	23	0.2219	0.054113	0.0320906	0.0641601
cg01329093	chr19:9545608-9546753	UC1146	65	29	0.3382	0.06256	0.0664578	0.0649648
cg24641664	chr19:9545608-9546753	UC1146	65	37	0.2711	0.025249	0.0214406	0.0244745
cg18818563	chr19:9545608-9546753	UC1146	65	51	0.3712	0.060878	0.0532594	0.0524983
cg22774472	chr2:190044503-190044984	UC1057	65	31	0.6256	0.014441	0.196786	0.015502
cg09211763	chr2:190044503-190044984	UC1057	65	33	0.5993	0.027607	0.172747	0.0259251
cg07875385	chr2:190044503-190044984	UC1057	65	57	0.6008	0.023564	0.0740344	0.0136241
cg17749961	chr2:30669596-30670305	UC1169	65	61	0.7615	0.88479	0.150433	0.167348
cg15652532	chr2:30669596-30670305	UC1169	65	61	0.9444	0.958311	0.376641	0.344586
cg12454169	chr2:30669596-30670305	UC1169	65	61	0.9064	0.978144	0.400636	0.41587
cg00835279	chr2:3641708-3642968	UC1059	65	55	0.672	0.248684	0.270946	0.149098
cg09974661	chr2:3641708-3642968	UC1059	65	55	0.9154	0.396856	0.471709	0.217106
cg17872886	chr2:3641708-3642968	UC1059	65	56	0.9491	0.338804	0.384714	0.174768
cg19867917	chr2:3641708-3642968	UC1059	65	56	0.9773	0.391013	0.441312	0.212885
cg01017244	chr2:74357526-74358224	UC1045	65	51	0.9452	0.356473	0.498959	0.28168
cg05890377	chr2:74357526-74358224	UC1045	65	55	0.805	0.175841	0.221372	0.112696
cg20891558	chr2:74357526-74358224	UC1045	65	59	0.7038	0.215915	0.26693	0.125673
cg19729930	chr2:74357526-74358224	UC1045	65	59	0.8351	0.262675	0.343602	0.129696
cg15815607	chr20:30134187-30135363	UC1108	65	60	0.8332	0.683713	0.483611	0.44133
cg20129782	chr20:30134187-30135363	UC1108	65	61	0.8833	0.602143	0.453898	0.312761
cg17840843	chr20:30134187-30135363	UC1108	65	61	0.6843	0.483826	0.367862	0.330286
cg25645178	chr20:30134187-30135363	UC1108	65	61	0.8175	0.597552	0.432077	0.396059
cg14175568	chr20:30134187-30135363	UC1108	65	61	0.8693	0.778931	0.463195	0.406045
cg25359645	chr20:30134187-30135363	UC1108	65	61	0.8131	0.613407	0.46455	0.426619
cg02146091	chr20:30134187-30135363	UC1108	65	61	0.8156	0.597142	0.484066	0.450078
cg06000530	chr20:30134187-30135363	UC1108	65	61	0.8605	0.708144	0.503284	0.457372
cg19617948	chr20:30134187-30135363	UC1108	65	61	0.8381	0.698232	0.509755	0.469221
cg24607140	chr20:30134187-30135363	UC1108	65	61	0.8532	0.817048	0.561906	0.524418
cg18011163	chr3:125075894-125076481	UC1216	65	59	0.1965	0.074603	0.0286855	0.0250386
cg02970696	chr3:125075894-125076481	UC1216	65	60	0.2694	0.069421	0.0285984	0.028006
cg12508343	chr3:125075894-125076481	UC1216	65	61	0.4279	0.196121	0.0528391	0.0525079
cg04747517	chr3:169754869-169756531	UC1091	65	56	0.285	0.039645	0.0189672	0.0273803
cg00424800	chr3:169754869-169756531	UC1091	65	58	0.4484	0.11465	0.05645	0.0674076
cg17537403	chr3:169754869-169756531	UC1091	65	61	0.3716	0.146171	0.0388078	0.0449615
cg01788113	chr3:46758812-46759699	UC1196	1	1	0.0689	0.025198	0.402472	0.273353
cg17460445	chr3:46758812-46759699	UC1196	1	34	0.3229	0.362894	0.645642	0.36524
cg14493094	chr4:132896265-132897019	UC1077	1	1	0.3613	0.346099	0.794336	0.71756
cg26927544	chr4:132896265-132897019	UC1077	1	1	0.6246	0.675792	0.880531	0.839052
cg12068833	chr4:132896265-132897019	UC1077	1	2	0.3872	0.562586	0.725717	0.779186
cg04056384	chr5:140534889-140536497	UC1208	65	60	0.6897	0.730775	0.378825	0.415155
cg21777188	chr5:140534889-140536497	UC1208	65	61	0.6533	0.689292	0.202667	0.19903
cg19967668	chr5:140534889-140536497	UC1208	65	61	0.7997	0.732889	0.398575	0.243666
cg02520281	chr5:140534889-140536497	UC1208	65	61	0.7058	0.779779	0.471022	0.397574
cg00269800	chr5:140562561-140563943	UC1208	65	60	0.4295	0.339153	0.117025	0.0720334
cg01248745	chr5:140562561-140563943	UC1208	65	61	0.7946	0.662915	0.22204	0.154205
cg26569309	chr5:140562561-140563943	UC1208	65	61	0.8151	0.768755	0.350834	0.325903
cg11298144	chr5:155060-155200	UC1143	1	28	0.5639	0.946772	0.913159	0.947386
cg22702334	chr5:155060-155200	UC1143	1	49	0.5233	0.925568	0.906605	0.912614
cg26314399	chr5:155060-155200	UC1143	1	53	0.5318	0.942618	0.912338	0.915158
cg04744409	chr6:105388152-105388732	UC1195	1	2	0.1872	0.122587	0.640481	0.262421
cg14246568	chr6:105388152-105388732	UC1195	1	40	0.4393	0.536112	0.90198	0.532693
cg27408637	chr6:144163653-144164804	UC1090	65	61	0.4294	0.342611	0.0154778	0.0143009
cg00380464	chr6:144163653-144164804	UC1090	65	61	0.5421	0.550005	0.0487656	0.0478609
cg07522229	chr6:144163653-144164804	UC1090	65	61	0.4875	0.433733	0.0506219	0.0504458
cg19696329	chr6:144163653-144164804	UC1090	65	61	0.47	0.410114	0.175347	0.166114
cg02163885	chr6:27729345-27730564	UC1171	1	2	0.3549	0.396629	0.815044	0.683957
cg26587870	chr6:27729345-27730564	UC1171	1	4	0.5297	0.304092	0.896534	0.40716
cg19041857	chr6:27729345-27730564	UC1171	1	4	0.443	0.394804	0.929284	0.512797
cg21204522	chr6:27729345-27730564	UC1171	1	5	0.5582	0.250007	0.937025	0.443645
cg08798685	chr6:27729345-27730564	UC1171	1	6	0.4361	0.427511	0.954894	0.599172
cg05828005	chr6:28504907-28505430	UC1120	65	60	0.4802	0.558361	0.161803	0.402714
cg05238917	chr6:28504907-28505430	UC1120	65	60	0.5246	0.667591	0.189828	0.434677
cg04650654	chr6:28504907-28505430	UC1120	65	61	0.4527	0.457651	0.0811508	0.0806736
cg01204927	chr6:28504907-28505430	UC1120	65	61	0.662	0.722455	0.401202	0.45181
cg24100841	chr6:29648160-29649085	UC1077	1	1	0.1482	0.099193	0.711002	0.627438
cg00588198	chr6:29648160-29649085	UC1077	1	1	0.1896	0.19484	0.653941	0.632163
cg03198009	chr6:29648160-29649085	UC1077	1	1	0.1579	0.114966	0.668627	0.632993
cg20228636	chr6:29648160-29649085	UC1077	1	1	0.1664	0.178921	0.750091	0.640859
cg15570656	chr6:29648160-29649085	UC1077	1	1	0.2052	0.203926	0.748198	0.73764
cg19636627	chr6:29648160-29649085	UC1077	1	1	0.21	0.129852	0.812041	0.767321
cg11383134	chr6:29648160-29649085	UC1077	1	1	0.2771	0.21706	0.845211	0.824405
cg25699073	chr6:29648160-29649085	UC1077	1	1	0.4935	0.560959	0.876509	0.875986
cg22494932	chr6:29648160-29649085	UC1077	1	1	0.4512	0.545033	0.89703	0.897481
cg08926713	chr6:29723300-29723408	UC1077	1	27	0.3541	0.374723	0.90278	0.376846
cg26091747	chr6:30113073-30114040	UC1107	1	16	0.4956	0.31663	0.769723	0.369251
cg04006457	chr6:30113073-30114040	UC1107	1	27	0.5566	0.469471	0.852894	0.479249
cg08996678	chr6:30113073-30114040	UC1107	1	49	0.6846	0.630713	0.898898	0.571874
cg10897223	chr6:30113073-30114040	UC1107	1	59	0.4885	0.512975	0.715437	0.357653
cg24566261	chr6:30853254-30854552	UC1160	65	3	0.632	0.046126	0.390883	0.102545
cg07187855	chr6:30853254-30854552	UC1160	65	14	0.7527	0.040616	0.441098	0.0498684
cg17091577	chr6:30853254-30854552	UC1160	65	21	0.5018	0.05098	0.222122	0.0680092
cg18892128	chr6:31409318-31409758	UC1146	65	6	0.1942	0.002692	0.0153	0.01415
cg03694466	chr6:31409318-31409758	UC1146	65	30	0.2934	0.036482	0.0759921	0.0416801
cg18086664	chr6:31409318-31409758	UC1146	65	56	0.2234	0.027434	0.0200587	0.017431
cg13979407	chr6:32365112-32366418	UC1183	1	1	0.7195	0.716561	0.952045	0.888316
cg21075643	chr6:32365112-32366418	UC1183	1	1	0.7783	0.802309	0.966378	0.948435
cg24290586	chr6:32365112-32366418	UC1183	1	1	0.7705	0.757567	0.97488	0.968778
cg07151443	chr6:32920101-32921522	UC1184	65	61	0.4845	0.703022	0.105586	0.286462
cg03520342	chr6:32920101-32921522	UC1184	65	61	0.599	0.91098	0.215192	0.629931
cg11715858	chr7:1266615-1267229	UC1106	1	2	0.1464	0.267885	0.535351	0.413371
cg15679892	chr7:1266615-1267229	UC1106	1	4	0.1392	0.494402	0.633603	0.664497
cg15641398	chr7:1266615-1267229	UC1106	1	7	0.299	0.373056	0.616219	0.442777
cg13201172	chr8:144891809-144892762	UC1171	1	9	0.0997	0.927471	0.570114	0.943049
cg10363337	chr8:144891809-144892762	UC1171	1	22	0.1607	0.94533	0.916887	0.946444
cg26400491	chr8:144891809-144892762	UC1171	1	28	0.1012	0.961234	0.931144	0.96172
cg18050997	chr8:8175876-8176715	UC1143	1	1	0.6446	0.581243	0.889194	0.909376
cg23015041	chr8:8175876-8176715	UC1143	1	1	0.6357	0.579475	0.948727	0.958179
cg02109073	chr8:8175876-8176715	UC1143	1	1	0.53	0.486244	0.944431	0.959027
cg26970905	chr8:8175876-8176715	UC1143	1	1	0.631	0.589367	0.976463	0.974765
