# Supplementary material for: Identification of rare de novo epigenetic variations in congenital disorders
Source: Nat Commun. 2018 May 25;9:2064. doi: 10.1038/s41467-018-04540-x (PMC5970273; doi:10.1038/s41467-018-04540-x)
Supplement: Supplementary file 13 — Supplementary Data 10 [file 41467_2018_4540_MOESM13_ESM.xlsx]

## Sheet: Supplementary Data 10
Chr_DMR	start_hg19	end_hg19	chr	start_100kb extend_hg19	end_100kb extend_hg19	Outlier_individual	Associated_Gene	Methylation rank	RPKM rank	RNAseq_mean RPKM	Allelic ratio in RNAseq	SNP(s) used for allelic ratio
chr4	74486079	74486559	chr4	74386079	74586559	NA19160	RASSF6	90	1	4.66765	1	chr4:74669937
chr5	140079335	140080576	chr5	139979335	140180576	NA12154	ZMAT2	90	1	65.3538	0.992	chr5:140066246,chr5:140066375
chr1	202310823	202311279	chr1	202210823	202411279	NA12144	UBE2T	90	1	27.3969	0.987	chr1:200571491
chr3	182816737	182817627	chr3	182716737	182917627	NA12155	MCCC1	90	1	22.8538	0.934	chr3:184237903,chr3:184272943
chr7	99516602	99517510	chr7	99416602	99617510	NA18519	TRIM4	90	1	13.0834	0.867	chr7:99326693
chr3	9404421	9405071	chr3	9304421	9505071	NA18486	THUMPD3	90	1	20.858	0.797	chr3:9379877,chr3:9379887,chr3:9381836,chr3:9397210,chr3:9397978,chr3:9397980,chr3:9399625,chr3:9400911,chr3:9403270
chr19	58458571	58459359	chr19	58358571	58559359	NA12872	ZNF256	90	1	2.9343	0.625	chr19:63145154
chr16	29673679	29675847	chr16	29573679	29775847	NA18520	SPN	90	1	68.0996	0.579	chr16:29587890
chr12	51717673	51718356	chr12	51617673	51818356	NA07056	BIN2	90	1	8.47645	0.5	chr12:49971803
chr1	28654481	28656148	chr1	28554481	28756148	NA06985	MED18	90	1	15.0954
chr10	70748212	70749156	chr10	70648212	70849156	NA19160	KIF1BP	90	1	7.60082
chr11	43902061	43903043	chr11	43802061	44003043	NA12815	ALKBH3	90	1	22.2043
chr17	79988748	79989930	chr17	79888746	80089930	NA07056	RAC3	90	1	0.786191
chr6	32144666	32147502	chr6	32044666	32247502	NA12763	RNF5	90	1	24.0117
chr6	32144666	32147502	chr6	32044666	32247502	NA12763	RNF5P1	90	1	32.3688
chr7	32996144	32997660	chr7	32896144	33097660	NA12872	FKBP9	90	1	7.89907
chr8	125463023	125463683	chr8	125363023	125563683	NA12006	TRMT12	90	1	3.89704
chr3	148803509	148805295	chr3	148703509	148905295	NA11829	HLTF	90	2	19.3191	0.94	chr3:150231070,chr3:150232311
chr12	56390072	56391452	chr12	56290072	56491452	NA19201	SUOX	90	2	9.62656	0.64	chr12:54684721
chr17	40834023	40835004	chr17	40734023	40935004	NA07056	CNTNAP1	90	2	7.08784	0.556	chr17:38089448
chr15	78555965	78557585	chr15	78455965	78657585	NA12872	DNAJA4	90	2	3.56588
chr10	95461525	95463125	chr10	95361525	95563125	NA11832	FRA10AC1	90	3	7.009	1	chr10:95431262,chr10:95444671,chr10:95448131
chr10	71891927	71893366	chr10	71791927	71993366	NA18520	AIFM2	90	3	13.8601	0.806	chr10:71542724,chr10:71542953,chr10:71543587,chr10:71544689,chr10:71544740,chr10:71546388
chr15	49462117	49462661	chr15	49362117	49562661	NA19172	GALK2	90	3	15.5041	0.619	chr15:47241310,chr15:47361515
chr17	75470566	75472169	chr17	75370566	75572169	NA18520	SEPT9	90	3	255.081	0.61	chr17:72789206,chr17:72881173,chr17:73002420,chr17:73002808,chr17:73006300,chr17:73006375
chr1	160039846	160040668	chr1	159939846	160140668	NA12874	KCNJ10	90	3	0.0288111
chr10	96161888	96163158	chr10	96061888	96263158	NA11829	TBC1D12	90	3	1.4343
chr19	8372512	8373609	chr19	8272512	8473609	NA18519	CD320	90	3	17.1424
chr19	55972503	55973779	chr19	55872503	56073779	NA12763	ISOC2	90	3	28.2328
chr4	84035836	84035954	chr4	83935836	84135954	NA19160	PLAC8	90	4	60.4554	0.599	chr4:84230236,chr4:84230691,chr4:84231062
chr17	6347152	6348201	chr17	6247152	6448201	NA07056	PIMREG	90	4	8.50339
chr6	84418432	84419361	chr6	84318432	84519361	NA12872	SNAP91	90	4	0.0338652
chr11	65816026	65816986	chr11	65716026	65916986	NA11829	GAL3ST3	90	5	0.0223529
chr5	76382380	76384058	chr5	76282380	76484058	NA12872	ZBED3	90	5	1.85367
chr5	76382380	76384058	chr5	76282380	76484058	NA12872	ZBED3-AS1	90	5	0.250643
chr14	81407086	81408276	chr14	81307086	81508276	NA18502	CEP128	90	6	4.67853
chr17	33759483	33760528	chr17	33659483	33860528	NA07056	SLFN12	90	6	4.6357
chr17	40574818	40575823	chr17	40474818	40675823	NA11829	PTRF	90	6	0.806975
chr19	4303816	4305240	chr19	4203816	4405240	NA12249	FSD1	90	6	0.260908
chr19	52551617	52552462	chr19	52451617	52652462	NA18499	ZNF432	90	7	2.07044	0.571	chr19:57242014
chr19	58220079	58220838	chr19	58120079	58320838	NA06985	ZNF154	90	7	0.672226
chr13	111267666	111268715	chr13	111167666	111368715	NA19222	NAXD	90	8	17.3032	0.737	chr13:110077845,chr13:110085345,chr13:110088365,chr13:110089045,chr13:110089083,chr13:110089193
chr11	46382543	46383210	chr11	46282543	46483210	NA07056	DGKZ	90	8	6.19219
chr20	1246099	1247527	chr20	1146099	1347527	NA12872	SNPH	90	8	0.123731
chr9	124029871	124030745	chr9	123929871	124130745	NA07056	GSN	90	8	7.83289
chr15	90039408	90040551	chr15	89939408	90140551	NA11881	RHCG	90	9	0.0293129
chr3	148803509	148805295	chr3	148703509	148905295	NA11829	HLTF-AS1	90	10	0.106117	0.94	chr3:150231070,chr3:150232311
chr19	44668861	44669613	chr19	44568861	44769613	NA19153	ZNF226	90	10	6.45852	0.692	chr19:49371540
chr1	155035007	155036363	chr1	154935007	155136363	NA18861	EFNA4	90	10	2.63542	0.638	chr1:153299376,chr1:153300542
chr1	762231	763128	chr1	662231	863128	NA12234	LINC00115	90	11	1.45498
chr11	94276894	94277827	chr11	94176894	94377827	NA18505	FUT4	90	11	1.72165
chr16	12896894	12897822	chr16	12796894	12997822	NA18861	CPPED1	90	13	3.21016
chr19	58280727	58281798	chr19	58180727	58381798	NA12156	ZNF586	90	15	7.29023	1	chr19:62973032
chr5	126852954	126853955	chr5	126752954	126953955	NA19159	PRRC1	90	15	15.4948	0.562	chr5:126915468,chr5:126915858,chr5:126916268,chr5:126916508,chr5:126916560,chr5:126916592,chr5:126916617,chr5:126916672,chr5:126916751,chr5:126917080,chr5:126917269,chr5:126917539,chr5:126917885,chr5:126917945,chr5:126918371,chr5:126918440
chr8	144635259	144636463	chr8	144535259	144736463	NA06985	GSDMD	90	15	27.7362
chr19	4303816	4305240	chr19	4203816	4405240	NA12249	TMIGD2	90	16	0.0617177
chr2	263558	265070	chr2	163558	365070	NA07056	ACP1	90	17	64.0772	0.783	chr2:208386
chr2	263558	265070	chr2	163558	365070	NA07056	ACP1	90	17	64.0772	0.564	chr2:262203,chr2:267003
chr2	166650605	166651376	chr2	166550605	166751376	NA18508	GALNT3	90	17	0.441586
chr19	58458571	58459359	chr19	58358571	58559359	NA19171	ZNF256	90	19	2.9343	0.625	chr19:63145154
chr17	3704470	3704622	chr17	3604470	3804622	NA12873	ITGAE	1	19	8.73165	0.584	chr17:3577299,chr17:3577587,chr17:3577867
chr16	10479561	10480290	chr16	10379561	10580290	NA18519	ATF7IP2	90	20	10.7476
chr10	105211752	105212814	chr10	105111752	105312814	NA19171	CALHM2	90	21	7.67974	0.692	chr10:105197166,chr10:105197467
chr16	29819460	29820593	chr16	29719460	29920593	NA11829	MAZ	1	21	61.2076
chr19	20277050	20278424	chr19	20177050	20378424	NA12005	ZNF486	90	23	1.57635
chr17	40834023	40835004	chr17	40734023	40935004	NA07056	CCR10	90	24	4.52515	0.556	chr17:38089448
chr12	83079968	83081390	chr12	82979968	83181390	NA12044	TMTC2	90	25	1.61333
chr20	61583536	61584851	chr20	61483536	61684851	NA19153	SLC17A9	90	27	20.6351	0.527	chr20:61069176
chr6	32144666	32147502	chr6	32044666	32247502	NA12763	AGPAT1	90	28	21.3985
chr2	263558	265070	chr2	163558	365070	NA07056	SH3YL1	90	29	6.46751	0.564	chr2:262203,chr2:267003
chr1	111506020	111507161	chr1	111406020	111607161	NA06985	LRIF1	90	30	10.6814
chr19	57349678	57350504	chr19	57249678	57450504	NA11993	PEG3	1	30	0.0604849
chr1	192777634	192778891	chr1	192677634	192878891	NA19225	RGS2	90	31	7.4211
chr3	184971182	184972154	chr3	184871182	185072154	NA19204	EHHADH	90	33	2.05405
chr9	5437592	5437899	chr9	5337592	5537899	NA19144	PLGRKT	90	35	17.4249	0.846	chr9:5427843
chr7	23719045	23720839	chr7	23619045	23820839	NA18502	FAM221A	90	35	2.50458
chr20	52198163	52198379	chr20	52098163	52298379	NA11829	ZNF217	1	35	18.937	0.598	chr20:51626044,chr20:51626495
chr13	48575127	48575928	chr13	48475127	48675928	NA18502	SUCLA2	1	35	16.9101
chr8	27629591	27630987	chr8	27529591	27730987	NA18498	ESCO2	90	36	13.405	0.541	chr8:27689983,chr8:27717237,chr8:27717299
chr20	35580058	35580556	chr20	35480058	35680556	NA11881	SAMHD1	90	37	9.69864
chr8	67344552	67345007	chr8	67244552	67445007	NA18520	ADHFE1	90	39	3.68835
chr4	178230605	178231444	chr4	178130605	178331444	NA12761	NEIL3	90	40	3.3487	0.556	chr4:178499778
chr15	26107409	26109262	chr15	26007409	26209262	NA18858	ATP10A	90	40	0.0921501
chr19	50935304	50936173	chr19	50835304	51036173	NA07056	MYBPC2	90	40	0.789406
chr3	101280435	101280952	chr3	101180435	101380952	NA12762	TRMT10C	90	40	19.0354
chr2	190445073	190446182	chr2	190345073	190546182	NA12005	SLC40A1	90	42	0.0323595
chr14	45722042	45723354	chr14	45622042	45823354	NA12814	MIS18BP1	90	45	17.2107	0.582	chr14:44745522,chr14:44745901,chr14:44746528,chr14:44748030,chr14:44762989,chr14:44781344
chr22	46692210	46693349	chr22	46592210	46793349	NA12043	GTSE1	90	45	14.9404
chr5	43039591	43043361	chr5	42939591	43143361	NA18916	ANXA2R	90	47	0.756558
chr1	32714022	32714309	chr1	32614022	32814309	NA19102	FAM167B	90	48	0.202211
chr19	37701392	37702136	chr19	37601392	37802136	NA19190	ZNF585B	90	51	2.05525	0.667	chr19:42365793
chr8	27629591	27630987	chr8	27529591	27730987	NA18498	CCDC25	90	51	33.4597	0.541	chr8:27689983,chr8:27717237,chr8:27717299
chr14	102554066	102554978	chr14	102454066	102654978	NA11992	HSP90AA1	90	51	268.667
chr1	207817837	207819197	chr1	207717837	207919197	NA18519	CR1L	90	55	1.51967
chr1	59612407	59612711	chr1	59512407	59712711	NA18499	HSD52	90	56	0.037529
chr11	13689410	13690703	chr11	13589410	13790703	NA11995	FAR1	90	57	13.6521
chr16	58548872	58549946	chr16	58448872	58649946	NA11881	SETD6	90	59	11.452	0.95	chr16:57107433,chr16:57110665
chr6	70576167	70577479	chr6	70476167	70677479	NA07056	COL19A1	90	60	1.99938
chr1	38412518	38412819	chr1	38312518	38512819	NA19099	INPP5B	90	61	17.7813	0.554	chr1:38100260
chr1	15251268	15251882	chr1	15151268	15351882	NA18519	KAZN	90	61	0.604812
chr9	35811883	35812294	chr9	35711883	35912294	NA18861	SPAG8	90	61	0.698889
chr15	37391120	37391722	chr15	37291120	37491722	NA12144	MEIS2	90	62	1.97571	0.875	chr15:34971634
chr3	61235828	61236653	chr3	61135828	61336653	NA12751	FHIT	90	63	3.6563	0.509	chr3:59972152
chr20	62168462	62169335	chr20	62068462	62269335	NA18486	PTK6	90	63	0.17886
chr19	51321227	51321781	chr19	51221227	51421781	NA12874	LINC01869	90	66	1.54842	0.846	chr19:56013773
chr1	221049930	221050743	chr1	220949930	221150743	NA07357	HLX	90	66	0.0308115
chr11	94277825	94279069	chr11	94177825	94379069	NA12763	FUT4	1	67	1.72165	0.556	chr11:93921662
chr17	29297379	29298353	chr17	29197379	29398353	NA07056	RNF135	90	69	6.36318
chr4	87514905	87516012	chr4	87414905	87616012	NA18861	PTPN13	90	69	1.73449
chr12	12848976	12850083	chr12	12748976	12950083	NA19141	GPR19	90	70	1.72336
chr8	127568327	127569651	chr8	127468327	127669651	NA19138	FAM84B	90	71	0.0304012
chr4	115518991	115520073	chr4	115418991	115620073	NA12812	UGT8	90	73	0.534984
chr1	151226934	151227537	chr1	151126934	151327537	NA12144	PSMD4	90	74	70.9023
chr7	95064690	95065606	chr7	94964690	95165606	NA18861	PON2	1	74	5.57929	0.679	chr7:94872711,chr7:94878952
chr8	25041650	25043261	chr8	24941650	25143261	NA12005	DOCK5	90	75	0.636146
chr19	56135915	56136216	chr19	56035915	56236216	NA12763	ZNF784	90	76	1.36158
chr19	57988496	57989975	chr19	57888496	58089975	NA11995	ZNF772	90	77	3.79601	0.595	chr19:62672905,chr19:62675269,chr19:62676730
chr6	29893925	29895261	chr6	29793925	29995261	NA12760	HCG4B	90	77	1.53015
chr19	45926719	45927697	chr19	45826719	46027697	NA12044	ERCC1	90	78	19.1384	0.595	chr19:50604576,chr19:50604926,chr19:50604933,chr19:50605149,chr19:50605296,chr19:50605300
chr15	79723996	79725643	chr15	79623996	79825643	NA19210	KIAA1024	90	79	0.174236
chr2	111875030	111876753	chr2	111775030	111976753	NA07056	BCL2L11	90	79	8.20618
chr20	42142004	42143503	chr20	42042004	42243503	NA19143	L3MBTL1	1	79	2.72815
chr4	52917270	52918490	chr4	52817270	53018490	NA06994	SPATA18	90	80	1.4041
chr5	122372092	122372943	chr5	122272092	122472943	NA12872	PPIC	90	80	0.453907
chr17	7486550	7487431	chr17	7386550	7587430	NA18499	MPDU1	1	81	31.4853
chr4	980603	981603	chr4	880603	1081603	NA12874	IDUA	90	82	0.687185	0.667	chr4:984452
chr1	40024970	40026203	chr1	39924970	40126203	NA12751	PPIEL	1	83	0.486195	0.693	chr1:39761914,chr1:39764175
chr3	10334716	10335376	chr3	10234716	10435376	NA07056	GHRL	90	84	0.592776
chr7	130125389	130126872	chr7	130025389	130363568	NA12005	MEST	90	84	3.69935
chr12	31881432	31882597	chr12	31781432	31982597	NA19152	AMN1	90	87	4.33976	0.706	chr12:31716387
chr22	38092642	38093208	chr22	37992642	38193208	NA12005	TRIOBP	90	87	8.43396	0.587	chr22:36481116,chr22:36494052,chr22:36499972
chr16	1401334	1402746	chr16	1301334	1502746	NA11832	GNPTG	90	87	8.86642
chr11	66488637	66489592	chr11	66388637	66589592	NA12872	SPTBN2	1	87	0.219634
chr16	1401334	1402746	chr16	1301334	1502746	NA11832	TSR3	90	89	25.3981
chr8	48648111	48649087	chr8	48548111	48749087	NA11831	CEBPD	1	89	0.677534
chr18	56296093	56296608	chr18	56196093	56396608	NA06985	ALPK2	1	90	3.4222	0.59	chr18:54299761,chr18:54300028
chr12	54866944	54867654	chr12	54766944	54967654	NA11832	GTSF1	1	90	6.93873	0.523	chr12:53136143
chr6	160220518	160222117	chr6	160120518	160322117	NA18508	PNLDC1	1	90	0.0768075
