# Supplementary material for: Identification of rare de novo epigenetic variations in congenital disorders
Source: Nat Commun. 2018 May 25;9:2064. doi: 10.1038/s41467-018-04540-x (PMC5970273; doi:10.1038/s41467-018-04540-x)
Supplement: Supplementary file 14 — Supplementary Data 11 [file 41467_2018_4540_MOESM14_ESM.xlsx]

## Sheet: Supplementary Data 11
Manuscript_ID	Chr_hg19	Start_hg19	End_hg19	size (bp)	overlap_interval with_Conrad_MAF0.05_hg19	Start_hg19	End_hg19	size_HomozDel	size_overlap	percentage_overlap	Comments
Proband186,Proband192	chr1	25593054	25594487	1433	chr1	25593054	25594487	1433	1433	100	no genes
Proband482,Proband414	chr1	25593054	25594487	1433	chr1	25593054	25594487	1433	1433	100	no genes
Proband343,Proband56_Father	chr1	108732309	108732311	2				2	0	0	SLC25A24, intronic
Proband172,Proband184	chr1	108732309	108735550	3241	chr1	108733355	108735550	3241	2195	67.726	VAV3-AS1, exon2: antisense RNA; common deletion on DGV
Proband359,Proband434	chr1	108732309	108735550	3241	chr1	108733355	108735550	3241	2195	67.726	SLC25A24 (exon1); This gene encodes a carrier protein that transports ATP-Mg exchanging it for phosphate. Multiple transcript variants encoding different isoforms have been found for this gene.
Proband343,Proband347	chr1	108734991	108735550	559	chr1	108734991	108735550	559	559	100	SLC25A24, exon1: This gene encodes a carrier protein that transports ATP-Mg exchanging it for phosphate.
Proband49	chr1	108734991	108735550	559	chr1	108734991	108735550	559	559	100	common CNV
Proband77,Proband129	chr1	108734991	108735550	559	chr1	108734991	108735550	559	559	100	common CNV
Proband11_Mother,Proband407	chr1	110230221	110230634	413	chr1	110230221	110230634	413	413	100	GSTM1, exon1: glutathione S-transferase
Proband67,Proband74	chr1	110230221	110230634	413	chr1	110230221	110230634	413	413	100	common CNV
Proband102	chr1	149144819	149145244	425	chr1	149144819	149145244	425	425	100	common CNV
Proband438	chr1	149150958	149158100	7142	chr1	149150958	149158100	7142	7142	100	no genes
Proband102	chr1	149155774	149156671	897	chr1	149155774	149156671	897	897	100	common CNV
Proband102	chr1	149174620	149175128	508	chr1	149174620	149175128	508	508	100	common CNV
Proband434,Proband427	chr1	152768266	152770521	2255	chr1	152768266	152770521	2255	2255	100	LCE1D (exon1); late cornified envelope 1D
Proband66,Proband93	chr1	152768266	152769247	981	chr1	152768266	152769247	981	981	100	common CNV
Proband268	chr1	207840520	207843561	3041	chr1	207841202	207843561	3041	2359	77.5732	CR1L,intronic
Proband145	chr1	207842302	207843561	1259	chr1	207842302	207843561	1259	1259	100	common CNV
Proband176	chr1	248789975	248791717	1742	chr1	248789975	248791717	1742	1742	100	OR2T11,intronic
Proband129,Proband103	chr1	248789975	248790982	1007	chr1	248789975	248790982	1007	1007	100	common CNV
Proband61,Proband63	chr10	124319732	124320065	333				333	0	0	no genes
Proband445	chr10	132907651	132911153	3502	chr10	132908725	132911153	3502	2428	69.3318	TCERG1L,intronic
Proband168,Proband179	chr10	132907651	132913256	5605	chr10	132908725	132913146	5605	4421	78.876	TCERG1L,intronic
Proband287	chr10	132907651	132913256	5605	chr10	132908725	132913146	5605	4421	78.876	TCERG1L, intronic
Proband397,Proband400	chr10	132908293	132909471	1178	chr10	132908725	132909471	1178	746	63.3277	common CNV
Proband63,Proband69	chr10	132908293	132909471	1178				1178	0	0	TCERG1L, intronic
Proband397,Proband400	chr10	132910867	132911153	286	chr10	132910867	132911153	286	286	100	common CNV
Proband63,Proband69	chr10	132910867	132911153	286	chr10	132908725	132909471	286	746	260.839	common CNV
Proband69	chr10	134267017	134267997	980	chr10	132910867	132911153	980	286	29.1837	common CNV
Proband415	chr11	3236848	3244487	7639	chr11	3237378	3244077	7639	6699	87.6947	C11orf36, entire gene: unknown functions
Proband176,Proband176_sibling	chr11	5878018	5879800	1782	chr11	5878018	5879800	1782	1782	100	OR52E8,intronic
Proband279	chr11	7818164	7819961	1797	chr11	7818164	7819961	1797	1797	100	OR5P2, exon1
Proband198_sibling,Proband209	chr11	69981381	69982997	1616	chr11	69982591	69982997	1616	406	25.1238	ANO1,intronic
Proband317	chr11	69981381	69982997	1616	chr11	69982591	69982997	1616	406	25.1238	ANO1, intronic
Proband42	chr11	69982915	69982997	82	chr11	69982915	69982997	82	82	100	common CNV
Proband62,Proband97	chr11	69982915	69982997	82	chr11	69982915	69982997	82	82	100	common CNV
,Proband131	chr11	113143179	113144593	1414				1414	0	0	NCAM1, intronic
Proband179,Proband254_sibling	chr11	134603743	134607653	3910	chr11	134603743	134607643	3910	3900	99.7442	no genes
Proband157,Proband157_sibling	chr12	54423919	54428593	4674				4674	0	0	HOXC4,HOXC5,HOXC6: homeobox
Proband339	chr12	131133527	131135294	1767	chr12	131133527	131133952	1767	425	24.0521	RIMBP2, intronic
Proband396,Proband2	chr12	131133527	131133812	285	chr12	131133527	131133812	285	285	100	common CNV
Proband63,Proband75	chr13	37004535	37005583	1048				1048	0	0	no genes
Proband262,Proband165	chr13	113685295	113688269	2974				2974	0	0	MCF2L,intronic
Proband224,Proband224_sibling	chr14	106066503	106094243	27740	chr14	106066503	106094243	27740	27740	100	no genes
Proband264	chr15	25331390	25335746	4356	chr15	25331390	25334436	4356	3046	69.9265	no genes
Proband393,Proband394	chr15	76304530	76304866	336				336	0	0	NRG1, exon 1: The neuregulins, including NRG4, activate type-1 growth factor receptors, common CNV on DGC
Proband168_sibling,Proband172	chr15	101095373	101099493	4120				4120	0	0	PRKXP1,exon1:unknown function
Proband359	chr15	101095373	101099493	4120				4120	0	0	PRKXP1(exon1); protein kinase, X-linked, pseudogene 1 (PRKXP1), non-coding RNA.
Proband39	chr16	204220	204950	730				730	0	0	common CNV on DGV
Proband56_Father,Proband296	chr16	57727229	57729108	1879	chr16	57727229	57728105	1879	876	46.6205	DRC7, exon1: dynein regulatory complex
Proband173_sibling,Proband175	chr17	211481	213744	2263				2263	0	0	no genes
Proband430,Proband439	chr17	211481	213744	2263				2263	0	0	no genes
Proband340,Proband344	chr17	211481	213744	2263				2263	0	0	no genes
Proband391,Proband2	chr17	213654	213744	90				90	0	0	no genes
Proband60,Proband72	chr17	213654	213744	90				90	0	0	no genes
Proband66,Proband68	chr17	78724994	78725471	477				477	0	0	no genes
Proband184	chr19	38343326	38346024	2698	chr19	38343326	38345358	2698	2032	75.315	no genes
Proband403	chr19	38343326	38346024	2698	chr19	38343326	38345358	2698	2032	75.315	LOC100631378, exon1 and 2: unknown functions
Proband317,Proband330	chr19	52133836	52134394	558	chr19	52133836	52134394	558	558	100	no genes
Proband68,Proband101	chr19	52133836	52134394	558	chr19	52133836	52134394	558	558	100	common CNV
Proband60,Proband61	chr19	55038262	55038477	215				215	0	0	no genes
Proband214,Proband227	chr2	232393063	232396387	3324				3324	0	0	NMUR1, exon 1 and 2: common deletion on DGV
Proband157,Proband192	chr20	54986792	54987663	871				871	0	0	CASS4,exon1:Cas scaffolding protein
Proband89	chr20	54986792	54987663	871				871	0	0	CASS4: exon1, Cas scaffolding protein family member 4
Proband397,Proband398,Proband46,Proband59	chr22	24372132	24374013	1881	chr22	24372132	24374013	1881	1881	100	common CNV
Proband75,Proband70	chr22	24372132	24373619	1487	chr22	24372132	24373619	1487	1487	100	common CNV
Proband167,Proband170	chr22	24381772	24384945	3173	chr22	24381772	24384945	3173	3173	100	GSTT1,intronic
Proband426,Proband434	chr22	24381772	24384945	3173	chr22	24381772	24384945	3173	3173	100	GSTT1(exon1); The protein encoded by this gene, glutathione S-transferase (GST) theta 1 (GSTT1), is a member of a superfamily of proteins that catalyze the conjugation of reduced glutathione to a variety of electrophilic and hydrophobic compounds. Human GSTs can be divided into five main classes: alpha, mu, pi, theta, and zeta. The theta class includes GSTT1 and GSTT2. GSTT1 and GSTT2 share 55% a…
Proband334,Proband335	chr22	24381772	24384945	3173	chr22	24381772	24384945	3173	3173	100	GSTT1, exon1: glutathione S-transferase
Proband397,Proband398	chr22	24384104	24384945	841	chr22	24384104	24384945	841	841	100	common CNV
Proband75,Proband70	chr22	24384104	24384945	841	chr22	24384104	24384945	841	841	100	common CNV
Proband167,Proband170	chr22	39377789	39378426	637	chr22	39377789	39378426	637	637	100	APOBEC3A,intronic
Proband317	chr22	39377789	39378426	637	chr22	39377789	39378426	637	637	100	APOBEC3A_B, intronic
Proband60,Proband70	chr22	39377789	39378426	637	chr22	39377789	39378426	637	637	100	common CNV
Proband262	chr3	53030683	53033168	2485	chr3	53030683	53033168	2485	2485	100	SFMBT1,intronic
Proband324	chr3	53030683	53033168	2485	chr3	53030683	53033168	2485	2485	100	SFMBT1, intronic
Proband157	chr3	101395201	101396898	1697				1697	0	0	ZBTB11,exon1:zinc finger and BTB domain containing 11
Proband131	chr3	151101920	151102880	960				960	0	0	MED12L, exon 33, May be a component of the Mediator complex, a coactivator involved in the regulated transcription of nearly all RNA polymerase II-dependent genes
Proband393,Proband396	chr4	4136651	4137606	955				955	0	0	no genes
Proband167,Proband167_sibling	chr5	1176633	1180365	3732	chr5	1178138	1180365	3732	2227	59.6731	no genes
Proband432	chr5	1176633	1180365	3732	chr5	1178138	1180365	3732	2227	59.6731	BC032469(exon1)
Proband23_Mother,Proband281	chr5	1176633	1180365	3732	chr5	1178138	1180365	3732	2227	59.6731	BC032469, exon1: unknown functions
Proband393,Proband394	chr5	1178960	1179329	369	chr5	1178960	1179329	369	369	100	common CNV
Proband60,Proband73	chr5	1178960	1179329	369	chr5	1178960	1179329	369	369	100	common CNV
Proband260	chr5	140097949	140098577	628	chr5	140097949	140098577	628	628	100	no genes
Proband345	chr5	140577278	140582126	4848				4848	0	0	PCDHB11, exon1: protocochaderin; Their specific functions are unknown but they most likely play a critical role in the establishment and function of specific cell-cell neural connections.
Proband157,Proband191_sibling	chr5	140612228	140616496	4268				4268	0	0	PCDHB18P,exon1:pseudogene
Proband131	chr5	140613478	140614766	1288				1288	0	0	PCDHB18P: exon1, Pseudogene
Proband187,Proband187_sibling	chr5	180396075	180397911	1836	chr5	180396075	180397911	1836	1836	100	no genes
Proband438	chr5	180396075	180397911	1836	chr5	180396075	180397911	1836	1836	100	BTNL8(intron)
Proband336,Proband350	chr5	180396075	180397911	1836	chr5	180396075	180397911	1836	1836	100	BTNL8, intronic
Proband11	chr5	180396686	180397911	1225	chr5	180396686	180397911	1225	1225	100	common CNV
Proband66,Proband78	chr5	180396686	180397911	1225	chr5	180396686	180397911	1225	1225	100	common CNV
Proband207	chr6	29854088	29859521	5433	chr6	29854088	29859521	5433	5433	100	HLA
Proband339,Proband345	chr6	29854088	29895261	41173	chr6	29854088	29895261	41173	41173	100	HLA
Proband11	chr6	29854088	29857570	3482	chr6	29854088	29857570	3482	3482	100	common CNV
Proband11	chr6	29859053	29860040	987	chr6	29859053	29860040	987	987	100	common CNV
Proband11	chr6	29868206	29870063	1857	chr6	29868206	29870063	1857	1857	100	common CNV
Proband189,Proband189_sibling	chr6	29892730	29895261	2531	chr6	29892730	29895261	2531	2531	100	HLA
Proband11	chr6	29892730	29895261	2531	chr6	29892730	29895261	2531	2531	100	common CNV
Proband396	chr6	31164175	31165704	1529				1529	0	0	no genes
Proband228,Proband240_sibling	chr6	31275147	31276798	1651	chr6	31275147	31276798	1651	1651	100	HLA
Proband337,Proband414	chr6	31275147	31276798	1651	chr6	31275147	31276798	1651	1651	100	HLA
Proband46,Proband2,Proband6	chr6	31275147	31276798	1651	chr6	31275147	31276798	1651	1651	100	DLGAP1, intronic
Proband122,Proband125,Proband83,Proband107	chr6	31275147	31276798	1651	chr6	31275147	31276798	1651	1651	100	common CNV
Proband234,Proband165	chr6	31322120	31323285	1165				1165	0	0	HLA
Proband207,Proband234	chr6	31323396	31325086	1690				1690	0	0	HLA
Proband207	chr6	31325135	31327377	2242				2242	0	0	HLA
Proband390,Proband394	chr6	32297614	32297862	248				248	0	0	C6orf10, intronic
Proband62,Proband64	chr6	32297614	32297862	248				248	0	0	C6orf10, intronic
Proband171_sibling,Proband164	chr6	32362317	32370729	8412				8412	0	0	HLA
Proband22	chr6	32362317	32364076	1759				1759	0	0	BTNL2, exon6, common deletion on DGV
Proband414	chr6	32369226	32374494	5268				5268	0	0	HLA
Proband58	chr6	32370636	32372419	1783				1783	0	0	BTNL2, exon3, common deletion on DGV
Proband155	chr6	32370636	32372419	1783				1783	0	0	BTNL2, exon 3, Negative regulator of T-cell proliferation.common deletion in DGV
Proband164	chr6	32370789	32371236	447				447	0	0	HLA
Proband432,Proband434	chr6	32489202	32492199	2997	chr6	32489202	32492199	2997	2997	100	HLA
Proband312,Proband317	chr6	32489202	32492199	2997	chr6	32489202	32492199	2997	2997	100	HLA
Proband63,Proband71,Proband75	chr6	32489202	32490445	1243	chr6	32489202	32490445	1243	1243	100	common CNV
Proband430,Proband427	chr6	32520614	32523137	2523	chr6	32520614	32523137	2523	2523	100	HLA
Proband340,Proband335	chr6	32520614	32525814	5200	chr6	32520614	32525814	5200	5200	100	HLA
Proband64,Proband67	chr6	32522399	32523137	738	chr6	32522399	32523137	738	738	100	common CNV
Proband430,Proband432	chr6	32525804	32527794	1990	chr6	32525804	32527794	1990	1990	100	HLA
Proband394,Proband398	chr6	32525804	32526703	899	chr6	32525804	32526703	899	899	100	common CNV
Proband63,Proband64	chr6	32525804	32526703	899	chr6	32525804	32526703	899	899	100	common CNV
Proband340,Proband337	chr6	32525959	32527794	1835	chr6	32525959	32527794	1835	1835	100	HLA
Proband315	chr6	32528967	32528969	2	chr6	32528967	32528969	2	2	100	HLA
Proband430	chr6	32547018	32549140	2122	chr6	32547018	32549140	2122	2122	100	HLA
Proband340,Proband351	chr6	32547018	32549140	2122	chr6	32547018	32549140	2122	2122	100	HLA
Proband394,Proband397	chr6	32549138	32550068	930	chr6	32549138	32550068	930	930	100	common CNV
Proband61,Proband62	chr6	32549138	32550068	930	chr6	32549138	32550068	930	930	100	common CNV
Proband430,Proband432	chr6	32549282	32558460	9178	chr6	32549282	32558460	9178	9178	100	HLA
Proband334,Proband340	chr6	32549282	32558460	9178	chr6	32549282	32558460	9178	9178	100	HLA
Proband60,Proband61	chr6	32551748	32552671	923	chr6	32551748	32552671	923	923	100	common CNV
Proband394,Proband397	chr6	32557320	32558176	856	chr6	32557320	32558176	856	856	100	common CNV
Proband61,Proband62	chr6	32557320	32558176	856	chr6	32557320	32558176	856	856	100	common CNV
Proband359,Proband432	chr6	32604563	32609784	5221	chr6	32604563	32609784	5221	5221	100	HLA
Proband340,Proband337	chr6	32604563	32605705	1142	chr6	32604563	32605705	1142	1142	100	HLA
Proband397,Proband7,Proband36	chr6	32604563	32610972	6409	chr6	32604563	32610972	6409	6409	100	common CNV
Proband66,Proband74	chr6	32604563	32609784	5221	chr6	32604563	32609784	5221	5221	100	common CNV
Proband340,Proband335	chr6	32606384	32610972	4588	chr6	32606384	32610972	4588	4588	100	HLA
Proband432,Proband434	chr6	32610734	32610972	238	chr6	32610734	32610972	238	238	100	HLA
Proband432,Proband434	chr6	32610970	32629956	18986	chr6	32610970	32629956	18986	18986	100	HLA
Proband175_sibling,Proband185	chr6	32627783	32629921	2138	chr6	32627783	32629921	2138	2138	100	HLA
Proband56_Mother,Proband414	chr6	32627783	32627846	63	chr6	32627783	32627846	63	63	100	HLA
Proband156_sibling,Proband167	chr6	32630855	32636190	5335	chr6	32630855	32636190	5335	5335	100	HLA
Proband434	chr6	32631999	32632339	340	chr6	32631999	32632339	340	340	100	HLA
Proband397,Proband391	chr6	32631999	32633355	1356	chr6	32631999	32633355	1356	1356	100	common CNV
Proband62,Proband66,Proband74	chr6	32631999	32633355	1356	chr6	32631999	32633355	1356	1356	100	common CNV
Proband359,Proband432	chr6	32632564	32635361	2797	chr6	32632564	32635361	2797	2797	100	HLA
Proband337,Proband338	chr6	32632564	32636190	3626	chr6	32632564	32636190	3626	3626	100	HLA
Proband397	chr6	32635359	32636190	831	chr6	32635359	32636190	831	831	100	common CNV
Proband66,Proband74,Proband69,Proband71	chr6	32635359	32636190	831	chr6	32635359	32636190	831	831	100	common CNV
Proband434,Proband440	chr6	32635870	32636190	320	chr6	32635870	32636190	320	320	100	HLA
Proband241,Proband241_sibling	chr6	33035283	33039805	4522				4522	0	0	HLA
Proband130,Proband62,Proband66	chr6	33036716	33038033	1317				1317	0	0	HLA
Proband16,Proband39	chr6	33037059	33038033	974				974	0	0	HLA
Proband307	chr6	33127545	33131894	4349				4349	0	0	HLA
Proband230	chr6	33127545	33131894	4349				4349	0	0	COL11A2,exon66: Mutations in this gene are associated with type III Stickler syndrome, otospondylomegaepiphyseal dysplasia (OSMED syndrome), Weissenbacher-Zweymuller syndrome, autosomal dominant non-syndromic sensorineural type 13 deafness (DFNA13), and autosomal recessive non-syndromic sensorineural type 53 deafness (DFNB53).
Proband356	chr7	76143177	76145673	2496				2496	0	0	UPK3B, exon 4 and 5 (i.e, last 2 exons): UPK3B is a minor component of the apical plaques of mammalian urothelium that binds and dimerizes with uroplakin-1b
Proband396,Proband398	chr7	76145279	76145673	394	chr7	76145279	76145673	394	394	100	common CNV
Proband62,Proband67	chr7	76145279	76145673	394	chr7	76145279	76145673	394	394	100	common CNV
Proband131	chr7	96641455	96642164	709				709	0	0	DLX6-AS1, intronic
Proband393,Proband394	chr7	130419041	130419933	892				892	0	0	no genes
Proband331,Proband327	chr8	6875660	6876782	1122				1122	0	0	DEFA3, exon1: defensin
Proband79,Proband140	chr8	6876154	6876782	628				628	0	0	no genes
Proband351	chr8	143395440	143400521	5081				5081	0	0	TSNARE1, exon 6, 7, 8 (total 13): unknown functions
Proband181	chr8	144635259	144637873	2614	chr8	143397471	143398771	2614	1300	49.7322	GSDMD,exon1,2:Gasdermin D is a member of the gasdermin family. Members of this family appear to play a role in regulation of epithelial proliferation. Gasdermin D has been suggested to act as a tumor suppressor
Proband32	chr8	144635259	144636463	1204				1204	0	0	common CNV on DGV
Proband62,Proband129	chr8	144635259	144636463	1204				1204	0	0	GSDMD,exon1,2:Gasdermin D is a member of the gasdermin family. Members of this family appear to play a role in regulation of epithelial proliferation. Gasdermin D has been suggested to act as a tumor suppressor. Common CNV in DGV
Proband201_sibling,Proband233	chr9	6703604	6707116	3512				3512	0	0	no genes
Proband412	chr9	6703604	6707116	3512	chr9	6703604	6707116	3512	3512	100	no genes
Proband347	chrX	9960095	9960579	484				484	0	0	no genes
Proband392	chrX	47930588	47931807	1219				1219	0	0	ZNF630, exon1; this gene has been implicated in nonsyndromic X-linked mental retardation
Proband97	chrX	47930588	47931143	555				555	0	0	ZNF630, exon1; this gene has been implicated in nonsyndromic X-linked mental retardation
Proband279	chrX	55114261	55116522	2261				2261	0	0	PAGE2, exon1: P antigen family, member 2 (prostate associated)
Proband97	chrX	55115293	55115536	243				243	0	0	PAGE2B, intronic
Proband50	chrX	57311871	57313198	1327				1327	0	0	no genes
Proband347	chrX	70270139	70273385	3246				3246	0	0	SNX12, intronic
Proband242_sibling,Proband159	chrX	106359454	106362430	2976				2976	0	0	RBM41,exon1,2:unkown function
Proband104	chrX	107224120	107225047	927				927	0	0	TEX13B, exon 3: testis expressed 13B
Proband39	chrX	140982165	140983038	873				873	0	0	MAGEC3, intronic
